# Supplementary material for: PlantNLRatlas: a comprehensive dataset of full- and partial-length NLR resistance genes across 100 chromosome-level plant genomes
Source: Front Plant Sci. 2023 Apr 14;14:1178069. doi: 10.3389/fpls.2023.1178069 (PMC10146310; doi:10.3389/fpls.2023.1178069)
Supplement: Supplementary file 16 [file DataSheet_1.csv]

ID	Order	Family	Genus	Species	Latin	English	Chinese	Level	NLRs	ID.type	input.id	pep.id	gene.id	group	group.2	chrom	start	end	strand	db	db.id	domain.name.1	domain.name.2	domain.start	domain.end	pvalue	pep.seq	pep.len	gene.len	Paper.link	Download.link
PlantKGA_399	Poales	Poaceae	Oryza	glaberrima	Oryza glaberrima	CG14	非洲栽培稻	chromosome	Yes	转录本	OsCG14G010052500001T03	OsCG14G010052500001T031288xxPlantKGA_399	OsCG14G0100525000.01	C	partial	Chr1	13672218	13673220	-	Pfam	PF18052	Rx N-terminal domain	Rx	N-terminal	14	98	1.7e-18	MAELVTSMVIGPLVSMVKEKASSYLLDKYKVMEGMEEQHEILKRKLPAILDVITDAEEQASHREGAKAWLEALKKVAYEANDIFDEFKYEALRREAKKNGHYRELGMNAVKLFPTHNRIVFRYRMGNKLRRIVQFIEVLVAEMNAFGFKYQRQALASKQWRQTDSIIDYSPGA	173	1003	https://www.sciencedirect.com/science/article/pii/S009286742100581X?via%6Dihub	https://ricerc.sicau.edu.cn/
PlantKGA_399	Poales	Poaceae	Oryza	glaberrima	Oryza glaberrima	CG14	非洲栽培稻	chromosome	Yes	转录本	OsCG14G020269590001T02	OsCG14G020269590001T021288xxPlantKGA_399	OsCG14G0202695900.01	C	partial	Chr2	20848751	20849144	+	Pfam	PF18052	Rx N-terminal domain	Rx	N-terminal	5	41	7.5e-10	MSEVEDELDEQVKCWRKEVRELSYDIEDHIDEFAVHLKDEPGCELHGIPSFISQIVKSIASIRNHYQIAKEMRGIRAFVGEASRRHKRYKALMGQKLSSSGG	102	394	https://www.sciencedirect.com/science/article/pii/S009286742100581X?via%6Dihub	https://ricerc.sicau.edu.cn/
PlantKGA_399	Poales	Poaceae	Oryza	glaberrima	Oryza glaberrima	CG14	非洲栽培稻	chromosome	Yes	转录本	OsCG14G061186410001T02	OsCG14G061186410001T021288xxPlantKGA_399	OsCG14G0611864100.01	C	partial	Chr6	23571457	23574934	+	Pfam	PF18052	Rx N-terminal domain	Rx	N-terminal	25	100	2.7e-13	MGTELTVTGWFLSPIIREMQDTALSYIRGQFSWEKDQEKDLERLDTILTEILAIVDAIEKREIKDGNQRKLLRKLKDAIYSAVDVLDSFQYMALKSKVDSQAMS	104	3478	https://www.sciencedirect.com/science/article/pii/S009286742100581X?via%6Dihub	https://ricerc.sicau.edu.cn/
PlantKGA_399	Poales	Poaceae	Oryza	glaberrima	Oryza glaberrima	CG14	非洲栽培稻	chromosome	Yes	转录本	OsCG14G112110360001T02	OsCG14G112110360001T021288xxPlantKGA_399	OsCG14G1121103600.01	C	partial	Chr11	16596692	16597908	-	Pfam	PF18052	Rx N-terminal domain	Rx	N-terminal	9	113	1.8e-17	MAGLFASMAVKWAIDKLSSLLTPVRQTPVASSSSSPSSSQGLDDLRMLERTMRRIHATLMDAEEHWNFREESAKLRLRELKELAYGAEDVVEEYEYEVNRCRLEAADRCASNCSKRKRHEATVRVCYQVRHMCAGVATKQGPYYGACVWLSEQDGIYIIYTIDSHLV	167	1217	https://www.sciencedirect.com/science/article/pii/S009286742100581X?via%6Dihub	https://ricerc.sicau.edu.cn/
PlantKGA_399	Poales	Poaceae	Oryza	glaberrima	Oryza glaberrima	CG14	非洲栽培稻	chromosome	Yes	转录本	OsCG14G112110980001T02	OsCG14G112110980001T021288xxPlantKGA_399	OsCG14G1121109800.01	C	partial	Chr11	16662448	16663462	-	Pfam	PF18052	Rx N-terminal domain	Rx	N-terminal	10	114	9.2e-20	MAGLFASLAVRRALDTLTSFLPASLVASSSSGAARAREEQDLEDLRMLERTMRRIHATLNDAEQLWDIREETTKLQLKELKELAYDMEDVVDEYEYEVNRCKVEALELSASAASNKRKHQTQIYWPLFIVVGRQSDSGWTAASES	145	1015	https://www.sciencedirect.com/science/article/pii/S009286742100581X?via%6Dihub	https://ricerc.sicau.edu.cn/
PlantKGA_399	Poales	Poaceae	Oryza	glaberrima	Oryza glaberrima	CG14	非洲栽培稻	chromosome	Yes	转录本	OsCG14G112146850001T02	OsCG14G112146850001T021288xxPlantKGA_399	OsCG14G1121468500.01	C	partial	Chr11	21266901	21268431	+	Pfam	PF18052	Rx N-terminal domain	Rx	N-terminal	7	91	7.9e-20	MEFILGAMRPLLFKLGKLLKEEYGLEKKVMKGIESLQNDLEMMYTVLNKVDSVPWDQLDEQVRVWASKLRELSYNIEDAIDAFMVRVEKGPEPAAENNLNNKVTEFIKKIVRLFTKSKELHQISHAIEEAQELAKQYGKLQQRMQESSLASNTPRTR	157	1531	https://www.sciencedirect.com/science/article/pii/S009286742100581X?via%6Dihub	https://ricerc.sicau.edu.cn/
PlantKGA_399	Poales	Poaceae	Oryza	glaberrima	Oryza glaberrima	CG14	非洲栽培稻	chromosome	Yes	转录本	OsCG14G112163650001T03	OsCG14G112163650001T031288xxPlantKGA_399	OsCG14G1121636500.01	C	partial	Chr11	23462091	23463923	+	Pfam	PF18052	Rx N-terminal domain	Rx	N-terminal	5	91	2.7e-19	MAESAVSAAVGSISNLAVQETSLLCGVMDEVGFLKAELERLHGFLEDAKHKRRSGDASAAVLVGQIRDAAYDAENVIEASEYMVKRNKLKKVFMGAISRHRSC	103	1833	https://www.sciencedirect.com/science/article/pii/S009286742100581X?via%6Dihub	https://ricerc.sicau.edu.cn/
PlantKGA_399	Poales	Poaceae	Oryza	glaberrima	Oryza glaberrima	CG14	非洲栽培稻	chromosome	Yes	转录本	OsCG14G122229600001T02	OsCG14G122229600001T021288xxPlantKGA_399	OsCG14G1222296000.01	C	partial	Chr12	4996469	5000233	-	Pfam	PF18052	Rx N-terminal domain	Rx	N-terminal	14	101	8.6e-09	MALVFAGKAVATAAISFWINKAFTYLKEYKVEGIEDIKNRLLQSMPKIQVVLDIVNPRYVKEQSSALDAWLWQLRYAVEEAEDVIDVLEYYKLKEMAKDHKKLDITCCCKELEEKVGVNESPEWNNISHIARVHIGTACLL	141	3765	https://www.sciencedirect.com/science/article/pii/S009286742100581X?via%6Dihub	https://ricerc.sicau.edu.cn/
PlantKGA_399	Poales	Poaceae	Oryza	glaberrima	Oryza glaberrima	CG14	非洲栽培稻	chromosome	Yes	转录本	OsCG14G122324360001T02	OsCG14G122324360001T021288xxPlantKGA_399	OsCG14G1223243600.01	C	partial	Chr12	18124956	18126163	-	Pfam	PF18052	Rx N-terminal domain	Rx	N-terminal	72	138	3.4e-08	MACTKTRRWNARLSPARRPVRRRAGIAGDVRPGAAKSLRGMAEAAAVFVGKAVVQPAISYLVKKIVDRIPDGDLCKRLQQKLPFVEAILYAVDQQQTLSNPSLSEVVWQLRDAIQEAEDALDSLEFLDLKSSANNRSKSLTMQGDPSRPYIPARALMVKRTSKILPAYRRSQKG	174	1208	https://www.sciencedirect.com/science/article/pii/S009286742100581X?via%6Dihub	https://ricerc.sicau.edu.cn/
PlantKGA_399	Poales	Poaceae	Oryza	glaberrima	Oryza glaberrima	CG14	非洲栽培稻	chromosome	Yes	转录本	OsCG14G122324360001T03	OsCG14G122324360001T031288xxPlantKGA_399	OsCG14G1223243600.01	C	partial	Chr12	18124956	18126163	-	Pfam	PF18052	Rx N-terminal domain	Rx	N-terminal	72	138	3.3e-08	MACTKTRRWNARLSPARRPVRRRAGIAGDVRPGAAKSLRGMAEAAAVFVGKAVVQPAISYLVKKIVDRIPDGDLCKRLQQKLPFVEAILYAVDQQQTLSNPSLSEVVWQLRDAIQEAEDALDSLEFLDLKSSANNRSKGDPSRPYIPARALMVKRTSKILPAYRRSQKG	169	1208	https://www.sciencedirect.com/science/article/pii/S009286742100581X?via%6Dihub	https://ricerc.sicau.edu.cn/
PlantKGA_399	Poales	Poaceae	Oryza	glaberrima	Oryza glaberrima	CG14	非洲栽培稻	chromosome	Yes	转录本	OsCG14G010052500001T02	OsCG14G010052500001T021288xxPlantKGA_399	OsCG14G0100525000.01	CN	partial	Chr1	13672057	13673100	-	Pfam	PF18052	Rx N-terminal domain	Rx	N-terminal	2	68	5.8e-15	MEGMEEQHEILKRKLPAILDVITDAEEQASHREGAKAWLEALKKVAYEANDIFDEFKYEALRREAKKNGHYRELGMNARQALASKQWRQTDSIIDYSEKDIVERSRAAEKQKIVKALLENDDIMVLPIVGMGGLGKTTFAKLIYNEPKIQENFQLKRWVCVSDEFDLGEIASKFTMTTNDKDCDKALQKLKQEVCGKRVVLAVQY	205	1044	https://www.sciencedirect.com/science/article/pii/S009286742100581X?via%6Dihub	https://ricerc.sicau.edu.cn/
PlantKGA_399	Poales	Poaceae	Oryza	glaberrima	Oryza glaberrima	CG14	非洲栽培稻	chromosome	Yes	转录本	OsCG14G010052500001T02	OsCG14G010052500001T021288xxPlantKGA_399	OsCG14G0100525000.01	CN	partial	Chr1	13672057	13673100	-	Pfam	PF00931	NB-ARC domain	NB-ARC	108	179	1.3e-14	MEGMEEQHEILKRKLPAILDVITDAEEQASHREGAKAWLEALKKVAYEANDIFDEFKYEALRREAKKNGHYRELGMNARQALASKQWRQTDSIIDYSEKDIVERSRAAEKQKIVKALLENDDIMVLPIVGMGGLGKTTFAKLIYNEPKIQENFQLKRWVCVSDEFDLGEIASKFTMTTNDKDCDKALQKLKQEVCGKRVVLAVQY	205	1044	https://www.sciencedirect.com/science/article/pii/S009286742100581X?via%6Dihub	https://ricerc.sicau.edu.cn/
PlantKGA_399	Poales	Poaceae	Oryza	glaberrima	Oryza glaberrima	CG14	非洲栽培稻	chromosome	Yes	转录本	OsCG14G050957200001T01	OsCG14G050957200001T011288xxPlantKGA_399	OsCG14G0509572000.01	CN	partial	Chr5	23288211	23289775	-	Pfam	PF18052	Rx N-terminal domain	Rx	N-terminal	20	111	4.1e-08	MALTTFFREGFLMELLSAFLGDFVSRSITFMIDRYPKQRPSVDENLQRLHHLLVRIRTVVEEAEQRHVTNHGMIRQLELLREQMFRGHCVLDAFRFRDEEEDEVTPRFALSKFNRAKRIRFSDSSSNTQIQTRSTNDLHQTVTSLERIIGDTKEFVVFLMSYPPVYRQPYSTHLYLDGCMFSRQMERENAISFLLQREPLAVAEEIVQVLPVVGPEFVGKSTLVEHICRDQRVREHFSLILYYSGDDLRYEKAETFSEICQTKHRNESNDAMDGRLLLIIELLGDVDERTLKKIHSSFRKQMTHEIKIMITSRSEKIIRLGAKQALRLNFLPFEAYWYFFKVLAFGATDPEQHPKLASMAMEIATVLRGCFLCAHIGGALLKANFNSKFWSRFVAFVRE…	487	1565	https://www.sciencedirect.com/science/article/pii/S009286742100581X?via%6Dihub	https://ricerc.sicau.edu.cn/
PlantKGA_399	Poales	Poaceae	Oryza	glaberrima	Oryza glaberrima	CG14	非洲栽培稻	chromosome	Yes	转录本	OsCG14G050957200001T01	OsCG14G050957200001T011288xxPlantKGA_399	OsCG14G0509572000.01	CN	partial	Chr5	23288211	23289775	-	Pfam	PF00931	NB-ARC domain	NB-ARC	208	384	4.5e-08	MALTTFFREGFLMELLSAFLGDFVSRSITFMIDRYPKQRPSVDENLQRLHHLLVRIRTVVEEAEQRHVTNHGMIRQLELLREQMFRGHCVLDAFRFRDEEEDEVTPRFALSKFNRAKRIRFSDSSSNTQIQTRSTNDLHQTVTSLERIIGDTKEFVVFLMSYPPVYRQPYSTHLYLDGCMFSRQMERENAISFLLQREPLAVAEEIVQVLPVVGPEFVGKSTLVEHICRDQRVREHFSLILYYSGDDLRYEKAETFSEICQTKHRNESNDAMDGRLLLIIELLGDVDERTLKKIHSSFRKQMTHEIKIMITSRSEKIIRLGAKQALRLNFLPFEAYWYFFKVLAFGATDPEQHPKLASMAMEIATVLRGCFLCAHIGGALLKANFNSKFWSRFVAFVRE…	487	1565	https://www.sciencedirect.com/science/article/pii/S009286742100581X?via%6Dihub	https://ricerc.sicau.edu.cn/
PlantKGA_399	Poales	Poaceae	Oryza	glaberrima	Oryza glaberrima	CG14	非洲栽培稻	chromosome	Yes	转录本	OsCG14G061083220001T03	OsCG14G061083220001T031288xxPlantKGA_399	OsCG14G0610832200.01	CN	partial	Chr6	12239537	12242311	-	Pfam	PF18052	Rx N-terminal domain	Rx	N-terminal	5	97	5e-17	MAEGVVGSLIVKLGDALASEAVEVAKSLLGLEGSALKRLFSEIREVKGELESIHAFLQAAERFKDADETTSAFVKQVRSLALSIEDVVDEFTYELGEGDGRMGMAVALKRMCKMGTWSRLAGNLQDIKVNLKNAAERRIRYDLKGVERGAKSTAGRRSSNWRSDSVLFKREDELVGIEKKRDLLMKWVKDEEQRRMVVSVWGMGGIGKTALVANVYNAIKADFDTCAWITVSQSYEADDLLRRTAQEFRKNDRKKDFPIDVDITNYRGLVETTRSYLENKRYVLVLDDVWNANVWFDSKDAFEDGNIGRIILTSRNYDVALLAHETHIINLQPLEKHHAWDLFCKEAFWKNEIRNCPPELQPWANNFVDKCNGLPIAIVCIGRLLSFQGSTYSDWEKVY…	924	2775	https://www.sciencedirect.com/science/article/pii/S009286742100581X?via%6Dihub	https://ricerc.sicau.edu.cn/
PlantKGA_399	Poales	Poaceae	Oryza	glaberrima	Oryza glaberrima	CG14	非洲栽培稻	chromosome	Yes	转录本	OsCG14G061083220001T03	OsCG14G061083220001T031288xxPlantKGA_399	OsCG14G0610832200.01	CN	partial	Chr6	12239537	12242311	-	Pfam	PF00931	NB-ARC domain	NB-ARC	183	421	5.2e-49	MAEGVVGSLIVKLGDALASEAVEVAKSLLGLEGSALKRLFSEIREVKGELESIHAFLQAAERFKDADETTSAFVKQVRSLALSIEDVVDEFTYELGEGDGRMGMAVALKRMCKMGTWSRLAGNLQDIKVNLKNAAERRIRYDLKGVERGAKSTAGRRSSNWRSDSVLFKREDELVGIEKKRDLLMKWVKDEEQRRMVVSVWGMGGIGKTALVANVYNAIKADFDTCAWITVSQSYEADDLLRRTAQEFRKNDRKKDFPIDVDITNYRGLVETTRSYLENKRYVLVLDDVWNANVWFDSKDAFEDGNIGRIILTSRNYDVALLAHETHIINLQPLEKHHAWDLFCKEAFWKNEIRNCPPELQPWANNFVDKCNGLPIAIVCIGRLLSFQGSTYSDWEKVY…	924	2775	https://www.sciencedirect.com/science/article/pii/S009286742100581X?via%6Dihub	https://ricerc.sicau.edu.cn/
PlantKGA_399	Poales	Poaceae	Oryza	glaberrima	Oryza glaberrima	CG14	非洲栽培稻	chromosome	Yes	转录本	OsCG14G061186410001T01	OsCG14G061186410001T011288xxPlantKGA_399	OsCG14G0611864100.01	CN	partial	Chr6	23571457	23575404	+	Pfam	PF18052	Rx N-terminal domain	Rx	N-terminal	26	103	1.4e-11	MGTELTVTGWFLSPIIREMQDTALSYIRGQFSWEKDQEKDLERLDTILTEILAIVDAIEKREIKDGNQRKLLRKLKDAIYSAVDVLDSFQYMALKSKVDSQAMVSRVTSSCVYLGKRVVGTDKFRRKLTDMLKKLDEVKTTADTLFKLVSFDSATAKLLPVTQARVTSPLKEENHIYGRKDDLDRLRDLLLMQSDSSAPGPSNSCVPVISIIGVGGIGKTSLAQLAFRDERIRASFGLRIWVCVSDIYDETTLARDILESVTGENYRSVTKLDELKNVLQEKISQKNFFLVLDDVWYDENRTNWENELVWDGVLSTLDTGLGGSKILVTTRTNKASELLRAGACLQLGGLNRDDYWMLFKSCAFGEKHPGLFQELKEIGMQIAERLNGLPLAAKVIGRL…	1171	3948	https://www.sciencedirect.com/science/article/pii/S009286742100581X?via%6Dihub	https://ricerc.sicau.edu.cn/
PlantKGA_399	Poales	Poaceae	Oryza	glaberrima	Oryza glaberrima	CG14	非洲栽培稻	chromosome	Yes	转录本	OsCG14G061186410001T01	OsCG14G061186410001T011288xxPlantKGA_399	OsCG14G0611864100.01	CN	partial	Chr6	23571457	23575404	+	Pfam	PF00931	NB-ARC domain	NB-ARC	208	438	6.1e-33	MGTELTVTGWFLSPIIREMQDTALSYIRGQFSWEKDQEKDLERLDTILTEILAIVDAIEKREIKDGNQRKLLRKLKDAIYSAVDVLDSFQYMALKSKVDSQAMVSRVTSSCVYLGKRVVGTDKFRRKLTDMLKKLDEVKTTADTLFKLVSFDSATAKLLPVTQARVTSPLKEENHIYGRKDDLDRLRDLLLMQSDSSAPGPSNSCVPVISIIGVGGIGKTSLAQLAFRDERIRASFGLRIWVCVSDIYDETTLARDILESVTGENYRSVTKLDELKNVLQEKISQKNFFLVLDDVWYDENRTNWENELVWDGVLSTLDTGLGGSKILVTTRTNKASELLRAGACLQLGGLNRDDYWMLFKSCAFGEKHPGLFQELKEIGMQIAERLNGLPLAAKVIGRL…	1171	3948	https://www.sciencedirect.com/science/article/pii/S009286742100581X?via%6Dihub	https://ricerc.sicau.edu.cn/
PlantKGA_399	Poales	Poaceae	Oryza	glaberrima	Oryza glaberrima	CG14	非洲栽培稻	chromosome	Yes	转录本	OsCG14G081413830001T01	OsCG14G081413830001T011288xxPlantKGA_399	OsCG14G0814138300.01	CN	partial	Chr8	3435595	3438514	+	Pfam	PF18052	Rx N-terminal domain	Rx	N-terminal	7	89	5.8e-21	MELVTGVLGSLLPKLGELLKDEYDLQRGTREKIKSLSRELESVHAVLRIVGEVPSEQLDELVKLWARDVRELSYDMEDIVDTFLVRFNDGHEPDDPRVLRHLCKKMRKLFKKAKDRREIAGAIRRINEKLQEVATRRARYRVDSIVTKPAGLVSIDPRIQALYKRSTELIGVDGPMDKIINMLSPRNDIHLSDKKKIISIVGFGGLGKTTLAKAVYDKLKPDFDCGAFVPVGRNPDMKKVLRDILIDLDKQNYMHSNTTTTLDERQLINGIKDLVEKKRSIVIIDDKWDKKS	292	2920	https://www.sciencedirect.com/science/article/pii/S009286742100581X?via%6Dihub	https://ricerc.sicau.edu.cn/
PlantKGA_399	Poales	Poaceae	Oryza	glaberrima	Oryza glaberrima	CG14	非洲栽培稻	chromosome	Yes	转录本	OsCG14G081413830001T01	OsCG14G081413830001T011288xxPlantKGA_399	OsCG14G0814138300.01	CN	partial	Chr8	3435595	3438514	+	Pfam	PF00931	NB-ARC domain	NB-ARC	175	291	8.9e-17	MELVTGVLGSLLPKLGELLKDEYDLQRGTREKIKSLSRELESVHAVLRIVGEVPSEQLDELVKLWARDVRELSYDMEDIVDTFLVRFNDGHEPDDPRVLRHLCKKMRKLFKKAKDRREIAGAIRRINEKLQEVATRRARYRVDSIVTKPAGLVSIDPRIQALYKRSTELIGVDGPMDKIINMLSPRNDIHLSDKKKIISIVGFGGLGKTTLAKAVYDKLKPDFDCGAFVPVGRNPDMKKVLRDILIDLDKQNYMHSNTTTTLDERQLINGIKDLVEKKRSIVIIDDKWDKKS	292	2920	https://www.sciencedirect.com/science/article/pii/S009286742100581X?via%6Dihub	https://ricerc.sicau.edu.cn/
PlantKGA_399	Poales	Poaceae	Oryza	glaberrima	Oryza glaberrima	CG14	非洲栽培稻	chromosome	Yes	转录本	OsCG14G081413830001T02	OsCG14G081413830001T021288xxPlantKGA_399	OsCG14G0814138300.01	CN	partial	Chr8	3435595	3438494	+	Pfam	PF18052	Rx N-terminal domain	Rx	N-terminal	7	89	5.8e-21	MELVTGVLGSLLPKLGELLKDEYDLQRGTREKIKSLSRELESVHAVLRIVGEVPSEQLDELVKLWARDVRELSYDMEDIVDTFLVRFNDGHEPDDPRVLRHLCKKMRKLFKKAKDRREIAGAIRRINEKLQEVATRRARYRVDSIVTKPAGLVSIDPRIQALYKRSTELIGVDGPMDKIINMLSPRNDIHLSDKKKIISIVGFGGLGKTTLAKAVYDKLKPDFDCGAFVPVGRNPDMKKVLRDILIDLDKQNYMHSNTTTTLDERQLINGIKDLVEKKRSIVIIDDKWDKKS	292	2900	https://www.sciencedirect.com/science/article/pii/S009286742100581X?via%6Dihub	https://ricerc.sicau.edu.cn/
PlantKGA_399	Poales	Poaceae	Oryza	glaberrima	Oryza glaberrima	CG14	非洲栽培稻	chromosome	Yes	转录本	OsCG14G081413830001T02	OsCG14G081413830001T021288xxPlantKGA_399	OsCG14G0814138300.01	CN	partial	Chr8	3435595	3438494	+	Pfam	PF00931	NB-ARC domain	NB-ARC	175	291	8.9e-17	MELVTGVLGSLLPKLGELLKDEYDLQRGTREKIKSLSRELESVHAVLRIVGEVPSEQLDELVKLWARDVRELSYDMEDIVDTFLVRFNDGHEPDDPRVLRHLCKKMRKLFKKAKDRREIAGAIRRINEKLQEVATRRARYRVDSIVTKPAGLVSIDPRIQALYKRSTELIGVDGPMDKIINMLSPRNDIHLSDKKKIISIVGFGGLGKTTLAKAVYDKLKPDFDCGAFVPVGRNPDMKKVLRDILIDLDKQNYMHSNTTTTLDERQLINGIKDLVEKKRSIVIIDDKWDKKS	292	2900	https://www.sciencedirect.com/science/article/pii/S009286742100581X?via%6Dihub	https://ricerc.sicau.edu.cn/
PlantKGA_399	Poales	Poaceae	Oryza	glaberrima	Oryza glaberrima	CG14	非洲栽培稻	chromosome	Yes	转录本	OsCG14G081511560001T01	OsCG14G081511560001T011288xxPlantKGA_399	OsCG14G0815115600.01	CN	partial	Chr8	14943549	14948943	-	Pfam	PF18052	Rx N-terminal domain	Rx	N-terminal	13	94	1.9e-16	MEGFLVTAATGALKSVLVKIAAMAGDTRSNGVRGQISFLADELAAMHAFLLRMSDSEEGNADPQDKAWMREVRELSYDIEDSLDEFMLHLDGESANPDGFIDKFRNLLAKIVARHRIPKMIGEFKAQIKQVGERNARYRSNGGISLRTANATVDQRALTIFQDVSSLVGVDQPKKEFIDLLMKDDGHVASEHLRIISIVGIGGLGKTTIANLVFEELREQFDCSAFVSVSRNPDISGILRIILSEVSAEPYGNTESGDVQQLIRKITTFLKNKRYLIVIDDLWNIESWKIIKCAFSRSITGNRIITTTRINEVAKSCCFPHVHRVYKLRPLHFVDSKRLFLKRIFGLEECPSHLTEVCCNILAKCDGLPLATIAISGLLATKAPTEDQWNQVEKSIGYA…	965	5395	https://www.sciencedirect.com/science/article/pii/S009286742100581X?via%6Dihub	https://ricerc.sicau.edu.cn/
PlantKGA_399	Poales	Poaceae	Oryza	glaberrima	Oryza glaberrima	CG14	非洲栽培稻	chromosome	Yes	转录本	OsCG14G081511560001T01	OsCG14G081511560001T011288xxPlantKGA_399	OsCG14G0815115600.01	CN	partial	Chr8	14943549	14948943	-	Pfam	PF00931	NB-ARC domain	NB-ARC	192	417	8.5e-42	MEGFLVTAATGALKSVLVKIAAMAGDTRSNGVRGQISFLADELAAMHAFLLRMSDSEEGNADPQDKAWMREVRELSYDIEDSLDEFMLHLDGESANPDGFIDKFRNLLAKIVARHRIPKMIGEFKAQIKQVGERNARYRSNGGISLRTANATVDQRALTIFQDVSSLVGVDQPKKEFIDLLMKDDGHVASEHLRIISIVGIGGLGKTTIANLVFEELREQFDCSAFVSVSRNPDISGILRIILSEVSAEPYGNTESGDVQQLIRKITTFLKNKRYLIVIDDLWNIESWKIIKCAFSRSITGNRIITTTRINEVAKSCCFPHVHRVYKLRPLHFVDSKRLFLKRIFGLEECPSHLTEVCCNILAKCDGLPLATIAISGLLATKAPTEDQWNQVEKSIGYA…	965	5395	https://www.sciencedirect.com/science/article/pii/S009286742100581X?via%6Dihub	https://ricerc.sicau.edu.cn/
PlantKGA_399	Poales	Poaceae	Oryza	glaberrima	Oryza glaberrima	CG14	非洲栽培稻	chromosome	Yes	转录本	OsCG14G081511970001T01	OsCG14G081511970001T011288xxPlantKGA_399	OsCG14G0815119700.01	CN	partial	Chr8	15014441	15018616	+	Pfam	PF18052	Rx N-terminal domain	Rx	N-terminal	12	95	2.2e-20	MEGAIVSIATGALKPVLMKLATLLCNEYMISKEVHKEIETLSSELTAIHSFLLKMSEEENPDAQDHAWMMDVRELSYDIEDIIDEFMVRVDDDSANPDGFISKCKNSLAKMKTRSRIAKAIRDFKSQITKVGDRHARYRTRETVLRTNNRIVDHRALSIFELASNLVGIDEPKNEVIKLLSSNDGCESMQQQPKVISIVGFGGLGKTTLAYQVYQELKGKFDCSAFLSVSRNPNMMRILRTILSEVAQRDYALTEDGYEQQLIIKISNFLSNKRYLIVIDDIWKVEIWNIIKGAFSMSSQCSKIITTTRINDVARSCCSSFSGHVYNIRPLNMVHSRHLFHRRLFNSKEKCPSHLEEVSDQILKKCDGLPLAIIAISGLLVNKPMTKDQWDHVKNSIGS…	917	4176	https://www.sciencedirect.com/science/article/pii/S009286742100581X?via%6Dihub	https://ricerc.sicau.edu.cn/
PlantKGA_399	Poales	Poaceae	Oryza	glaberrima	Oryza glaberrima	CG14	非洲栽培稻	chromosome	Yes	转录本	OsCG14G081511970001T01	OsCG14G081511970001T011288xxPlantKGA_399	OsCG14G0815119700.01	CN	partial	Chr8	15014441	15018616	+	Pfam	PF00931	NB-ARC domain	NB-ARC	173	418	2.9e-45	MEGAIVSIATGALKPVLMKLATLLCNEYMISKEVHKEIETLSSELTAIHSFLLKMSEEENPDAQDHAWMMDVRELSYDIEDIIDEFMVRVDDDSANPDGFISKCKNSLAKMKTRSRIAKAIRDFKSQITKVGDRHARYRTRETVLRTNNRIVDHRALSIFELASNLVGIDEPKNEVIKLLSSNDGCESMQQQPKVISIVGFGGLGKTTLAYQVYQELKGKFDCSAFLSVSRNPNMMRILRTILSEVAQRDYALTEDGYEQQLIIKISNFLSNKRYLIVIDDIWKVEIWNIIKGAFSMSSQCSKIITTTRINDVARSCCSSFSGHVYNIRPLNMVHSRHLFHRRLFNSKEKCPSHLEEVSDQILKKCDGLPLAIIAISGLLVNKPMTKDQWDHVKNSIGS…	917	4176	https://www.sciencedirect.com/science/article/pii/S009286742100581X?via%6Dihub	https://ricerc.sicau.edu.cn/
PlantKGA_399	Poales	Poaceae	Oryza	glaberrima	Oryza glaberrima	CG14	非洲栽培稻	chromosome	Yes	转录本	OsCG14G091678210001T01	OsCG14G091678210001T011288xxPlantKGA_399	OsCG14G0916782100.01	CN	partial	Chr9	8663349	8671276	+	Pfam	PF00931	NB-ARC domain	NB-ARC	164	379	2.2e-31	MATAGAAVDRLLRRLASGAGRLELPSSIDEDMAHVKRTLARLQDVLLTVEGKYFKMGAEVQEWMRKIKQIAYGIQDLLDEFEDSSGAGSQRNGSRISEGTLSCSSAPFFCHLSRSQRIRVLKRKLDQSTKDTSVFSLLQHSLSNLDKSNEQEVLFHRTEIIGRDTDKENIKNLLLQNDVDKLPIIPIVGLAGLGKTAVAKLIFHEQGEGWNFDQRIWVHLDKKLDLNKIANSIISQVNQSVDTTKNQIQNNLQFKRNCLQEVLCDQSNLIVLDDLFSTEENQIAELKEMLRGTKKGTKIIVTTSSEISAELIHTVPPYKLGPLSEGDCSTIFCQRAFGDGHENSSLTEIAKQIVKRCEGIPAVAYSLGSLVRNKNKEAWLYARDKEIWELPTLFPNGFE…	557	7928	https://www.sciencedirect.com/science/article/pii/S009286742100581X?via%6Dihub	https://ricerc.sicau.edu.cn/
PlantKGA_399	Poales	Poaceae	Oryza	glaberrima	Oryza glaberrima	CG14	非洲栽培稻	chromosome	Yes	转录本	OsCG14G091678210001T01	OsCG14G091678210001T011288xxPlantKGA_399	OsCG14G0916782100.01	CN	partial	Chr9	8663349	8671276	+	Pfam	PF18052	Rx N-terminal domain	Rx	N-terminal	5	87	3e-11	MATAGAAVDRLLRRLASGAGRLELPSSIDEDMAHVKRTLARLQDVLLTVEGKYFKMGAEVQEWMRKIKQIAYGIQDLLDEFEDSSGAGSQRNGSRISEGTLSCSSAPFFCHLSRSQRIRVLKRKLDQSTKDTSVFSLLQHSLSNLDKSNEQEVLFHRTEIIGRDTDKENIKNLLLQNDVDKLPIIPIVGLAGLGKTAVAKLIFHEQGEGWNFDQRIWVHLDKKLDLNKIANSIISQVNQSVDTTKNQIQNNLQFKRNCLQEVLCDQSNLIVLDDLFSTEENQIAELKEMLRGTKKGTKIIVTTSSEISAELIHTVPPYKLGPLSEGDCSTIFCQRAFGDGHENSSLTEIAKQIVKRCEGIPAVAYSLGSLVRNKNKEAWLYARDKEIWELPTLFPNGFE…	557	7928	https://www.sciencedirect.com/science/article/pii/S009286742100581X?via%6Dihub	https://ricerc.sicau.edu.cn/
PlantKGA_399	Poales	Poaceae	Oryza	glaberrima	Oryza glaberrima	CG14	非洲栽培稻	chromosome	Yes	转录本	OsCG14G091678210001T02	OsCG14G091678210001T021288xxPlantKGA_399	OsCG14G0916782100.01	CN	partial	Chr9	8663349	8666572	+	Pfam	PF00931	NB-ARC domain	NB-ARC	164	379	2.9e-31	MATAGAAVDRLLRRLASGAGRLELPSSIDEDMAHVKRTLARLQDVLLTVEGKYFKMGAEVQEWMRKIKQIAYGIQDLLDEFEDSSGAGSQRNGSRISEGTLSCSSAPFFCHLSRSQRIRVLKRKLDQSTKDTSVFSLLQHSLSNLDKSNEQEVLFHRTEIIGRDTDKENIKNLLLQNDVDKLPIIPIVGLAGLGKTAVAKLIFHEQGEGWNFDQRIWVHLDKKLDLNKIANSIISQVNQSVDTTKNQIQNNLQFKRNCLQEVLCDQSNLIVLDDLFSTEENQIAELKEMLRGTKKGTKIIVTTSSEISAELIHTVPPYKLGPLSEGDCSTIFCQRAFGDGHENSSLTEIAKQIVKRCEGIPAVAYSLGSLVRNKNKEAWLYARDKEIWELPTLFPNGFE…	632	3224	https://www.sciencedirect.com/science/article/pii/S009286742100581X?via%6Dihub	https://ricerc.sicau.edu.cn/
PlantKGA_399	Poales	Poaceae	Oryza	glaberrima	Oryza glaberrima	CG14	非洲栽培稻	chromosome	Yes	转录本	OsCG14G091678210001T02	OsCG14G091678210001T021288xxPlantKGA_399	OsCG14G0916782100.01	CN	partial	Chr9	8663349	8666572	+	Pfam	PF18052	Rx N-terminal domain	Rx	N-terminal	5	87	3.7e-11	MATAGAAVDRLLRRLASGAGRLELPSSIDEDMAHVKRTLARLQDVLLTVEGKYFKMGAEVQEWMRKIKQIAYGIQDLLDEFEDSSGAGSQRNGSRISEGTLSCSSAPFFCHLSRSQRIRVLKRKLDQSTKDTSVFSLLQHSLSNLDKSNEQEVLFHRTEIIGRDTDKENIKNLLLQNDVDKLPIIPIVGLAGLGKTAVAKLIFHEQGEGWNFDQRIWVHLDKKLDLNKIANSIISQVNQSVDTTKNQIQNNLQFKRNCLQEVLCDQSNLIVLDDLFSTEENQIAELKEMLRGTKKGTKIIVTTSSEISAELIHTVPPYKLGPLSEGDCSTIFCQRAFGDGHENSSLTEIAKQIVKRCEGIPAVAYSLGSLVRNKNKEAWLYARDKEIWELPTLFPNGFE…	632	3224	https://www.sciencedirect.com/science/article/pii/S009286742100581X?via%6Dihub	https://ricerc.sicau.edu.cn/
PlantKGA_399	Poales	Poaceae	Oryza	glaberrima	Oryza glaberrima	CG14	非洲栽培稻	chromosome	Yes	转录本	OsCG14G091753780001T01	OsCG14G091753780001T011288xxPlantKGA_399	OsCG14G0917537800.01	CN	partial	Chr9	17341581	17346948	-	Pfam	PF18052	Rx N-terminal domain	Rx	N-terminal	38	107	6.7e-15	MAEIAVLFVIKKIGIAVAGDTLKLAIPLFAKKTELKKVELVTALPVNMRQIKKELEIINAFLKELGMNGYKGEVVETWIRQVRRLAHDMEDVVDEFMYVVGKNKHKKSWACVKKIIKKPKPLFSLDEIATKADMINTELAELSKRLDRWTRPLSSGIYVPPTNYNSEQQLYLPGYDYSINDNELVGIDKNRQTLIESLRLEDCSLRIIAVWGMGGLGKSTLVNDIYKNEAIVSNFNCHAWLCISQSSKMHDIWQNMLKELCGEDNRGVDAENMNNRELRLELAKILRQKRYLIILDDVWLAADLLKIREVLVDNGLGSRVIITTRIEEVASIAEDGCKIRLEPLNNHDAWLLFCRKAFPKTENHMCPPELHQCGMDIVNKCGGLPLALVTIGSLLSLKP…	953	5368	https://www.sciencedirect.com/science/article/pii/S009286742100581X?via%6Dihub	https://ricerc.sicau.edu.cn/
PlantKGA_399	Poales	Poaceae	Oryza	glaberrima	Oryza glaberrima	CG14	非洲栽培稻	chromosome	Yes	转录本	OsCG14G091753780001T01	OsCG14G091753780001T011288xxPlantKGA_399	OsCG14G0917537800.01	CN	partial	Chr9	17341581	17346948	-	Pfam	PF00931	NB-ARC domain	NB-ARC	193	434	2.3e-56	MAEIAVLFVIKKIGIAVAGDTLKLAIPLFAKKTELKKVELVTALPVNMRQIKKELEIINAFLKELGMNGYKGEVVETWIRQVRRLAHDMEDVVDEFMYVVGKNKHKKSWACVKKIIKKPKPLFSLDEIATKADMINTELAELSKRLDRWTRPLSSGIYVPPTNYNSEQQLYLPGYDYSINDNELVGIDKNRQTLIESLRLEDCSLRIIAVWGMGGLGKSTLVNDIYKNEAIVSNFNCHAWLCISQSSKMHDIWQNMLKELCGEDNRGVDAENMNNRELRLELAKILRQKRYLIILDDVWLAADLLKIREVLVDNGLGSRVIITTRIEEVASIAEDGCKIRLEPLNNHDAWLLFCRKAFPKTENHMCPPELHQCGMDIVNKCGGLPLALVTIGSLLSLKP…	953	5368	https://www.sciencedirect.com/science/article/pii/S009286742100581X?via%6Dihub	https://ricerc.sicau.edu.cn/
PlantKGA_399	Poales	Poaceae	Oryza	glaberrima	Oryza glaberrima	CG14	非洲栽培稻	chromosome	Yes	转录本	OsCG14G091768380001T01	OsCG14G091768380001T011288xxPlantKGA_399	OsCG14G0917683800.01	CN	partial	Chr9	19002037	19006221	-	Pfam	PF00931	NB-ARC domain	NB-ARC	235	461	1.4e-37	MDSPYYLLLQQTLRKTLSYKTFANALIDRAEQSKARREMEATAVSLARTVLDGVLGGAGSAVADEAALLLGVPREVDFIRSELEMMQSFLRATSGCAGDTARTWVKQVRDLAYDVEDCLLDFALHAHAHASSSSCAPPLWLRPWRLAERHRVAARIRELKASVEELNQRNHRYHVVPVLAAGDQQQPQHEPPAAPPPARGEHHHLRFRDWQVIGRGEEESELAKLISSGGDDDAETRRRVVSVWGMGGMGKSSVARSVYNDPAIVDGFDCRAWVTVPHPLDSAGEFKRRLVAQLETEVDGGGGGDDVSAWLRQKRYLIVVDDVRSLEEWEHIEPCLVESDAGGGRVIVTTRQVDVAQRCVRGMEHAYELKTLAAPHDMRLLCQKVYKDPEYTLQLHMLE…	1016	4185	https://www.sciencedirect.com/science/article/pii/S009286742100581X?via%6Dihub	https://ricerc.sicau.edu.cn/
PlantKGA_399	Poales	Poaceae	Oryza	glaberrima	Oryza glaberrima	CG14	非洲栽培稻	chromosome	Yes	转录本	OsCG14G091768380001T01	OsCG14G091768380001T011288xxPlantKGA_399	OsCG14G0917683800.01	CN	partial	Chr9	19002037	19006221	-	Pfam	PF18052	Rx N-terminal domain	Rx	N-terminal	53	133	3.6e-16	MDSPYYLLLQQTLRKTLSYKTFANALIDRAEQSKARREMEATAVSLARTVLDGVLGGAGSAVADEAALLLGVPREVDFIRSELEMMQSFLRATSGCAGDTARTWVKQVRDLAYDVEDCLLDFALHAHAHASSSSCAPPLWLRPWRLAERHRVAARIRELKASVEELNQRNHRYHVVPVLAAGDQQQPQHEPPAAPPPARGEHHHLRFRDWQVIGRGEEESELAKLISSGGDDDAETRRRVVSVWGMGGMGKSSVARSVYNDPAIVDGFDCRAWVTVPHPLDSAGEFKRRLVAQLETEVDGGGGGDDVSAWLRQKRYLIVVDDVRSLEEWEHIEPCLVESDAGGGRVIVTTRQVDVAQRCVRGMEHAYELKTLAAPHDMRLLCQKVYKDPEYTLQLHMLE…	1016	4185	https://www.sciencedirect.com/science/article/pii/S009286742100581X?via%6Dihub	https://ricerc.sicau.edu.cn/
PlantKGA_399	Poales	Poaceae	Oryza	glaberrima	Oryza glaberrima	CG14	非洲栽培稻	chromosome	Yes	转录本	OsCG14G112110360001T01	OsCG14G112110360001T011288xxPlantKGA_399	OsCG14G1121103600.01	CN	partial	Chr11	16592443	16597908	-	Pfam	PF18052	Rx N-terminal domain	Rx	N-terminal	9	112	7.2e-16	MAGLFASMAVKWAIDKLSSLLTPVRQTPVASSSSSPSSSQGLDDLRMLERTMRRIHATLMDAEEHWNFREESAKLRLRELKELAYGAEDVVEEYEYEVNRCRLEAADRCASNCSKRKRHEVNDEQFAQFGLVPVPHELVVRARELIQRFDEMKVYYKHFSMSDNDGEQRIVPDIHSVRPTSYLVDKESIIGRELDKKTIIEKLMSGHGNNAVSDYLSVLAIVGMGGLGKTTLAQLVYNDQTVHRSYDVCVWVYVSDHFDSTNLTKKIIVSITKESNNLSELVDLQDKLGQEIRGKRFLLVLDDVWNERKDCWETFCKPLSAARQCNILVTTRNVAVARLVQTMPHFTIDHLSPHESWTLFERTVAVHDNIIQGNLVDIAKKIVQKCDRLPLAIKTLGSM…	1166	5466	https://www.sciencedirect.com/science/article/pii/S009286742100581X?via%6Dihub	https://ricerc.sicau.edu.cn/
PlantKGA_399	Poales	Poaceae	Oryza	glaberrima	Oryza glaberrima	CG14	非洲栽培稻	chromosome	Yes	转录本	OsCG14G112110360001T01	OsCG14G112110360001T011288xxPlantKGA_399	OsCG14G1121103600.01	CN	partial	Chr11	16592443	16597908	-	Pfam	PF00931	NB-ARC domain	NB-ARC	196	437	4.2e-53	MAGLFASMAVKWAIDKLSSLLTPVRQTPVASSSSSPSSSQGLDDLRMLERTMRRIHATLMDAEEHWNFREESAKLRLRELKELAYGAEDVVEEYEYEVNRCRLEAADRCASNCSKRKRHEVNDEQFAQFGLVPVPHELVVRARELIQRFDEMKVYYKHFSMSDNDGEQRIVPDIHSVRPTSYLVDKESIIGRELDKKTIIEKLMSGHGNNAVSDYLSVLAIVGMGGLGKTTLAQLVYNDQTVHRSYDVCVWVYVSDHFDSTNLTKKIIVSITKESNNLSELVDLQDKLGQEIRGKRFLLVLDDVWNERKDCWETFCKPLSAARQCNILVTTRNVAVARLVQTMPHFTIDHLSPHESWTLFERTVAVHDNIIQGNLVDIAKKIVQKCDRLPLAIKTLGSM…	1166	5466	https://www.sciencedirect.com/science/article/pii/S009286742100581X?via%6Dihub	https://ricerc.sicau.edu.cn/
PlantKGA_399	Poales	Poaceae	Oryza	glaberrima	Oryza glaberrima	CG14	非洲栽培稻	chromosome	Yes	转录本	OsCG14G112110980001T01	OsCG14G112110980001T011288xxPlantKGA_399	OsCG14G1121109800.01	CN	partial	Chr11	16656384	16663462	-	Pfam	PF18052	Rx N-terminal domain	Rx	N-terminal	10	114	1.8e-17	MAGLFASLAVRRALDTLTSFLPASLVASSSSGAARAREEQDLEDLRMLERTMRRIHATLNDAEQLWDIREETTKLQLKELKELAYDMEDVVDEYEYEVNRCKVEALELSASAASNKRKHQTENEALLHDLGIVAVPEELATKTRKLIERFHEIKYYSDNFTLTDNDGERRVAPNIGSFQKTSSVVFEKSILGREKDKDKIVEKLLSMGGDNIASPIFVLAIVGMGGIGKTTLAQLVYNDSKMRESIDKHAWVCVSQPFDVTNITKSIISSLKKDRCDLSELAILQEILLRQIKGKKVFLVLDDVWNERSDFWELLCIPMRSTKLCNIVVTTRSESVARLVQTMPDFYSLNCLSSYDSWLLFKQFAFPNQDSGTPANLVEIGRDIVRKCKGLPLAIKTVG…	1062	7079	https://www.sciencedirect.com/science/article/pii/S009286742100581X?via%6Dihub	https://ricerc.sicau.edu.cn/
PlantKGA_399	Poales	Poaceae	Oryza	glaberrima	Oryza glaberrima	CG14	非洲栽培稻	chromosome	Yes	转录本	OsCG14G112110980001T01	OsCG14G112110980001T011288xxPlantKGA_399	OsCG14G1121109800.01	CN	partial	Chr11	16656384	16663462	-	Pfam	PF00931	NB-ARC domain	NB-ARC	193	437	2.8e-53	MAGLFASLAVRRALDTLTSFLPASLVASSSSGAARAREEQDLEDLRMLERTMRRIHATLNDAEQLWDIREETTKLQLKELKELAYDMEDVVDEYEYEVNRCKVEALELSASAASNKRKHQTENEALLHDLGIVAVPEELATKTRKLIERFHEIKYYSDNFTLTDNDGERRVAPNIGSFQKTSSVVFEKSILGREKDKDKIVEKLLSMGGDNIASPIFVLAIVGMGGIGKTTLAQLVYNDSKMRESIDKHAWVCVSQPFDVTNITKSIISSLKKDRCDLSELAILQEILLRQIKGKKVFLVLDDVWNERSDFWELLCIPMRSTKLCNIVVTTRSESVARLVQTMPDFYSLNCLSSYDSWLLFKQFAFPNQDSGTPANLVEIGRDIVRKCKGLPLAIKTVG…	1062	7079	https://www.sciencedirect.com/science/article/pii/S009286742100581X?via%6Dihub	https://ricerc.sicau.edu.cn/
PlantKGA_399	Poales	Poaceae	Oryza	glaberrima	Oryza glaberrima	CG14	非洲栽培稻	chromosome	Yes	转录本	OsCG14G112163650001T02	OsCG14G112163650001T021288xxPlantKGA_399	OsCG14G1121636500.01	CN	partial	Chr11	23462091	23466409	+	Pfam	PF00931	NB-ARC domain	NB-ARC	175	423	8.6e-59	MAESAVSAAVGSISNLAVQETSLLCGVMDEVGFLKAELERLHGFLEDAKHKRRSGDASAAVLVGQIRDAAYDAENVIEASEYMVKRNKLKKVFMGAISRYARLPTDLIALHKIGVEIQRIRRKISEIFDSANRLKIVGLGNPTTDIGHADDEFPQDYDIMYQNFEDDDVVGFDNEYNEIVEKLVEQENELSVVSIVAMGGAGKTTLARKIYNSTRIRNHFDTTAWVTVSQKFKGIDLLKDIMRQIMPNKLESREIDQMQELEVGKKIHEFLLNKRYVVVLDDVWATDTWNQINRVGKVFPDVNNGSRVLLTTRKEDVANHFEMSTYIHPLKLLDDEKSWELFSRKSLPSYKRSSLQDVNEFEELGRKLARKCNGLPLALAVLGGYLSKNLNIQAWSDIF…	882	4319	https://www.sciencedirect.com/science/article/pii/S009286742100581X?via%6Dihub	https://ricerc.sicau.edu.cn/
PlantKGA_399	Poales	Poaceae	Oryza	glaberrima	Oryza glaberrima	CG14	非洲栽培稻	chromosome	Yes	转录本	OsCG14G112163650001T02	OsCG14G112163650001T021288xxPlantKGA_399	OsCG14G1121636500.01	CN	partial	Chr11	23462091	23466409	+	Pfam	PF18052	Rx N-terminal domain	Rx	N-terminal	5	90	2.8e-17	MAESAVSAAVGSISNLAVQETSLLCGVMDEVGFLKAELERLHGFLEDAKHKRRSGDASAAVLVGQIRDAAYDAENVIEASEYMVKRNKLKKVFMGAISRYARLPTDLIALHKIGVEIQRIRRKISEIFDSANRLKIVGLGNPTTDIGHADDEFPQDYDIMYQNFEDDDVVGFDNEYNEIVEKLVEQENELSVVSIVAMGGAGKTTLARKIYNSTRIRNHFDTTAWVTVSQKFKGIDLLKDIMRQIMPNKLESREIDQMQELEVGKKIHEFLLNKRYVVVLDDVWATDTWNQINRVGKVFPDVNNGSRVLLTTRKEDVANHFEMSTYIHPLKLLDDEKSWELFSRKSLPSYKRSSLQDVNEFEELGRKLARKCNGLPLALAVLGGYLSKNLNIQAWSDIF…	882	4319	https://www.sciencedirect.com/science/article/pii/S009286742100581X?via%6Dihub	https://ricerc.sicau.edu.cn/
PlantKGA_399	Poales	Poaceae	Oryza	glaberrima	Oryza glaberrima	CG14	非洲栽培稻	chromosome	Yes	转录本	OsCG14G112163650001T04	OsCG14G112163650001T041288xxPlantKGA_399	OsCG14G1121636500.01	CN	partial	Chr11	23462092	23465155	+	Pfam	PF18052	Rx N-terminal domain	Rx	N-terminal	2	63	3.1e-11	MDEVGFLKAELERLHGFLEDAKHKRRSGDASAAVLVGQIRDAAYDAENVIEASEYMVKRNKLKKVFMGAISRYARLPTDLIALHKIGVEIQRIRRKISEIFDSANRLKIVGLGNPTTDIGHADDEFPQDYDIMYQNFEDDDVVGFDNEYNEIVEKLVEQENELSVVSIVAMGGAGKTTLARKIYNSTRIRNHFDTTAWVTVSQKFKGIDLLKDIMRQIMPNKLESREIDQMQELEVGKKIHEFLLNKRYVVVLDDVWATDTWNQINRVGKVFPDVNNGSRVLLTTRKEDVANHFEMSTYIHPLKLLDDEKSWELFSRKSLPSYKRSSLQDVNEFEELGRKLARKCNGLPLALAVLGGYLSKNLNIQAWSDIFKSWISTKNGQMMRDILARSYNDLRNNY…	538	3064	https://www.sciencedirect.com/science/article/pii/S009286742100581X?via%6Dihub	https://ricerc.sicau.edu.cn/
PlantKGA_399	Poales	Poaceae	Oryza	glaberrima	Oryza glaberrima	CG14	非洲栽培稻	chromosome	Yes	转录本	OsCG14G112163650001T04	OsCG14G112163650001T041288xxPlantKGA_399	OsCG14G1121636500.01	CN	partial	Chr11	23462092	23465155	+	Pfam	PF00931	NB-ARC domain	NB-ARC	148	396	3e-59	MDEVGFLKAELERLHGFLEDAKHKRRSGDASAAVLVGQIRDAAYDAENVIEASEYMVKRNKLKKVFMGAISRYARLPTDLIALHKIGVEIQRIRRKISEIFDSANRLKIVGLGNPTTDIGHADDEFPQDYDIMYQNFEDDDVVGFDNEYNEIVEKLVEQENELSVVSIVAMGGAGKTTLARKIYNSTRIRNHFDTTAWVTVSQKFKGIDLLKDIMRQIMPNKLESREIDQMQELEVGKKIHEFLLNKRYVVVLDDVWATDTWNQINRVGKVFPDVNNGSRVLLTTRKEDVANHFEMSTYIHPLKLLDDEKSWELFSRKSLPSYKRSSLQDVNEFEELGRKLARKCNGLPLALAVLGGYLSKNLNIQAWSDIFKSWISTKNGQMMRDILARSYNDLRNNY…	538	3064	https://www.sciencedirect.com/science/article/pii/S009286742100581X?via%6Dihub	https://ricerc.sicau.edu.cn/
PlantKGA_399	Poales	Poaceae	Oryza	glaberrima	Oryza glaberrima	CG14	非洲栽培稻	chromosome	Yes	转录本	OsCG14G122229600001T01	OsCG14G122229600001T011288xxPlantKGA_399	OsCG14G1222296000.01	CN	partial	Chr12	4995893	5000547	-	Pfam	PF00931	NB-ARC domain	NB-ARC	218	452	1.8e-39	MALVFAGKAVATAAISFWINKAFTYLKEYKVEGIEDIKNRLLQSMPKIQVVLDIVNPRYVKEQSSALDAWLWQLRYAVEEAEDVIDVLEYYKLKEMAKDHKVSDWGSSFSKVKHKVIKSVKHVSSLDKNLKQFTHRGTLKRLREAVEGLDKVASDIMSILTVTEHLKEVASCSQQQEYSMNDDRATGLTLTPPKFVGREKEKEKIVRWLTKASTDASGNLMSTNHIPILSLIGHGGMGKTTLAQRVCEEMVRKNFKVIWVCVSDSFDVTSVTSKILESATGAKPNANCLETLQQNLIHKLKYSTDFLLVLDDVWEDKKIDKWEKLFAPLRTGKSGSKILLTTRMQSVAVLAAEAMGIETEFLTIEGLEEGENLELFSHSVFSGQNPQGFPNLKPVSKQI…	1268	4655	https://www.sciencedirect.com/science/article/pii/S009286742100581X?via%6Dihub	https://ricerc.sicau.edu.cn/
PlantKGA_399	Poales	Poaceae	Oryza	glaberrima	Oryza glaberrima	CG14	非洲栽培稻	chromosome	Yes	转录本	OsCG14G122229600001T01	OsCG14G122229600001T011288xxPlantKGA_399	OsCG14G1222296000.01	CN	partial	Chr12	4995893	5000547	-	Pfam	PF18052	Rx N-terminal domain	Rx	N-terminal	14	102	7.6e-07	MALVFAGKAVATAAISFWINKAFTYLKEYKVEGIEDIKNRLLQSMPKIQVVLDIVNPRYVKEQSSALDAWLWQLRYAVEEAEDVIDVLEYYKLKEMAKDHKVSDWGSSFSKVKHKVIKSVKHVSSLDKNLKQFTHRGTLKRLREAVEGLDKVASDIMSILTVTEHLKEVASCSQQQEYSMNDDRATGLTLTPPKFVGREKEKEKIVRWLTKASTDASGNLMSTNHIPILSLIGHGGMGKTTLAQRVCEEMVRKNFKVIWVCVSDSFDVTSVTSKILESATGAKPNANCLETLQQNLIHKLKYSTDFLLVLDDVWEDKKIDKWEKLFAPLRTGKSGSKILLTTRMQSVAVLAAEAMGIETEFLTIEGLEEGENLELFSHSVFSGQNPQGFPNLKPVSKQI…	1268	4655	https://www.sciencedirect.com/science/article/pii/S009286742100581X?via%6Dihub	https://ricerc.sicau.edu.cn/
PlantKGA_399	Poales	Poaceae	Oryza	glaberrima	Oryza glaberrima	CG14	非洲栽培稻	chromosome	Yes	转录本	OsCG14G122256900001T01	OsCG14G122256900001T011288xxPlantKGA_399	OsCG14G1222569000.01	CN	partial	Chr12	8770856	8781613	-	Pfam	PF18052	Rx N-terminal domain	Rx	N-terminal	12	97	3.3e-20	MAGAIVSVSTGALSTLLPKLSLLIQGEYKLLKGVKGGISFLKDELTSMHTLLVKLANNEENLDEQVKDWRNKVRELSYAIEDCIDLFLHKVSSSNAKAGLVRKTAAKIRKLWSRHKIANLIEELKARVIEESDRRLRYNFEEIADNFSHVQIDPRLPALYVEAEKLVGIDGPREKIIEWLEKDESQKLKVVCIVGFGGLGKTTLANQVYHKMKGQFDCSSFMPVSRNPNMTKILADLLKELGSRVDTSDDERQLICKLRTFLQRKRYLVIVDDIWSAKAWEVVKCALPENNLCSRVISTTRNADVATSCCSCLAGYIHNMQPLNEQDSQKLFFKSIFGDKSACPPYLEQVSHGIISKCHGLPLAIISIASLLAGKLHMKEQWEQVHNSIGFVFSQQGIR…	940	10758	https://www.sciencedirect.com/science/article/pii/S009286742100581X?via%6Dihub	https://ricerc.sicau.edu.cn/
PlantKGA_399	Poales	Poaceae	Oryza	glaberrima	Oryza glaberrima	CG14	非洲栽培稻	chromosome	Yes	转录本	OsCG14G122256900001T01	OsCG14G122256900001T011288xxPlantKGA_399	OsCG14G1222569000.01	CN	partial	Chr12	8770856	8781613	-	Pfam	PF00931	NB-ARC domain	NB-ARC	173	390	6.4e-48	MAGAIVSVSTGALSTLLPKLSLLIQGEYKLLKGVKGGISFLKDELTSMHTLLVKLANNEENLDEQVKDWRNKVRELSYAIEDCIDLFLHKVSSSNAKAGLVRKTAAKIRKLWSRHKIANLIEELKARVIEESDRRLRYNFEEIADNFSHVQIDPRLPALYVEAEKLVGIDGPREKIIEWLEKDESQKLKVVCIVGFGGLGKTTLANQVYHKMKGQFDCSSFMPVSRNPNMTKILADLLKELGSRVDTSDDERQLICKLRTFLQRKRYLVIVDDIWSAKAWEVVKCALPENNLCSRVISTTRNADVATSCCSCLAGYIHNMQPLNEQDSQKLFFKSIFGDKSACPPYLEQVSHGIISKCHGLPLAIISIASLLAGKLHMKEQWEQVHNSIGFVFSQQGIR…	940	10758	https://www.sciencedirect.com/science/article/pii/S009286742100581X?via%6Dihub	https://ricerc.sicau.edu.cn/
PlantKGA_399	Poales	Poaceae	Oryza	glaberrima	Oryza glaberrima	CG14	非洲栽培稻	chromosome	Yes	转录本	OsCG14G122324360001T01	OsCG14G122324360001T011288xxPlantKGA_399	OsCG14G1223243600.01	CN	partial	Chr12	18122059	18126163	-	Pfam	PF00931	NB-ARC domain	NB-ARC	237	472	5.4e-21	MACTKTRRWNARLSPARRPVRRRAGIAGDVRPGAAKSLRGMAEAAAVFVGKAVVQPAISYLVKKIVDRIPDGDLCKRLQQKLPFVEAILYAVDQQQTLSNPSLSEVVWQLRDAIQEAEDALDSLEFLDLKSSANNRSKVSLSSLLSSISRKFHVADSSRATENLKDALKNLDAVLDNAGRSLPAIYPSSCSHGKAHIQDSASIQEVTKGLRTTIFGRLKEKDAIIDWLGVLTPNIRDQKLSLCAIVGAGGMGKTTLAQFVCQDKKVQDHFANKIIWADVSKIFDPKVLVRKISGSFNRYKASADGLDTIMTDKFLLVLDDARDDAQSERWQQFLDLIRKNAPMGGKILLTTQIRPVANAVEGQMSPDTYKCLELGGLDQENTLKLFNHHAFGDLSPSDC…	1175	4105	https://www.sciencedirect.com/science/article/pii/S009286742100581X?via%6Dihub	https://ricerc.sicau.edu.cn/
PlantKGA_399	Poales	Poaceae	Oryza	glaberrima	Oryza glaberrima	CG14	非洲栽培稻	chromosome	Yes	转录本	OsCG14G122324360001T01	OsCG14G122324360001T011288xxPlantKGA_399	OsCG14G1223243600.01	CN	partial	Chr12	18122059	18126163	-	Pfam	PF18052	Rx N-terminal domain	Rx	N-terminal	73	138	9.1e-07	MACTKTRRWNARLSPARRPVRRRAGIAGDVRPGAAKSLRGMAEAAAVFVGKAVVQPAISYLVKKIVDRIPDGDLCKRLQQKLPFVEAILYAVDQQQTLSNPSLSEVVWQLRDAIQEAEDALDSLEFLDLKSSANNRSKVSLSSLLSSISRKFHVADSSRATENLKDALKNLDAVLDNAGRSLPAIYPSSCSHGKAHIQDSASIQEVTKGLRTTIFGRLKEKDAIIDWLGVLTPNIRDQKLSLCAIVGAGGMGKTTLAQFVCQDKKVQDHFANKIIWADVSKIFDPKVLVRKISGSFNRYKASADGLDTIMTDKFLLVLDDARDDAQSERWQQFLDLIRKNAPMGGKILLTTQIRPVANAVEGQMSPDTYKCLELGGLDQENTLKLFNHHAFGDLSPSDC…	1175	4105	https://www.sciencedirect.com/science/article/pii/S009286742100581X?via%6Dihub	https://ricerc.sicau.edu.cn/
PlantKGA_399	Poales	Poaceae	Oryza	glaberrima	Oryza glaberrima	CG14	非洲栽培稻	chromosome	Yes	转录本	OsCG14G091678210001T03	OsCG14G091678210001T031288xxPlantKGA_399	OsCG14G0916782100.01	CNL	full-length	Chr9	8663448	8670970	+	Pfam	PF00931	NB-ARC domain	NB-ARC	164	379	7.8e-31	MATAGAAVDRLLRRLASGAGRLELPSSIDEDMAHVKRTLARLQDVLLTVEGKYFKMGAEVQEWMRKIKQIAYGIQDLLDEFEDSSGAGSQRNGSRISEGTLSCSSAPFFCHLSRSQRIRVLKRKLDQSTKDTSVFSLLQHSLSNLDKSNEQEVLFHRTEIIGRDTDKENIKNLLLQNDVDKLPIIPIVGLAGLGKTAVAKLIFHEQGEGWNFDQRIWVHLDKKLDLNKIANSIISQVNQSVDTTKNQIQNNLQFKRNCLQEVLCDQSNLIVLDDLFSTEENQIAELKEMLRGTKKGTKIIVTTSSEISAELIHTVPPYKLGPLSEGDCSTIFCQRAFGDGHENSSLTEIAKQIVKRCEGIPAVAYSLGSLVRNKNKEAWLYARDKEIWELPTLFPNGFE…	1100	7523	https://www.sciencedirect.com/science/article/pii/S009286742100581X?via%6Dihub	https://ricerc.sicau.edu.cn/
PlantKGA_399	Poales	Poaceae	Oryza	glaberrima	Oryza glaberrima	CG14	非洲栽培稻	chromosome	Yes	转录本	OsCG14G091678210001T03	OsCG14G091678210001T031288xxPlantKGA_399	OsCG14G0916782100.01	CNL	full-length	Chr9	8663448	8670970	+	Pfam	PF18052	Rx N-terminal domain	Rx	N-terminal	5	87	8.1e-11	MATAGAAVDRLLRRLASGAGRLELPSSIDEDMAHVKRTLARLQDVLLTVEGKYFKMGAEVQEWMRKIKQIAYGIQDLLDEFEDSSGAGSQRNGSRISEGTLSCSSAPFFCHLSRSQRIRVLKRKLDQSTKDTSVFSLLQHSLSNLDKSNEQEVLFHRTEIIGRDTDKENIKNLLLQNDVDKLPIIPIVGLAGLGKTAVAKLIFHEQGEGWNFDQRIWVHLDKKLDLNKIANSIISQVNQSVDTTKNQIQNNLQFKRNCLQEVLCDQSNLIVLDDLFSTEENQIAELKEMLRGTKKGTKIIVTTSSEISAELIHTVPPYKLGPLSEGDCSTIFCQRAFGDGHENSSLTEIAKQIVKRCEGIPAVAYSLGSLVRNKNKEAWLYARDKEIWELPTLFPNGFE…	1100	7523	https://www.sciencedirect.com/science/article/pii/S009286742100581X?via%6Dihub	https://ricerc.sicau.edu.cn/
PlantKGA_399	Poales	Poaceae	Oryza	glaberrima	Oryza glaberrima	CG14	非洲栽培稻	chromosome	Yes	转录本	OsCG14G091678210001T03	OsCG14G091678210001T031288xxPlantKGA_399	OsCG14G0916782100.01	CNL	full-length	Chr9	8663448	8670970	+	Pfam	PF13855	Leucine rich repeat	Leucine-rich repeat	595	652	2.3e-08	MATAGAAVDRLLRRLASGAGRLELPSSIDEDMAHVKRTLARLQDVLLTVEGKYFKMGAEVQEWMRKIKQIAYGIQDLLDEFEDSSGAGSQRNGSRISEGTLSCSSAPFFCHLSRSQRIRVLKRKLDQSTKDTSVFSLLQHSLSNLDKSNEQEVLFHRTEIIGRDTDKENIKNLLLQNDVDKLPIIPIVGLAGLGKTAVAKLIFHEQGEGWNFDQRIWVHLDKKLDLNKIANSIISQVNQSVDTTKNQIQNNLQFKRNCLQEVLCDQSNLIVLDDLFSTEENQIAELKEMLRGTKKGTKIIVTTSSEISAELIHTVPPYKLGPLSEGDCSTIFCQRAFGDGHENSSLTEIAKQIVKRCEGIPAVAYSLGSLVRNKNKEAWLYARDKEIWELPTLFPNGFE…	1100	7523	https://www.sciencedirect.com/science/article/pii/S009286742100581X?via%6Dihub	https://ricerc.sicau.edu.cn/
PlantKGA_399	Poales	Poaceae	Oryza	glaberrima	Oryza glaberrima	CG14	非洲栽培稻	chromosome	Yes	转录本	OsCG14G020269590001T01	OsCG14G020269590001T011288xxPlantKGA_399	OsCG14G0202695900.01	N	partial	Chr2	20848871	20853392	+	Pfam	PF00931	NB-ARC domain	NB-ARC	59	280	3.8e-42	MRGIRAFVGEASRRHKRYKVDDTISKPSKVTVDPRLPALYKDASDLVGIDGPKIELIRWLTEGVSGPEQQLKVVPIVGSGGLGKTTLANQVYHNLEGIFESRAFVTVSQKPDMMKILREILSGIGYNGLEAAWDEGKLIHEVRKYLRFVRYCVVLDDIWSISVWEILRCALPENNRGSRIVVTTRITDIARACCAPRHCDIYHLKPLDNTSSRRLFFKRICGSEDSLPSHVKGVAEKILKKCGGMPLAIISIASLLATKAQTKEQWESVNISLESGLDKHIGFEGMNWILSLSYNHLPQHLKTCMLYLCLFPEDYIISKDILVQQWIAEGFVFPEHGRNLEEAGYYYFNELINRSMAQPVDIEYNGEAMSCRVHDMIRSLIISKSNQENFVTIFSTSEA…	826	4522	https://www.sciencedirect.com/science/article/pii/S009286742100581X?via%6Dihub	https://ricerc.sicau.edu.cn/
PlantKGA_399	Poales	Poaceae	Oryza	glaberrima	Oryza glaberrima	CG14	非洲栽培稻	chromosome	Yes	转录本	OsCG14G050957200001T02	OsCG14G050957200001T021288xxPlantKGA_399	OsCG14G0509572000.01	N	partial	Chr5	23288251	23289890	-	Pfam	PF00931	NB-ARC domain	NB-ARC	108	284	2.6e-08	MIRQLELLREQMFRGHCVLDAFRFRDEEEDETRSTNDLHQTVTSLERIIGDTKEFVVFLMSYPPVYRQPYSTHLYLDGCMFSRQMERENAISFLLQREPLAVAEEIVQVLPVVGPEFVGKSTLVEHICRDQRVREHFSLILYYSGDDLRYEKAETFSEICQTKHRNESNDAMDGRLLLIIELLGDVDERTLKKIHSSFRKQMTHEIKIMITSRSEKIIRLGAKQALRLNFLPFEAYWYFFKVLAFGATDPEQHPKLASMAMEIATVLRGCFLCAHIGGALLKANFNSKFWSRFVAFVREYRDEINSLMPCDCQDHPKFGWVIVRPKPENYFVLRDSYQKALVEDDGPKIKLVDLLSGRVRRRGKFEVLVWKSRIPPYYSYISNCVMY	387	1640	https://www.sciencedirect.com/science/article/pii/S009286742100581X?via%6Dihub	https://ricerc.sicau.edu.cn/
PlantKGA_399	Poales	Poaceae	Oryza	glaberrima	Oryza glaberrima	CG14	非洲栽培稻	chromosome	Yes	转录本	OsCG14G061083220001T04	OsCG14G061083220001T041288xxPlantKGA_399	OsCG14G0610832200.01	N	partial	Chr6	12240902	12241912	-	Pfam	PF00931	NB-ARC domain	NB-ARC	4	74	4.7e-15	MKWVKDEEQRRMVVSVWGMGGIGKTALVANVYNAIKADFDTCAWITVSQSYEADDLLRRTAQEFRKNDRKKDFPIDVDITNYRGLVETTRSYLENKSRWRNTTRGICSVKRHFGRMR	117	1011	https://www.sciencedirect.com/science/article/pii/S009286742100581X?via%6Dihub	https://ricerc.sicau.edu.cn/
PlantKGA_399	Poales	Poaceae	Oryza	glaberrima	Oryza glaberrima	CG14	非洲栽培稻	chromosome	Yes	转录本	OsCG14G081413830001T03	OsCG14G081413830001T031288xxPlantKGA_399	OsCG14G0814138300.01	N	partial	Chr8	3436197	3440357	+	Pfam	PF00931	NB-ARC domain	NB-ARC	4	90	6.4e-06	MEPLSRDDSEKLLYTRIASAEGKCLTRPSAVACEKILNKCDGVPLAIITIASLLANKPEEDWSEVYNSIGFGHGGNNDVENTRKILSFSYYDLPSHLKACLLYLSIFQEDVEIDKNLLIWKWIAEGFVQEKQAVRIGLFELAEGCFNELINRNMIQPAVSQYEWYGPKFQSDQVYEEGYVYGCRVHDMILDMIRSLSKEENFVTVLDSHEQSELPLSHARRLALHGMSIEQQNRCQMANMAAEQVRSFFANKCDDISLVFPYFRAVRVLGLEYSADYGIWRHFRSLFHLRYLGLVGVNIKDLPKEVGDLKFLQTLDVKRTSISKLPDTVGMLTQLLCLHAYAAAPVGLIGKLTSLQELWIIKPSAAA	367	4161	https://www.sciencedirect.com/science/article/pii/S009286742100581X?via%6Dihub	https://ricerc.sicau.edu.cn/
PlantKGA_399	Poales	Poaceae	Oryza	glaberrima	Oryza glaberrima	CG14	非洲栽培稻	chromosome	Yes	转录本	OsCG14G081511560001T02	OsCG14G081511560001T021288xxPlantKGA_399	OsCG14G0815115600.01	N	partial	Chr8	14943549	14948800	-	Pfam	PF00931	NB-ARC domain	NB-ARC	73	298	6.7e-42	MIGEFKAQIKQVGERNARYRSNGGISLRTANATVDQRALTIFQDVSSLVGVDQPKKEFIDLLMKDDGHVASEHLRIISIVGIGGLGKTTIANLVFEELREQFDCSAFVSVSRNPDISGILRIILSEVSAEPYGNTESGDVQQLIRKITTFLKNKRYLIVIDDLWNIESWKIIKCAFSRSITGNRIITTTRINEVAKSCCFPHVHRVYKLRPLHFVDSKRLFLKRIFGLEECPSHLTEVCCNILAKCDGLPLATIAISGLLATKAPTEDQWNQVEKSIGYALERNEDVNGMIRILSLSYFDLPHNLRTCLLYLCTFPEDYIIHKKRLVRRWIAEGFIHEEHGHTLYELGQRCFNELINRSLIEPRYIGKFGEVKSCRVHDTILDFIRSKSIEENFVTLLG…	846	5252	https://www.sciencedirect.com/science/article/pii/S009286742100581X?via%6Dihub	https://ricerc.sicau.edu.cn/
PlantKGA_399	Poales	Poaceae	Oryza	glaberrima	Oryza glaberrima	CG14	非洲栽培稻	chromosome	Yes	转录本	OsCG14G081511970001T02	OsCG14G081511970001T021288xxPlantKGA_399	OsCG14G0815119700.01	N	partial	Chr8	15014441	15018616	+	Pfam	PF00931	NB-ARC domain	NB-ARC	8	253	2e-45	MQGIDEPKNEVIKLLSSNDGCESMQQQPKVISIVGFGGLGKTTLAYQVYQELKGKFDCSAFLSVSRNPNMMRILRTILSEVAQRDYALTEDGYEQQLIIKISNFLSNKRYLIVIDDIWKVEIWNIIKGAFSMSSQCSKIITTTRINDVARSCCSSFSGHVYNIRPLNMVHSRHLFHRRLFNSKEKCPSHLEEVSDQILKKCDGLPLAIIAISGLLVNKPMTKDQWDHVKNSIGSALERNPSVDVMISILSLSYYDLPPHLKTCLLHLSIFPEDYLIEKDDLILRWIAEGFVHKKGSYTSFELGEMCFNELANRNLIQRCSNKDDWKVHDTILDFIISMSIKDNFVTLVASPDQTIGTNKVRRLSLQIGIEDGNSILQRRLSDLSHARSLDVFCYQPKLP…	752	4176	https://www.sciencedirect.com/science/article/pii/S009286742100581X?via%6Dihub	https://ricerc.sicau.edu.cn/
PlantKGA_399	Poales	Poaceae	Oryza	glaberrima	Oryza glaberrima	CG14	非洲栽培稻	chromosome	Yes	转录本	OsCG14G081511970001T03	OsCG14G081511970001T031288xxPlantKGA_399	OsCG14G0815119700.01	N	partial	Chr8	15014441	15018616	+	Pfam	PF00931	NB-ARC domain	NB-ARC	3	184	7.3e-30	MMRILRTILSEVAQRDYALTEDGYEQQLIIKISNFLSNKRYLIVIDDIWKVEIWNIIKGAFSMSSQCSKIITTTRINDVARSCCSSFSGHVYNIRPLNMVHSRHLFHRRLFNSKEKCPSHLEEVSDQILKKCDGLPLAIIAISGLLVNKPMTKDQWDHVKNSIGSALERNPSVDVMISILSLSYYDLPPHLKTCLLHLSIFPEDYLIEKDDLILRWIAEGFVHKKGSYTSFELGEMCFNELANRNLIQRCSNKDDWKVHDTILDFIISMSIKDNFVTLVASPDQTIGTNKVRRLSLQIGIEDGNSILQRRLSDLSHARSLDVFCYQPKLPSLLEFRHLRVLSFRYCKWLKSHCIANIGRLFQLRYLNLKKTGLTELPEEIGCLQNLETLNVMDNHMVQL…	683	4176	https://www.sciencedirect.com/science/article/pii/S009286742100581X?via%6Dihub	https://ricerc.sicau.edu.cn/
PlantKGA_399	Poales	Poaceae	Oryza	glaberrima	Oryza glaberrima	CG14	非洲栽培稻	chromosome	Yes	转录本	OsCG14G091753780001T02	OsCG14G091753780001T021288xxPlantKGA_399	OsCG14G0917537800.01	N	partial	Chr9	17342383	17346948	-	Pfam	PF00931	NB-ARC domain	NB-ARC	6	70	1.2e-09	MCPPELHQCGMDIVNKCGGLPLALVTIGSLLSLKPRNKKEWRLFYNQLISEVHNNENLNRVEKILNLSYKHLPNYLKNCFLYCAMFPEDYIIQRKRLIRLWIAEGFIEQKGTCSLEDVAEGYLTELVRRSMIQVVARNSFNRIQCLRMHDILRELAIFQSKKESFSTVYDDTHGVVQVGSDSRRVSVLQCNSEIRSTVDPSRLRTFLAFDTSMALSSASYFIFSESKYLAVLELSGLPIETIPYSVGELFNLRYLCLNDTNVKEFPKSITKLLNLQTLSLERTQLLNFPRGFSNLKKLRHLLVWKLVDATYKSLNNWESLEPFEGLWNLKELQSLCEVRATRDFVSKLGNLSQLRSLCITYVRSSHCAQLCNSLSKMQHLTRLHIRAMNEDEVLLLDDL…	568	4566	https://www.sciencedirect.com/science/article/pii/S009286742100581X?via%6Dihub	https://ricerc.sicau.edu.cn/
PlantKGA_399	Poales	Poaceae	Oryza	glaberrima	Oryza glaberrima	CG14	非洲栽培稻	chromosome	Yes	转录本	OsCG14G091753780001T03	OsCG14G091753780001T031288xxPlantKGA_399	OsCG14G0917537800.01	N	partial	Chr9	17342383	17346948	-	Pfam	PF00931	NB-ARC domain	NB-ARC	50	291	1.6e-56	MEGTARLYTHVSSCVIIHLSFFSIKRVYFKKKIISTIFSNTEGIDKNRQTLIESLRLEDCSLRIIAVWGMGGLGKSTLVNDIYKNEAIVSNFNCHAWLCISQSSKMHDIWQNMLKELCGEDNRGVDAENMNNRELRLELAKILRQKRYLIILDDVWLAADLLKIREVLVDNGLGSRVIITTRIEEVASIAEDGCKIRLEPLNNHDAWLLFCRKAFPKTENHMCPPELHQCGMDIVNKCGGLPLALVTIGSLLSLKPRNKKEWRLFYNQLISEVHNNENLNRVEKILNLSYKHLPNYLKNCFLYCAMFPEDYIIQRKRLIRLWIAEGFIEQKGTCSLEDVAEGYLTELVRRSMIQVVARNSFNRIQCLRMHDILRELAIFQSKKESFSTVYDDTHGVVQV…	789	4566	https://www.sciencedirect.com/science/article/pii/S009286742100581X?via%6Dihub	https://ricerc.sicau.edu.cn/
PlantKGA_399	Poales	Poaceae	Oryza	glaberrima	Oryza glaberrima	CG14	非洲栽培稻	chromosome	Yes	转录本	OsCG14G091768380001T02	OsCG14G091768380001T021288xxPlantKGA_399	OsCG14G0917683800.01	N	partial	Chr9	19002037	19004420	-	Pfam	PF00931	NB-ARC domain	NB-ARC	4	65	9.3e-09	MLEEANKILGRCRGLPLAIATIGGLLANRPKTSAEWKNLRIHLGSELEFDQDINSINRVITSSYDGLPYHLKSCFLYLSIFPENHEIRCTRLVRRWIAEGYIAKRRDMTVEEVGQKHYNDLMNRSMIRPMKKKIGASMAVERCQVHGMVLQIILSKSIEENQLFIIDKHCNEVPQSKIRHLVVTRWKRSEEKMATNINLSLVRSLTVFGECPASLISPKLRLLRVLDLENAVDLENDDLRHIGDLHHLRYLGLRGTNISRLPSSLQNLKCLETLDVQDTKVTHLPDGTAKLEKLRYLLAGVNFAEDLAEKMQTNAKNKANKCNGNLLETLADVVCRCRRGFSECCESSSSCFAGHFSVRAPEGIEKLRNLHMLGVVRIERDSGVAQKLGKLISLRRLGV…	620	2384	https://www.sciencedirect.com/science/article/pii/S009286742100581X?via%6Dihub	https://ricerc.sicau.edu.cn/
PlantKGA_399	Poales	Poaceae	Oryza	glaberrima	Oryza glaberrima	CG14	非洲栽培稻	chromosome	Yes	转录本	OsCG14G091768380001T03	OsCG14G091768380001T031288xxPlantKGA_399	OsCG14G0917683800.01	N	partial	Chr9	19002037	19004420	-	Pfam	PF00931	NB-ARC domain	NB-ARC	4	65	9.3e-09	MLEEANKILGRCRGLPLAIATIGGLLANRPKTSAEWKNLRIHLGSELEFDQDINSINRVITSSYDGLPYHLKSCFLYLSIFPENHEIRCTRLVRRWIAEGYIAKRRDMTVEEVGQKHYNDLMNRSMIRPMKKKIGASMAVERCQVHGMVLQIILSKSIEENQLFIIDKHCNEVPQSKIRHLVVTRWKRSEEKMATNINLSLVRSLTVFGECPASLISPKLRLLRVLDLENAVDLENDDLRHIGDLHHLRYLGLRGTNISRLPSSLQNLKCLETLDVQDTKVTHLPDGTAKLEKLRYLLAGVNFAEDLAEKMQTNAKNKANKCNGNLLETLADVVCRCRRGFSECCESSSSCFAGHFSVRAPEGIEKLRNLHMLGVVRIERDSGVAQKLGKLISLRRLGV…	620	2384	https://www.sciencedirect.com/science/article/pii/S009286742100581X?via%6Dihub	https://ricerc.sicau.edu.cn/
PlantKGA_399	Poales	Poaceae	Oryza	glaberrima	Oryza glaberrima	CG14	非洲栽培稻	chromosome	Yes	转录本	OsCG14G112146850001T01	OsCG14G112146850001T011288xxPlantKGA_399	OsCG14G1121468500.01	N	partial	Chr11	21266901	21278048	+	Pfam	PF00931	NB-ARC domain	NB-ARC	19	152	1.4e-27	MLYGLDKQKFANINEATRDEVQLIDELRNFLQDKRYLIIVDDIWQKSIWERIKYALVDSNCGSRVITTTRIHNVAKEVGDVYPMEKLSDENSKRLFDKRVLGTEYRSVSSNQSEEVTKKILKKCDGVPLSIITIASVLVHKDDWSEVYDSVGFGPEDGNEVVHNTKKILSFSYYDLPSYLQRCLLYLSIYPEDDSIEKDCLIWKWIAEGFVYEKQGKQLFEVGETYFNELINRSMVQPIEDQINLGTVEGCRINDTMLYLIRDLSMEVDFVKTLDRACEEHDYCLQSSTIHRIAVHHGMRQDQNNNIALCMARLRSLNAIGCPISMLPPVESFQALRVLAIEHCDVSTRGCQLKYLGKLCQLRYLGLTNTPVVELPREIGDLVHLQTLDVRDTGLEELP…	761	11148	https://www.sciencedirect.com/science/article/pii/S009286742100581X?via%6Dihub	https://ricerc.sicau.edu.cn/
PlantKGA_399	Poales	Poaceae	Oryza	glaberrima	Oryza glaberrima	CG14	非洲栽培稻	chromosome	Yes	转录本	OsCG14G122256900001T02	OsCG14G122256900001T021288xxPlantKGA_399	OsCG14G1222569000.01	N	partial	Chr12	8776739	8781613	-	Pfam	PF00931	NB-ARC domain	NB-ARC	26	171	4.8e-30	MLKDVTSRDNSDDYKQIKVVGVKGDKSDDERQLIDKLRVFLENKRYFIIVDDIWSASAWEHVRLALPENSLCSRIITTTRNVNVAKSCCSGFQGSVYNIQPLNEQDSKKLFLKRLFHSDSNFPTHLEEVSHAIIKKCHGFPLAIICLASLLASKSDTKDQWEQVHNSISSAFSSQGMSDILLLSYYDLPYHLKTCLLYLSVFPEDYKIDRDELIWRWIAEGFITEVKGQTLDQVGGHYFNELINRNMIQPVDVIYDGTASACRVHDMVLNLIISISAEENFLTVVDGQGYKYLGNKIRRLSFQSNSVENDVNVVQKIMDNLSQLPNQVGNLHYLQTLDIRGSGIKKFPPTIVHLHNLARLLVGNNVQLPDGIGYLQSLQVLSSARLYKPLKLVEDLRRL…	552	4875	https://www.sciencedirect.com/science/article/pii/S009286742100581X?via%6Dihub	https://ricerc.sicau.edu.cn/
PlantKGA_395	Fabales	Fabaceae	Pisum	sativum L.	Pisum sativum L.	Pea	豌豆	chromosome	Yes	转录本	Psat01G0168500-T1	Psat01G0168500-T11288xxPlantKGA_395	Psat01G0168500	TN	partial	chr1	120391269	120396173	-	Pfam	PF01582	TIR domain	Toll/interleukin-1 receptor homology (TIR) domain	30	202	3.1e-42	MYSSRAIPQHAEILGDEVLDTEKLYARRFHEVFLSFRGEDTRASFTSHLHASLQNARINVFKDDHSLQRGEDISTSLLRAIEGSLISVIVFSINYAGSRWCLKELVKIMECRRTMGQIVLPVFYGVDPSEVRRQTGEFGKAFRNLLDKEKDELLEWKLGIGCVNSQRQYPELREAASLSGFVVLNSRNESKVIKDIVENVTRLLDKTDLFIANNPVGVESRVQDMIQLLEQDQSNNVLLLGMWGMGGVGKTTIAKAIYNEIGRNFEGRSFLANIREVWEQNVGQVNLQEQLLFDICKEMTTKIQSIDNGKIILKERLCHKRILIVLDDVNTLDQLNALCGSHKWFGSGSRVIITTRDRHILRGNRVDQVYEMRNMDEKESIELFSWHAFKQASPTEDFV…	1102	4905	https://www.nature.com/articles/s41588-022-01172-2#data-availability	https://www.peagdb.com/download/
PlantKGA_395	Fabales	Fabaceae	Pisum	sativum L.	Pisum sativum L.	Pea	豌豆	chromosome	Yes	转录本	Psat01G0168500-T1	Psat01G0168500-T11288xxPlantKGA_395	Psat01G0168500	TN	partial	chr1	120391269	120396173	-	Pfam	PF00931	NB-ARC domain	NB-ARC	219	454	6.7e-32	MYSSRAIPQHAEILGDEVLDTEKLYARRFHEVFLSFRGEDTRASFTSHLHASLQNARINVFKDDHSLQRGEDISTSLLRAIEGSLISVIVFSINYAGSRWCLKELVKIMECRRTMGQIVLPVFYGVDPSEVRRQTGEFGKAFRNLLDKEKDELLEWKLGIGCVNSQRQYPELREAASLSGFVVLNSRNESKVIKDIVENVTRLLDKTDLFIANNPVGVESRVQDMIQLLEQDQSNNVLLLGMWGMGGVGKTTIAKAIYNEIGRNFEGRSFLANIREVWEQNVGQVNLQEQLLFDICKEMTTKIQSIDNGKIILKERLCHKRILIVLDDVNTLDQLNALCGSHKWFGSGSRVIITTRDRHILRGNRVDQVYEMRNMDEKESIELFSWHAFKQASPTEDFV…	1102	4905	https://www.nature.com/articles/s41588-022-01172-2#data-availability	https://www.peagdb.com/download/
PlantKGA_395	Fabales	Fabaceae	Pisum	sativum L.	Pisum sativum L.	Pea	豌豆	chromosome	Yes	转录本	Psat01G0169300-T1	Psat01G0169300-T11288xxPlantKGA_395	Psat01G0169300	TN	partial	chr1	120947750	120951205	-	Pfam	PF00931	NB-ARC domain	NB-ARC	230	464	2.4e-28	MDKIKMEDTKPSTSSSSKLGLPTTQPEIVYRPEPEPDRVWIHDVFLSFRGEDTRACFTSHLCADLQNAGIKVFIDDNDLQRGDHISPSLYRAIVQSQIAIIVFSINYADSRWCLDELEKITECSTHTRLRQVTLPVFYHIDPSEVRHQRGEFGVAFQRLLNRMKNEVSFTLGRETERRWRGILCRAADTAGFVILNSRNESEDIKRIVDEVSHLLNKTDLFIAHNPVGVESRVQDVIRLLQPIPSKDVLLLGMWGMGGIGKTTIAKAIYNKIGRNFKNRSFLANIREVGEKMAGLVGLQEQLLFDICKYKITMKIPNVESGIETLQSILCHKKVLIVLDDVNTLDQLYTFCGSRRWFGPGSIIIITTRDIHLLKGRVDSIYKMTIMNESESIELFSWNA…	809	3456	https://www.nature.com/articles/s41588-022-01172-2#data-availability	https://www.peagdb.com/download/
PlantKGA_395	Fabales	Fabaceae	Pisum	sativum L.	Pisum sativum L.	Pea	豌豆	chromosome	Yes	转录本	Psat01G0169300-T1	Psat01G0169300-T11288xxPlantKGA_395	Psat01G0169300	TN	partial	chr1	120947750	120951205	-	Pfam	PF01582	TIR domain	Toll/interleukin-1 receptor homology (TIR) domain	42	218	3.9e-39	MDKIKMEDTKPSTSSSSKLGLPTTQPEIVYRPEPEPDRVWIHDVFLSFRGEDTRACFTSHLCADLQNAGIKVFIDDNDLQRGDHISPSLYRAIVQSQIAIIVFSINYADSRWCLDELEKITECSTHTRLRQVTLPVFYHIDPSEVRHQRGEFGVAFQRLLNRMKNEVSFTLGRETERRWRGILCRAADTAGFVILNSRNESEDIKRIVDEVSHLLNKTDLFIAHNPVGVESRVQDVIRLLQPIPSKDVLLLGMWGMGGIGKTTIAKAIYNKIGRNFKNRSFLANIREVGEKMAGLVGLQEQLLFDICKYKITMKIPNVESGIETLQSILCHKKVLIVLDDVNTLDQLYTFCGSRRWFGPGSIIIITTRDIHLLKGRVDSIYKMTIMNESESIELFSWNA…	809	3456	https://www.nature.com/articles/s41588-022-01172-2#data-availability	https://www.peagdb.com/download/
PlantKGA_395	Fabales	Fabaceae	Pisum	sativum L.	Pisum sativum L.	Pea	豌豆	chromosome	Yes	转录本	Psat01G0169300-T2	Psat01G0169300-T21288xxPlantKGA_395	Psat01G0169300	TN	partial	chr1	120947750	120951205	-	Pfam	PF01582	TIR domain	Toll/interleukin-1 receptor homology (TIR) domain	40	216	3.9e-39	MDKIKMEDTKPSTSSSSKLGLPTTQPVYRPEPEPDRVWIHDVFLSFRGEDTRACFTSHLCADLQNAGIKVFIDDNDLQRGDHISPSLYRAIVQSQIAIIVFSINYADSRWCLDELEKITECSTHTRLRQVTLPVFYHIDPSEVRHQRGEFGVAFQRLLNRMKNEVSFTLGRETERRWRGILCRAADTAGFVILNSRNESEDIKRIVDEVSHLLNKTDLFIAHNPVGVESRVQDVIRLLQPIPSKDVLLLGMWGMGGIGKTTIAKAIYNKIGRNFKNRSFLANIREVGEKMAGLVGLQEQLLFDICKYKITMKIPNVESGIETLQSILCHKKVLIVLDDVNTLDQLYTFCGSRRWFGPGSIIIITTRDIHLLKGRVDSIYKMTIMNESESIELFSWNAFK…	807	3456	https://www.nature.com/articles/s41588-022-01172-2#data-availability	https://www.peagdb.com/download/
PlantKGA_395	Fabales	Fabaceae	Pisum	sativum L.	Pisum sativum L.	Pea	豌豆	chromosome	Yes	转录本	Psat01G0169300-T2	Psat01G0169300-T21288xxPlantKGA_395	Psat01G0169300	TN	partial	chr1	120947750	120951205	-	Pfam	PF00931	NB-ARC domain	NB-ARC	228	462	2.4e-28	MDKIKMEDTKPSTSSSSKLGLPTTQPVYRPEPEPDRVWIHDVFLSFRGEDTRACFTSHLCADLQNAGIKVFIDDNDLQRGDHISPSLYRAIVQSQIAIIVFSINYADSRWCLDELEKITECSTHTRLRQVTLPVFYHIDPSEVRHQRGEFGVAFQRLLNRMKNEVSFTLGRETERRWRGILCRAADTAGFVILNSRNESEDIKRIVDEVSHLLNKTDLFIAHNPVGVESRVQDVIRLLQPIPSKDVLLLGMWGMGGIGKTTIAKAIYNKIGRNFKNRSFLANIREVGEKMAGLVGLQEQLLFDICKYKITMKIPNVESGIETLQSILCHKKVLIVLDDVNTLDQLYTFCGSRRWFGPGSIIIITTRDIHLLKGRVDSIYKMTIMNESESIELFSWNAFK…	807	3456	https://www.nature.com/articles/s41588-022-01172-2#data-availability	https://www.peagdb.com/download/
PlantKGA_395	Fabales	Fabaceae	Pisum	sativum L.	Pisum sativum L.	Pea	豌豆	chromosome	Yes	转录本	Psat01G0331900-T1	Psat01G0331900-T11288xxPlantKGA_395	Psat01G0331900	TN	partial	chr1	306454831	306462292	+	Pfam	PF00931	NB-ARC domain	NB-ARC	190	404	3e-21	MASFTYDVFLSFRGDDTRYGFTGHLRKALDDKGVRTFMDDDGLQKGDEITPSLLKAIEHSKIAIVVLSKNYASSSFCLQELSKILDSINGKDRSILPVFYKVDPSDVRKLKRSYGEAMDKHDEDEASSSTHNKWKMSLHQVANLSGFHYKKGDGYEHEFIAKIVEQVLRKIKPEALPVDDYLVGLEPQKQHLLSLLNVGCDNGVRMVGIHGIGGIGKTTLALAVYNSIAHQFEGSCFLENVRENSEKHGLPYLQMIFLSKVAGEKIELTGVLQGISIIQQRLRQKKLLLIIDDVNEPEQLQAIAGRHEWFAPTTRIIITARDKRLLTNHGVESTYEVKELNYDDSFKLLLKGKTFKSDKIIQGYWCVLERVINYASGIPLALEVISSQLFNKTIEQCNF…	1233	7462	https://www.nature.com/articles/s41588-022-01172-2#data-availability	https://www.peagdb.com/download/
PlantKGA_395	Fabales	Fabaceae	Pisum	sativum L.	Pisum sativum L.	Pea	豌豆	chromosome	Yes	转录本	Psat01G0331900-T1	Psat01G0331900-T11288xxPlantKGA_395	Psat01G0331900	TN	partial	chr1	306454831	306462292	+	Pfam	PF01582	TIR domain	Toll/interleukin-1 receptor homology (TIR) domain	6	173	6.7e-38	MASFTYDVFLSFRGDDTRYGFTGHLRKALDDKGVRTFMDDDGLQKGDEITPSLLKAIEHSKIAIVVLSKNYASSSFCLQELSKILDSINGKDRSILPVFYKVDPSDVRKLKRSYGEAMDKHDEDEASSSTHNKWKMSLHQVANLSGFHYKKGDGYEHEFIAKIVEQVLRKIKPEALPVDDYLVGLEPQKQHLLSLLNVGCDNGVRMVGIHGIGGIGKTTLALAVYNSIAHQFEGSCFLENVRENSEKHGLPYLQMIFLSKVAGEKIELTGVLQGISIIQQRLRQKKLLLIIDDVNEPEQLQAIAGRHEWFAPTTRIIITARDKRLLTNHGVESTYEVKELNYDDSFKLLLKGKTFKSDKIIQGYWCVLERVINYASGIPLALEVISSQLFNKTIEQCNF…	1233	7462	https://www.nature.com/articles/s41588-022-01172-2#data-availability	https://www.peagdb.com/download/
PlantKGA_395	Fabales	Fabaceae	Pisum	sativum L.	Pisum sativum L.	Pea	豌豆	chromosome	Yes	转录本	Psat01G0333700-T1	Psat01G0333700-T11288xxPlantKGA_395	Psat01G0333700	TN	partial	chr1	307808743	307824490	+	Pfam	PF01582	TIR domain	Toll/interleukin-1 receptor homology (TIR) domain	10	172	1.2e-31	MANQRSSFTYDVFITFFGDDTRYGFAGNLWKSLSNRGINTFVDDHSKGDEIASTLLNVINESRIAIIVFSNNYAFSSFCLQLLVYILDTFLLNHRFIFPVFYDVDPAIVRYQTGTYAEAFSKHDKKFKYDKDKVKKWRKALYQVANLSGFHFKHGDGYEFEFIERIVEEVSSNFDLVPVHIANYTVGLESRLEEVCLLLELGSKQVLTVRIYGVGGIGKTILARAVYNKIGDQFEALCFLPNVSENSNMHGLVHLQNRLLSEMVGLKDIQSGNAGRGVSGIKYRLRRKKVLLILDNVDTLEQLEILVGGLDWFGPGSRVIITSRDKHLLAFHGFERRYEVQELNHVDALELLSHRVFKQGIVDPNYTELLSRVVTYASGIPLALEVIGSNLSGKSVDQW…	678	15748	https://www.nature.com/articles/s41588-022-01172-2#data-availability	https://www.peagdb.com/download/
PlantKGA_395	Fabales	Fabaceae	Pisum	sativum L.	Pisum sativum L.	Pea	豌豆	chromosome	Yes	转录本	Psat01G0333700-T1	Psat01G0333700-T11288xxPlantKGA_395	Psat01G0333700	TN	partial	chr1	307808743	307824490	+	Pfam	PF00931	NB-ARC domain	NB-ARC	198	419	2.7e-27	MANQRSSFTYDVFITFFGDDTRYGFAGNLWKSLSNRGINTFVDDHSKGDEIASTLLNVINESRIAIIVFSNNYAFSSFCLQLLVYILDTFLLNHRFIFPVFYDVDPAIVRYQTGTYAEAFSKHDKKFKYDKDKVKKWRKALYQVANLSGFHFKHGDGYEFEFIERIVEEVSSNFDLVPVHIANYTVGLESRLEEVCLLLELGSKQVLTVRIYGVGGIGKTILARAVYNKIGDQFEALCFLPNVSENSNMHGLVHLQNRLLSEMVGLKDIQSGNAGRGVSGIKYRLRRKKVLLILDNVDTLEQLEILVGGLDWFGPGSRVIITSRDKHLLAFHGFERRYEVQELNHVDALELLSHRVFKQGIVDPNYTELLSRVVTYASGIPLALEVIGSNLSGKSVDQW…	678	15748	https://www.nature.com/articles/s41588-022-01172-2#data-availability	https://www.peagdb.com/download/
PlantKGA_395	Fabales	Fabaceae	Pisum	sativum L.	Pisum sativum L.	Pea	豌豆	chromosome	Yes	转录本	Psat01G0333700-T2	Psat01G0333700-T21288xxPlantKGA_395	Psat01G0333700	TN	partial	chr1	307808743	307824490	+	Pfam	PF01582	TIR domain	Toll/interleukin-1 receptor homology (TIR) domain	10	172	1.2e-31	MANQRSSFTYDVFITFFGDDTRYGFAGNLWKSLSNRGINTFVDDHSKGDEIASTLLNVINESRIAIIVFSNNYAFSSFCLQLLVYILDTFLLNHRFIFPVFYDVDPAIVRYQTGTYAEAFSKHDKKFKYDKDKVKKWRKALYQVANLSGFHFKHGDGYEFEFIERIVEEVSSNFDLVPVHIANYTVGLESRLEEVCLLLELGSKQVLTVRIYGVGGIGKTILARAVYNKIGDQFEALCFLPNVSENSNMHGLVHLQNRLLSEMVGLKDIQSGNAGRGVSGIKYRLRRKKVLLILDNVDTLEQLEILVGGLDWFGPGSRVIITSRDKHLLAFHGFERRYEVQELNHVDALELLSHRVFKQGIVDPNYTELLSRVVTYASGIPLALEVIGSNLSGKSVDQW…	653	15748	https://www.nature.com/articles/s41588-022-01172-2#data-availability	https://www.peagdb.com/download/
PlantKGA_395	Fabales	Fabaceae	Pisum	sativum L.	Pisum sativum L.	Pea	豌豆	chromosome	Yes	转录本	Psat01G0333700-T2	Psat01G0333700-T21288xxPlantKGA_395	Psat01G0333700	TN	partial	chr1	307808743	307824490	+	Pfam	PF00931	NB-ARC domain	NB-ARC	198	419	2.5e-27	MANQRSSFTYDVFITFFGDDTRYGFAGNLWKSLSNRGINTFVDDHSKGDEIASTLLNVINESRIAIIVFSNNYAFSSFCLQLLVYILDTFLLNHRFIFPVFYDVDPAIVRYQTGTYAEAFSKHDKKFKYDKDKVKKWRKALYQVANLSGFHFKHGDGYEFEFIERIVEEVSSNFDLVPVHIANYTVGLESRLEEVCLLLELGSKQVLTVRIYGVGGIGKTILARAVYNKIGDQFEALCFLPNVSENSNMHGLVHLQNRLLSEMVGLKDIQSGNAGRGVSGIKYRLRRKKVLLILDNVDTLEQLEILVGGLDWFGPGSRVIITSRDKHLLAFHGFERRYEVQELNHVDALELLSHRVFKQGIVDPNYTELLSRVVTYASGIPLALEVIGSNLSGKSVDQW…	653	15748	https://www.nature.com/articles/s41588-022-01172-2#data-availability	https://www.peagdb.com/download/
PlantKGA_395	Fabales	Fabaceae	Pisum	sativum L.	Pisum sativum L.	Pea	豌豆	chromosome	Yes	转录本	Psat01G0333700-T3	Psat01G0333700-T31288xxPlantKGA_395	Psat01G0333700	TN	partial	chr1	307808743	307824490	+	Pfam	PF01582	TIR domain	Toll/interleukin-1 receptor homology (TIR) domain	10	172	1.2e-31	MANQRSSFTYDVFITFFGDDTRYGFAGNLWKSLSNRGINTFVDDHSKGDEIASTLLNVINESRIAIIVFSNNYAFSSFCLQLLVYILDTFLLNHRFIFPVFYDVDPAIVRYQTGTYAEAFSKHDKKFKYDKDKVKKWRKALYQVANLSGFHFKHGDGYEFEFIERIVEEVSSNFDLVPVHIANYTVGLESRLEEVCLLLELGSKQVLTVRIYGVGGIGKTILARAVYNKIGDQFEALCFLPNVSENSNMHGLVHLQNRLLSEMVGLKDIQSGNAGRGVSGIKYRLRRKKVLLILDNVDTLEQLEILVGGLDWFGPGSRVIITSRDKHLLAFHGFERRYEVQELNHVDALELLSHRVFKQGIVDPNYTELLSRVVTYASGIPLALEVIGSNLSGKSVDQW…	652	15748	https://www.nature.com/articles/s41588-022-01172-2#data-availability	https://www.peagdb.com/download/
PlantKGA_395	Fabales	Fabaceae	Pisum	sativum L.	Pisum sativum L.	Pea	豌豆	chromosome	Yes	转录本	Psat01G0333700-T3	Psat01G0333700-T31288xxPlantKGA_395	Psat01G0333700	TN	partial	chr1	307808743	307824490	+	Pfam	PF00931	NB-ARC domain	NB-ARC	198	419	2.5e-27	MANQRSSFTYDVFITFFGDDTRYGFAGNLWKSLSNRGINTFVDDHSKGDEIASTLLNVINESRIAIIVFSNNYAFSSFCLQLLVYILDTFLLNHRFIFPVFYDVDPAIVRYQTGTYAEAFSKHDKKFKYDKDKVKKWRKALYQVANLSGFHFKHGDGYEFEFIERIVEEVSSNFDLVPVHIANYTVGLESRLEEVCLLLELGSKQVLTVRIYGVGGIGKTILARAVYNKIGDQFEALCFLPNVSENSNMHGLVHLQNRLLSEMVGLKDIQSGNAGRGVSGIKYRLRRKKVLLILDNVDTLEQLEILVGGLDWFGPGSRVIITSRDKHLLAFHGFERRYEVQELNHVDALELLSHRVFKQGIVDPNYTELLSRVVTYASGIPLALEVIGSNLSGKSVDQW…	652	15748	https://www.nature.com/articles/s41588-022-01172-2#data-availability	https://www.peagdb.com/download/
PlantKGA_395	Fabales	Fabaceae	Pisum	sativum L.	Pisum sativum L.	Pea	豌豆	chromosome	Yes	转录本	Psat01G0333700-T4	Psat01G0333700-T41288xxPlantKGA_395	Psat01G0333700	TN	partial	chr1	307808743	307824490	+	Pfam	PF01582	TIR domain	Toll/interleukin-1 receptor homology (TIR) domain	10	172	1.1e-31	MANQRSSFTYDVFITFFGDDTRYGFAGNLWKSLSNRGINTFVDDHSKGDEIASTLLNVINESRIAIIVFSNNYAFSSFCLQLLVYILDTFLLNHRFIFPVFYDVDPAIVRYQTGTYAEAFSKHDKKFKYDKDKVKKWRKALYQVANLSGFHFKHGDGYEFEFIERIVEEVSSNFDLVPVHIANYTVGLESRLEEVCLLLELGSKQVLTVRIYGVGGIGKTILARAVYNKIGDQFEALCFLPNVSENSNMHGLVHLQNRLLSEMVGLKDIQSGNAGRGVSGIKYRLRRKKVLLILDNVDTLEQLEILVGGLDWFGPGSRVIITSRDKHLLAFHGFERRYEVQELNHVDALELLSHRVFKQGIVDPNYTELLSRVVTYASGIPLALEVIGSNLSGKSVDQW…	634	15748	https://www.nature.com/articles/s41588-022-01172-2#data-availability	https://www.peagdb.com/download/
PlantKGA_395	Fabales	Fabaceae	Pisum	sativum L.	Pisum sativum L.	Pea	豌豆	chromosome	Yes	转录本	Psat01G0333700-T4	Psat01G0333700-T41288xxPlantKGA_395	Psat01G0333700	TN	partial	chr1	307808743	307824490	+	Pfam	PF00931	NB-ARC domain	NB-ARC	198	419	2.3e-27	MANQRSSFTYDVFITFFGDDTRYGFAGNLWKSLSNRGINTFVDDHSKGDEIASTLLNVINESRIAIIVFSNNYAFSSFCLQLLVYILDTFLLNHRFIFPVFYDVDPAIVRYQTGTYAEAFSKHDKKFKYDKDKVKKWRKALYQVANLSGFHFKHGDGYEFEFIERIVEEVSSNFDLVPVHIANYTVGLESRLEEVCLLLELGSKQVLTVRIYGVGGIGKTILARAVYNKIGDQFEALCFLPNVSENSNMHGLVHLQNRLLSEMVGLKDIQSGNAGRGVSGIKYRLRRKKVLLILDNVDTLEQLEILVGGLDWFGPGSRVIITSRDKHLLAFHGFERRYEVQELNHVDALELLSHRVFKQGIVDPNYTELLSRVVTYASGIPLALEVIGSNLSGKSVDQW…	634	15748	https://www.nature.com/articles/s41588-022-01172-2#data-availability	https://www.peagdb.com/download/
PlantKGA_395	Fabales	Fabaceae	Pisum	sativum L.	Pisum sativum L.	Pea	豌豆	chromosome	Yes	转录本	Psat01G0333700-T5	Psat01G0333700-T51288xxPlantKGA_395	Psat01G0333700	TN	partial	chr1	307808743	307824490	+	Pfam	PF01582	TIR domain	Toll/interleukin-1 receptor homology (TIR) domain	10	172	1.1e-31	MANQRSSFTYDVFITFFGDDTRYGFAGNLWKSLSNRGINTFVDDHSKGDEIASTLLNVINESRIAIIVFSNNYAFSSFCLQLLVYILDTFLLNHRFIFPVFYDVDPAIVRYQTGTYAEAFSKHDKKFKYDKDKVKKWRKALYQVANLSGFHFKHGDGYEFEFIERIVEEVSSNFDLVPVHIANYTVGLESRLEEVCLLLELGSKQVLTVRIYGVGGIGKTILARAVYNKIGDQFEALCFLPNVSENSNMHGLVHLQNRLLSEMVGLKDIQSGNAGRGVSGIKYRLRRKKVLLILDNVDTLEQLEILVGGLDWFGPGSRVIITSRDKHLLAFHGFERRYEVQELNHVDALELLSHRVFKQGIVDPNYTELLSRVVTYASGIPLALEVIGSNLSGKSVDQW…	629	15748	https://www.nature.com/articles/s41588-022-01172-2#data-availability	https://www.peagdb.com/download/
PlantKGA_395	Fabales	Fabaceae	Pisum	sativum L.	Pisum sativum L.	Pea	豌豆	chromosome	Yes	转录本	Psat01G0333700-T5	Psat01G0333700-T51288xxPlantKGA_395	Psat01G0333700	TN	partial	chr1	307808743	307824490	+	Pfam	PF00931	NB-ARC domain	NB-ARC	198	419	2.3e-27	MANQRSSFTYDVFITFFGDDTRYGFAGNLWKSLSNRGINTFVDDHSKGDEIASTLLNVINESRIAIIVFSNNYAFSSFCLQLLVYILDTFLLNHRFIFPVFYDVDPAIVRYQTGTYAEAFSKHDKKFKYDKDKVKKWRKALYQVANLSGFHFKHGDGYEFEFIERIVEEVSSNFDLVPVHIANYTVGLESRLEEVCLLLELGSKQVLTVRIYGVGGIGKTILARAVYNKIGDQFEALCFLPNVSENSNMHGLVHLQNRLLSEMVGLKDIQSGNAGRGVSGIKYRLRRKKVLLILDNVDTLEQLEILVGGLDWFGPGSRVIITSRDKHLLAFHGFERRYEVQELNHVDALELLSHRVFKQGIVDPNYTELLSRVVTYASGIPLALEVIGSNLSGKSVDQW…	629	15748	https://www.nature.com/articles/s41588-022-01172-2#data-availability	https://www.peagdb.com/download/
PlantKGA_395	Fabales	Fabaceae	Pisum	sativum L.	Pisum sativum L.	Pea	豌豆	chromosome	Yes	转录本	Psat01G0333800-T1	Psat01G0333800-T11288xxPlantKGA_395	Psat01G0333800	TN	partial	chr1	307809029	307824568	-	Pfam	PF01582	TIR domain	Toll/interleukin-1 receptor homology (TIR) domain	50	201	9.2e-38	CLQPQSICSSSVLMMKDKSYSVQVTTLPLNGTVGAFAPPHPLHQTSPLISFTGNLYKALTDKGIRTFIDDRELQRGKEITPSLVKAIEESRIVIPVFSTNYASSSFCLDELVHINECVNRKGRLVLPVFYGVDPSHVRHQTGSFGEGLDKLEDRFQNNMERLKNWKLALNQVANLSGYHFNIRNEYEYEFIGKIVQEVSNKIYRGPLHVAHYPVGLESRLLQLMSRLDVESDHGIQMLGIYGIGGLGKSTLARAVYNLIADRFECLCFLHNVRENSAKHGLEQLQEKILSKTVDLDIKIGDVSEGIPIIKQRLQRKKVLLILDDVDKLKQLQVMAGGLDWFGPGSIVIITTRDQHLLASHGIYKKYQVQALNKKESLELLSWKAFKHTAVASSYDDILD…	937	15540	https://www.nature.com/articles/s41588-022-01172-2#data-availability	https://www.peagdb.com/download/
PlantKGA_395	Fabales	Fabaceae	Pisum	sativum L.	Pisum sativum L.	Pea	豌豆	chromosome	Yes	转录本	Psat01G0333800-T1	Psat01G0333800-T11288xxPlantKGA_395	Psat01G0333800	TN	partial	chr1	307809029	307824568	-	Pfam	PF00931	NB-ARC domain	NB-ARC	221	445	9.3e-28	CLQPQSICSSSVLMMKDKSYSVQVTTLPLNGTVGAFAPPHPLHQTSPLISFTGNLYKALTDKGIRTFIDDRELQRGKEITPSLVKAIEESRIVIPVFSTNYASSSFCLDELVHINECVNRKGRLVLPVFYGVDPSHVRHQTGSFGEGLDKLEDRFQNNMERLKNWKLALNQVANLSGYHFNIRNEYEYEFIGKIVQEVSNKIYRGPLHVAHYPVGLESRLLQLMSRLDVESDHGIQMLGIYGIGGLGKSTLARAVYNLIADRFECLCFLHNVRENSAKHGLEQLQEKILSKTVDLDIKIGDVSEGIPIIKQRLQRKKVLLILDDVDKLKQLQVMAGGLDWFGPGSIVIITTRDQHLLASHGIYKKYQVQALNKKESLELLSWKAFKHTAVASSYDDILD…	937	15540	https://www.nature.com/articles/s41588-022-01172-2#data-availability	https://www.peagdb.com/download/
PlantKGA_395	Fabales	Fabaceae	Pisum	sativum L.	Pisum sativum L.	Pea	豌豆	chromosome	Yes	转录本	Psat01G0333800-T3	Psat01G0333800-T31288xxPlantKGA_395	Psat01G0333800	TN	partial	chr1	307809029	307824568	-	Pfam	PF01582	TIR domain	Toll/interleukin-1 receptor homology (TIR) domain	50	201	9e-38	CLQPQSICSSSVLMMKDKSYSVQVTTLPLNGTVGAFAPPHPLHQTSPLISFTGNLYKALTDKGIRTFIDDRELQRGKEITPSLVKAIEESRIVIPVFSTNYASSSFCLDELVHINECVNRKGRLVLPVFYGVDPSHVRHQTGSFGEGLDKLEDRFQNNMERLKNWKLALNQVANLSGYHFNIRNEYEYEFIGKIVQEVSNKIYRGPLHVAHYPVGLESRLLQLMSRLDVESDHGIQMLGIYGIGGLGKSTLARAVYNLIADRFECLCFLHNVRENSAKHGLEQLQEKILSKTVDLDIKIGDVSEGIPIIKQRLQRKKVLLILDDVDKLKQLQVMAGGLDWFGPGSIVIITTRDQHLLASHGIYKKYQVQALNKKESLELLSWKAFKHTAVASSYDDILD…	925	15540	https://www.nature.com/articles/s41588-022-01172-2#data-availability	https://www.peagdb.com/download/
PlantKGA_395	Fabales	Fabaceae	Pisum	sativum L.	Pisum sativum L.	Pea	豌豆	chromosome	Yes	转录本	Psat01G0333800-T3	Psat01G0333800-T31288xxPlantKGA_395	Psat01G0333800	TN	partial	chr1	307809029	307824568	-	Pfam	PF00931	NB-ARC domain	NB-ARC	221	445	9.1e-28	CLQPQSICSSSVLMMKDKSYSVQVTTLPLNGTVGAFAPPHPLHQTSPLISFTGNLYKALTDKGIRTFIDDRELQRGKEITPSLVKAIEESRIVIPVFSTNYASSSFCLDELVHINECVNRKGRLVLPVFYGVDPSHVRHQTGSFGEGLDKLEDRFQNNMERLKNWKLALNQVANLSGYHFNIRNEYEYEFIGKIVQEVSNKIYRGPLHVAHYPVGLESRLLQLMSRLDVESDHGIQMLGIYGIGGLGKSTLARAVYNLIADRFECLCFLHNVRENSAKHGLEQLQEKILSKTVDLDIKIGDVSEGIPIIKQRLQRKKVLLILDDVDKLKQLQVMAGGLDWFGPGSIVIITTRDQHLLASHGIYKKYQVQALNKKESLELLSWKAFKHTAVASSYDDILD…	925	15540	https://www.nature.com/articles/s41588-022-01172-2#data-availability	https://www.peagdb.com/download/
PlantKGA_395	Fabales	Fabaceae	Pisum	sativum L.	Pisum sativum L.	Pea	豌豆	chromosome	Yes	转录本	Psat01G0347500-T1	Psat01G0347500-T11288xxPlantKGA_395	Psat01G0347500	TN	partial	chr1	319665099	319667935	-	Pfam	PF01582	TIR domain	Toll/interleukin-1 receptor homology (TIR) domain	12	179	1.6e-36	MASSSFSYGFTFDVFLSFRGCDTRYGFTGNLYRALSDSGVRTFLDDRELQGGDEIKTSLSKAIEDSRIAILVFSLNYASSSFCLDELVHIIQHFTQNNRLVLPVFYGVDPSALRHQIGSYGEAIAKHAERFQNNTENMERLQKWKMALNQASNWSGYSFHIGNEYEYNLIGEIVKNVTNKISRVPLHVANYPVGLQFRLQKVNSLFDVRFDDKVQMLGLYGIGGLGKTTLARAIYNSMADQFEVLCFLHNVRENSAKHNLEHLQEMILSKIKGQEIRLGDVSEGIPILKQRLHRKKVLLVLDDVDELKQLQVLAGGLDWFGLGSVVIITTRDKHLLANHGIERTYEVDKLNQEEALELLKWNSFKNKTIDSSFEGILKRAATYASGLPLALEVVGSNLF…	832	2837	https://www.nature.com/articles/s41588-022-01172-2#data-availability	https://www.peagdb.com/download/
PlantKGA_395	Fabales	Fabaceae	Pisum	sativum L.	Pisum sativum L.	Pea	豌豆	chromosome	Yes	转录本	Psat01G0347500-T1	Psat01G0347500-T11288xxPlantKGA_395	Psat01G0347500	TN	partial	chr1	319665099	319667935	-	Pfam	PF00931	NB-ARC domain	NB-ARC	211	427	4.1e-27	MASSSFSYGFTFDVFLSFRGCDTRYGFTGNLYRALSDSGVRTFLDDRELQGGDEIKTSLSKAIEDSRIAILVFSLNYASSSFCLDELVHIIQHFTQNNRLVLPVFYGVDPSALRHQIGSYGEAIAKHAERFQNNTENMERLQKWKMALNQASNWSGYSFHIGNEYEYNLIGEIVKNVTNKISRVPLHVANYPVGLQFRLQKVNSLFDVRFDDKVQMLGLYGIGGLGKTTLARAIYNSMADQFEVLCFLHNVRENSAKHNLEHLQEMILSKIKGQEIRLGDVSEGIPILKQRLHRKKVLLVLDDVDELKQLQVLAGGLDWFGLGSVVIITTRDKHLLANHGIERTYEVDKLNQEEALELLKWNSFKNKTIDSSFEGILKRAATYASGLPLALEVVGSNLF…	832	2837	https://www.nature.com/articles/s41588-022-01172-2#data-availability	https://www.peagdb.com/download/
PlantKGA_395	Fabales	Fabaceae	Pisum	sativum L.	Pisum sativum L.	Pea	豌豆	chromosome	Yes	转录本	Psat03G0355200-T1	Psat03G0355200-T11288xxPlantKGA_395	Psat03G0355200	TN	partial	chr3	283676948	283680884	+	Pfam	PF00931	NB-ARC domain	NB-ARC	209	441	9.4e-27	MEAFTLGAGESSCSPCSSSSITRLCTYHVFLSFRGEDTRKGFTDHLCASLERKGITTFRDDKDLERGQVISQKLINAIQDSMFAITILSPDYASSTWCLDELQMIMVCSSNNKLQVFPVFYGVDPSDVRHQRGCYEEAFRKHQEKFGQHSVRVEKWRDALSQVSSYSGWDSKGQHEALLVENIAQHINRKLIPKLPSYTENLVGIASKVEEVNKFIGMGLNDVRFIGIWGMGGIGKTSIARAVYEAIQCKFQVPCFLENVGEASETKGGLVQVQRQLLSHLSISRNDFHNLYDGKKTIQNSLCRKKVLLVLDNVNDVNQLENLAGKQDWFGPGSRVIITTKDKHLLLNHGVDNIYEVGLLSQNEALHLFCLKAFKGDKPQEGYLDLSKEVVDYTGGLPL…	1138	3937	https://www.nature.com/articles/s41588-022-01172-2#data-availability	https://www.peagdb.com/download/
PlantKGA_395	Fabales	Fabaceae	Pisum	sativum L.	Pisum sativum L.	Pea	豌豆	chromosome	Yes	转录本	Psat03G0355200-T1	Psat03G0355200-T11288xxPlantKGA_395	Psat03G0355200	TN	partial	chr3	283676948	283680884	+	Pfam	PF01582	TIR domain	Toll/interleukin-1 receptor homology (TIR) domain	27	201	2e-46	MEAFTLGAGESSCSPCSSSSITRLCTYHVFLSFRGEDTRKGFTDHLCASLERKGITTFRDDKDLERGQVISQKLINAIQDSMFAITILSPDYASSTWCLDELQMIMVCSSNNKLQVFPVFYGVDPSDVRHQRGCYEEAFRKHQEKFGQHSVRVEKWRDALSQVSSYSGWDSKGQHEALLVENIAQHINRKLIPKLPSYTENLVGIASKVEEVNKFIGMGLNDVRFIGIWGMGGIGKTSIARAVYEAIQCKFQVPCFLENVGEASETKGGLVQVQRQLLSHLSISRNDFHNLYDGKKTIQNSLCRKKVLLVLDNVNDVNQLENLAGKQDWFGPGSRVIITTKDKHLLLNHGVDNIYEVGLLSQNEALHLFCLKAFKGDKPQEGYLDLSKEVVDYTGGLPL…	1138	3937	https://www.nature.com/articles/s41588-022-01172-2#data-availability	https://www.peagdb.com/download/
PlantKGA_395	Fabales	Fabaceae	Pisum	sativum L.	Pisum sativum L.	Pea	豌豆	chromosome	Yes	转录本	Psat03G0355200-T3	Psat03G0355200-T31288xxPlantKGA_395	Psat03G0355200	TN	partial	chr3	283676948	283680884	+	Pfam	PF00931	NB-ARC domain	NB-ARC	209	441	2.9e-27	MEAFTLGAGESSCSPCSSSSITRLCTYHVFLSFRGEDTRKGFTDHLCASLERKGITTFRDDKDLERGQVISQKLINAIQDSMFAITILSPDYASSTWCLDELQMIMVCSSNNKLQVFPVFYGVDPSDVRHQRGCYEEAFRKHQEKFGQHSVRVEKWRDALSQVSSYSGWDSKGQHEALLVENIAQHINRKLIPKLPSYTENLVGIASKVEEVNKFIGMGLNDVRFIGIWGMGGIGKTSIARAVYEAIQCKFQVPCFLENVGEASETKGGLVQVQRQLLSHLSISRNDFHNLYDGKKTIQNSLCRKKVLLVLDNVNDVNQLENLAGKQDWFGPGSRVIITTKDKHLLLNHGVDNIYEVGLLSQNEALHLFCLKAFKGDKPQEGYLDLSKEVVDYTGGLPL…	637	3937	https://www.nature.com/articles/s41588-022-01172-2#data-availability	https://www.peagdb.com/download/
PlantKGA_395	Fabales	Fabaceae	Pisum	sativum L.	Pisum sativum L.	Pea	豌豆	chromosome	Yes	转录本	Psat03G0355200-T3	Psat03G0355200-T31288xxPlantKGA_395	Psat03G0355200	TN	partial	chr3	283676948	283680884	+	Pfam	PF01582	TIR domain	Toll/interleukin-1 receptor homology (TIR) domain	27	202	7.5e-47	MEAFTLGAGESSCSPCSSSSITRLCTYHVFLSFRGEDTRKGFTDHLCASLERKGITTFRDDKDLERGQVISQKLINAIQDSMFAITILSPDYASSTWCLDELQMIMVCSSNNKLQVFPVFYGVDPSDVRHQRGCYEEAFRKHQEKFGQHSVRVEKWRDALSQVSSYSGWDSKGQHEALLVENIAQHINRKLIPKLPSYTENLVGIASKVEEVNKFIGMGLNDVRFIGIWGMGGIGKTSIARAVYEAIQCKFQVPCFLENVGEASETKGGLVQVQRQLLSHLSISRNDFHNLYDGKKTIQNSLCRKKVLLVLDNVNDVNQLENLAGKQDWFGPGSRVIITTKDKHLLLNHGVDNIYEVGLLSQNEALHLFCLKAFKGDKPQEGYLDLSKEVVDYTGGLPL…	637	3937	https://www.nature.com/articles/s41588-022-01172-2#data-availability	https://www.peagdb.com/download/
PlantKGA_395	Fabales	Fabaceae	Pisum	sativum L.	Pisum sativum L.	Pea	豌豆	chromosome	Yes	转录本	Psat04G0349600-T1	Psat04G0349600-T11288xxPlantKGA_395	Psat04G0349600	TN	partial	chr4	261449382	261454188	-	Pfam	PF01582	TIR domain	Toll/interleukin-1 receptor homology (TIR) domain	25	188	2.9e-47	MASNTTKDEASSSSPSILTSKWTNHVFLSFRGEDTRQGFTDHLFASLERRGIKTFKDDHDLKRGEVISIELNKAIEESMFAIIILSPNYASSTWCLDELQKIVECNKSFGQAVFPIFHGVDPSDVRHQRGSFAKAFRKHEEKFRKDRNKIERWIDALREVASYSGWDSKGWHEASLVETIVDHIQKKIIPTLQVCTDNFVGIDSRIKEVYALLGMRLNDVRFIGIWGMGGIGKTTIARLVYEDIRKKFEVSCFLADIRETVSKTSEVHFQMELVSHLNIRSNGFYNVHDGKKILANSFSNKRVLLVLDDVSELSQLENLAGKQEWFGPGSRVIITSRDKHLLMTHGVKETYEAKGLVKNEALELFCLKAFKQNEPKEEYLSFCEEVVEYTKGLPLALDV…	814	4807	https://www.nature.com/articles/s41588-022-01172-2#data-availability	https://www.peagdb.com/download/
PlantKGA_395	Fabales	Fabaceae	Pisum	sativum L.	Pisum sativum L.	Pea	豌豆	chromosome	Yes	转录本	Psat04G0349600-T1	Psat04G0349600-T11288xxPlantKGA_395	Psat04G0349600	TN	partial	chr4	261449382	261454188	-	Pfam	PF00931	NB-ARC domain	NB-ARC	217	441	4.9e-30	MASNTTKDEASSSSPSILTSKWTNHVFLSFRGEDTRQGFTDHLFASLERRGIKTFKDDHDLKRGEVISIELNKAIEESMFAIIILSPNYASSTWCLDELQKIVECNKSFGQAVFPIFHGVDPSDVRHQRGSFAKAFRKHEEKFRKDRNKIERWIDALREVASYSGWDSKGWHEASLVETIVDHIQKKIIPTLQVCTDNFVGIDSRIKEVYALLGMRLNDVRFIGIWGMGGIGKTTIARLVYEDIRKKFEVSCFLADIRETVSKTSEVHFQMELVSHLNIRSNGFYNVHDGKKILANSFSNKRVLLVLDDVSELSQLENLAGKQEWFGPGSRVIITSRDKHLLMTHGVKETYEAKGLVKNEALELFCLKAFKQNEPKEEYLSFCEEVVEYTKGLPLALDV…	814	4807	https://www.nature.com/articles/s41588-022-01172-2#data-availability	https://www.peagdb.com/download/
PlantKGA_395	Fabales	Fabaceae	Pisum	sativum L.	Pisum sativum L.	Pea	豌豆	chromosome	Yes	转录本	Psat04G0349600-T2	Psat04G0349600-T21288xxPlantKGA_395	Psat04G0349600	TN	partial	chr4	261449382	261454188	-	Pfam	PF01582	TIR domain	Toll/interleukin-1 receptor homology (TIR) domain	24	187	1e-47	ASNTTKDEASSSSPSILTSKWTNHVFLSFRGEDTRQGFTDHLFASLERRGIKTFKDDHDLKRGEVISIELNKAIEESMFAIIILSPNYASSTWCLDELQKIVECNKSFGQAVFPIFHGVDPSDVRHQRGSFAKAFRKHEEKFRKDRNKIERWIDALREVASYSGWDSKGWHEASLVETIVDHIQKKIIPTLQVCTDNFVGIDSRIKEVYALLGMRLNDVRFIGIWGMGGIGKTTIARLVYEDIRKKFEVSCFLADIRETVSKTSEVHFQMELVSHLNIRSNGFYNVHDGKKILANSFSNKRVLLVLDDVSELSQLENLAGKQEWFGPGSRVIITSRDKHLLMTHGVKETYEAKGLVKNEALELFCLKAFKQNEPKEEYLSFCEEVVEYTKGLPLALDVL…	467	4807	https://www.nature.com/articles/s41588-022-01172-2#data-availability	https://www.peagdb.com/download/
PlantKGA_395	Fabales	Fabaceae	Pisum	sativum L.	Pisum sativum L.	Pea	豌豆	chromosome	Yes	转录本	Psat04G0349600-T2	Psat04G0349600-T21288xxPlantKGA_395	Psat04G0349600	TN	partial	chr4	261449382	261454188	-	Pfam	PF00931	NB-ARC domain	NB-ARC	216	440	1.5e-30	ASNTTKDEASSSSPSILTSKWTNHVFLSFRGEDTRQGFTDHLFASLERRGIKTFKDDHDLKRGEVISIELNKAIEESMFAIIILSPNYASSTWCLDELQKIVECNKSFGQAVFPIFHGVDPSDVRHQRGSFAKAFRKHEEKFRKDRNKIERWIDALREVASYSGWDSKGWHEASLVETIVDHIQKKIIPTLQVCTDNFVGIDSRIKEVYALLGMRLNDVRFIGIWGMGGIGKTTIARLVYEDIRKKFEVSCFLADIRETVSKTSEVHFQMELVSHLNIRSNGFYNVHDGKKILANSFSNKRVLLVLDDVSELSQLENLAGKQEWFGPGSRVIITSRDKHLLMTHGVKETYEAKGLVKNEALELFCLKAFKQNEPKEEYLSFCEEVVEYTKGLPLALDVL…	467	4807	https://www.nature.com/articles/s41588-022-01172-2#data-availability	https://www.peagdb.com/download/
PlantKGA_395	Fabales	Fabaceae	Pisum	sativum L.	Pisum sativum L.	Pea	豌豆	chromosome	Yes	转录本	Psat04G0575900-T1	Psat04G0575900-T11288xxPlantKGA_395	Psat04G0575900	TN	partial	chr4	477508347	477518524	+	Pfam	PF00931	NB-ARC domain	NB-ARC	246	478	4.7e-28	QQVKSFEEIDIKDKERFIMHVISIFFVSLIFTLTLKAEATNTNSSYPLTFQSFHVPQIQQRDVFISFRGPGIRHGFLAHLVEALSQKKITFFIDNKLIKGDEIAESLVQAIETSSISLVIFSENYASSSWCLDELVKIVECREKKGQVLFPVFYKVDPTIVRHQNGTYGIHFDEHEMKYNSNKVQRWRYALKKAADVNGFHSSNYLNDAELIKEIVKNVLKRLDQVRQFSSKQLVGIGKQISQVESLLQLDSQDVRVIGIWGMNGIGKTTIAQVIYDMLYSDYEGSYFKAEVRKEWKTHGHVYLKKDLFSTLLGEQDLKIDTQHGLPYFVERRLRRMKVLVVLDDVNDPQQLETLIGNLDWFGKGSRIIVTTGDKQVLAKMVAANDIYEVKALNSDDSL…	1099	10178	https://www.nature.com/articles/s41588-022-01172-2#data-availability	https://www.peagdb.com/download/
PlantKGA_395	Fabales	Fabaceae	Pisum	sativum L.	Pisum sativum L.	Pea	豌豆	chromosome	Yes	转录本	Psat04G0575900-T1	Psat04G0575900-T11288xxPlantKGA_395	Psat04G0575900	TN	partial	chr4	477508347	477518524	+	Pfam	PF01582	TIR domain	Toll/interleukin-1 receptor homology (TIR) domain	62	232	1.5e-44	QQVKSFEEIDIKDKERFIMHVISIFFVSLIFTLTLKAEATNTNSSYPLTFQSFHVPQIQQRDVFISFRGPGIRHGFLAHLVEALSQKKITFFIDNKLIKGDEIAESLVQAIETSSISLVIFSENYASSSWCLDELVKIVECREKKGQVLFPVFYKVDPTIVRHQNGTYGIHFDEHEMKYNSNKVQRWRYALKKAADVNGFHSSNYLNDAELIKEIVKNVLKRLDQVRQFSSKQLVGIGKQISQVESLLQLDSQDVRVIGIWGMNGIGKTTIAQVIYDMLYSDYEGSYFKAEVRKEWKTHGHVYLKKDLFSTLLGEQDLKIDTQHGLPYFVERRLRRMKVLVVLDDVNDPQQLETLIGNLDWFGKGSRIIVTTGDKQVLAKMVAANDIYEVKALNSDDSL…	1099	10178	https://www.nature.com/articles/s41588-022-01172-2#data-availability	https://www.peagdb.com/download/
PlantKGA_395	Fabales	Fabaceae	Pisum	sativum L.	Pisum sativum L.	Pea	豌豆	chromosome	Yes	转录本	Psat04G0575900-T2	Psat04G0575900-T21288xxPlantKGA_395	Psat04G0575900	TN	partial	chr4	477508347	477518524	+	Pfam	PF00931	NB-ARC domain	NB-ARC	249	481	4.6e-28	MNSKLQCSKFQIKIKDKERFIMHVISIFFVSLIFTLTLKAEATNTNSSYPLTFQSFHVPQIQQRDVFISFRGPGIRHGFLAHLVEALSQKKITFFIDNKLIKGDEIAESLVQAIETSSISLVIFSENYASSSWCLDELVKIVECREKKGQVLFPVFYKVDPTIVRHQNGTYGIHFDEHEMKYNSNKVQRWRYALKKAADVNGFHSSNYLNDAELIKEIVKNVLKRLDQVRQFSSKQLVGIGKQISQVESLLQLDSQDVRVIGIWGMNGIGKTTIAQVIYDMLYSDYEGSYFKAEVRKEWKTHGHVYLKKDLFSTLLGEQDLKIDTQHGLPYFVERRLRRMKVLVVLDDVNDPQQLETLIGNLDWFGKGSRIIVTTGDKQVLAKMVAANDIYEVKALNSD…	1085	10178	https://www.nature.com/articles/s41588-022-01172-2#data-availability	https://www.peagdb.com/download/
PlantKGA_395	Fabales	Fabaceae	Pisum	sativum L.	Pisum sativum L.	Pea	豌豆	chromosome	Yes	转录本	Psat04G0575900-T2	Psat04G0575900-T21288xxPlantKGA_395	Psat04G0575900	TN	partial	chr4	477508347	477518524	+	Pfam	PF01582	TIR domain	Toll/interleukin-1 receptor homology (TIR) domain	65	235	1.5e-44	MNSKLQCSKFQIKIKDKERFIMHVISIFFVSLIFTLTLKAEATNTNSSYPLTFQSFHVPQIQQRDVFISFRGPGIRHGFLAHLVEALSQKKITFFIDNKLIKGDEIAESLVQAIETSSISLVIFSENYASSSWCLDELVKIVECREKKGQVLFPVFYKVDPTIVRHQNGTYGIHFDEHEMKYNSNKVQRWRYALKKAADVNGFHSSNYLNDAELIKEIVKNVLKRLDQVRQFSSKQLVGIGKQISQVESLLQLDSQDVRVIGIWGMNGIGKTTIAQVIYDMLYSDYEGSYFKAEVRKEWKTHGHVYLKKDLFSTLLGEQDLKIDTQHGLPYFVERRLRRMKVLVVLDDVNDPQQLETLIGNLDWFGKGSRIIVTTGDKQVLAKMVAANDIYEVKALNSD…	1085	10178	https://www.nature.com/articles/s41588-022-01172-2#data-availability	https://www.peagdb.com/download/
PlantKGA_395	Fabales	Fabaceae	Pisum	sativum L.	Pisum sativum L.	Pea	豌豆	chromosome	Yes	转录本	Psat04G0575900-T3	Psat04G0575900-T31288xxPlantKGA_395	Psat04G0575900	TN	partial	chr4	477508347	477518524	+	Pfam	PF01582	TIR domain	Toll/interleukin-1 receptor homology (TIR) domain	44	214	1.5e-44	MHVISIFFVSLIFTLTLKAEATNTNSSYPLTFQSFHVPQIQQRDVFISFRGPGIRHGFLAHLVEALSQKKITFFIDNKLIKGDEIAESLVQAIETSSISLVIFSENYASSSWCLDELVKIVECREKKGQVLFPVFYKVDPTIVRHQNGTYGIHFDEHEMKYNSNKVQRWRYALKKAADVNGFHSSNYLNDAELIKEIVKNVLKRLDQVRQFSSKQLVGIGKQISQVESLLQLDSQDVRVIGIWGMNGIGKTTIAQVIYDMLYSDYEGSYFKAEVRKEWKTHGHVYLKKDLFSTLLGEQDLKIDTQHGLPYFVERRLRRMKVLVVLDDVNDPQQLETLIGNLDWFGKGSRIIVTTGDKQVLAKMVAANDIYEVKALNSDDSLSLFNLHAFEQNQTYEMEY…	1081	10178	https://www.nature.com/articles/s41588-022-01172-2#data-availability	https://www.peagdb.com/download/
PlantKGA_395	Fabales	Fabaceae	Pisum	sativum L.	Pisum sativum L.	Pea	豌豆	chromosome	Yes	转录本	Psat04G0575900-T3	Psat04G0575900-T31288xxPlantKGA_395	Psat04G0575900	TN	partial	chr4	477508347	477518524	+	Pfam	PF00931	NB-ARC domain	NB-ARC	228	460	4.6e-28	MHVISIFFVSLIFTLTLKAEATNTNSSYPLTFQSFHVPQIQQRDVFISFRGPGIRHGFLAHLVEALSQKKITFFIDNKLIKGDEIAESLVQAIETSSISLVIFSENYASSSWCLDELVKIVECREKKGQVLFPVFYKVDPTIVRHQNGTYGIHFDEHEMKYNSNKVQRWRYALKKAADVNGFHSSNYLNDAELIKEIVKNVLKRLDQVRQFSSKQLVGIGKQISQVESLLQLDSQDVRVIGIWGMNGIGKTTIAQVIYDMLYSDYEGSYFKAEVRKEWKTHGHVYLKKDLFSTLLGEQDLKIDTQHGLPYFVERRLRRMKVLVVLDDVNDPQQLETLIGNLDWFGKGSRIIVTTGDKQVLAKMVAANDIYEVKALNSDDSLSLFNLHAFEQNQTYEMEY…	1081	10178	https://www.nature.com/articles/s41588-022-01172-2#data-availability	https://www.peagdb.com/download/
PlantKGA_395	Fabales	Fabaceae	Pisum	sativum L.	Pisum sativum L.	Pea	豌豆	chromosome	Yes	转录本	Psat04G0589300-T1	Psat04G0589300-T11288xxPlantKGA_395	Psat04G0589300	TN	partial	chr4	482709466	482717507	-	Pfam	PF01582	TIR domain	Toll/interleukin-1 receptor homology (TIR) domain	16	186	4.5e-41	MASSFSRASATLPLKKYDVFISFRGEDTRVGFTSHLHASLCRSYLQTYIDYRIQKGNHVWEELVKAIKQSTLFLVVFSDDYASSTWCLNELVEIMDCHKNEQHDVVVIPVFYEIDPSQVRKQTGSFATAIAKHKKQHEDKIQKWKDVLSQAANLSGFHSSTFQTEADMIEEITRFVLGKLDHTYENELASDFILNENYWSIESLLKVDSAGVQVIGLWGMGGIGKTTLAEAIFHKFSFQYEGSCFFKNVTEESKRHGINYIYNKLLSELLREDLHIGSPKVMPFAVMRRLKRMKAFIVLDDVRSLELLQNLTGVGYCWLGAGSRVIVTTRDKHVLISGRVHQVHQVKQMNSQNSLQLFSLNAFDKALPEEGYEELSKRAIDYAKGNPLGLKILGSVLRG…	2164	8042	https://www.nature.com/articles/s41588-022-01172-2#data-availability	https://www.peagdb.com/download/
PlantKGA_395	Fabales	Fabaceae	Pisum	sativum L.	Pisum sativum L.	Pea	豌豆	chromosome	Yes	转录本	Psat04G0589300-T1	Psat04G0589300-T11288xxPlantKGA_395	Psat04G0589300	TN	partial	chr4	482709466	482717507	-	Pfam	PF00931	NB-ARC domain	NB-ARC	1191	1414	2.3e-31	MASSFSRASATLPLKKYDVFISFRGEDTRVGFTSHLHASLCRSYLQTYIDYRIQKGNHVWEELVKAIKQSTLFLVVFSDDYASSTWCLNELVEIMDCHKNEQHDVVVIPVFYEIDPSQVRKQTGSFATAIAKHKKQHEDKIQKWKDVLSQAANLSGFHSSTFQTEADMIEEITRFVLGKLDHTYENELASDFILNENYWSIESLLKVDSAGVQVIGLWGMGGIGKTTLAEAIFHKFSFQYEGSCFFKNVTEESKRHGINYIYNKLLSELLREDLHIGSPKVMPFAVMRRLKRMKAFIVLDDVRSLELLQNLTGVGYCWLGAGSRVIVTTRDKHVLISGRVHQVHQVKQMNSQNSLQLFSLNAFDKALPEEGYEELSKRAIDYAKGNPLGLKILGSVLRG…	2164	8042	https://www.nature.com/articles/s41588-022-01172-2#data-availability	https://www.peagdb.com/download/
PlantKGA_395	Fabales	Fabaceae	Pisum	sativum L.	Pisum sativum L.	Pea	豌豆	chromosome	Yes	转录本	Psat04G0589300-T1	Psat04G0589300-T11288xxPlantKGA_395	Psat04G0589300	TN	partial	chr4	482709466	482717507	-	Pfam	PF00931	NB-ARC domain	NB-ARC	202	431	2e-28	MASSFSRASATLPLKKYDVFISFRGEDTRVGFTSHLHASLCRSYLQTYIDYRIQKGNHVWEELVKAIKQSTLFLVVFSDDYASSTWCLNELVEIMDCHKNEQHDVVVIPVFYEIDPSQVRKQTGSFATAIAKHKKQHEDKIQKWKDVLSQAANLSGFHSSTFQTEADMIEEITRFVLGKLDHTYENELASDFILNENYWSIESLLKVDSAGVQVIGLWGMGGIGKTTLAEAIFHKFSFQYEGSCFFKNVTEESKRHGINYIYNKLLSELLREDLHIGSPKVMPFAVMRRLKRMKAFIVLDDVRSLELLQNLTGVGYCWLGAGSRVIVTTRDKHVLISGRVHQVHQVKQMNSQNSLQLFSLNAFDKALPEEGYEELSKRAIDYAKGNPLGLKILGSVLRG…	2164	8042	https://www.nature.com/articles/s41588-022-01172-2#data-availability	https://www.peagdb.com/download/
PlantKGA_395	Fabales	Fabaceae	Pisum	sativum L.	Pisum sativum L.	Pea	豌豆	chromosome	Yes	转录本	Psat04G0589300-T2	Psat04G0589300-T21288xxPlantKGA_395	Psat04G0589300	TN	partial	chr4	482709466	482717507	-	Pfam	PF01582	TIR domain	Toll/interleukin-1 receptor homology (TIR) domain	16	186	4.5e-41	MASSFSRASATLPLKKYDVFISFRGEDTRVGFTSHLHASLCRSYLQTYIDYRIQKGNHVWEELVKAIKQSTLFLVVFSDDYASSTWCLNELVEIMDCHKNEQHDVVVIPVFYEIDPSQVRKQTGSFATAIAKHKKQHEDKIQKWKDVLSQAANLSGFHSSTFQTEADMIEEITRFVLGKLDHTYENELASDFILNENYWSIESLLKVDSAGVQVIGLWGMGGIGKTTLAEAIFHKFSFQYEGSCFFKNVTEESKRHGINYIYNKLLSELLREDLHIGSPKVMPFAVMRRLKRMKAFIVLDDVRSLELLQNLTGVGYCWLGAGSRVIVTTRDKHVLISGRVHQVHQVKQMNSQNSLQLFSLNAFDKALPEEGYEELSKRAIDYAKGNPLGLKILGSVLRG…	2152	8042	https://www.nature.com/articles/s41588-022-01172-2#data-availability	https://www.peagdb.com/download/
PlantKGA_395	Fabales	Fabaceae	Pisum	sativum L.	Pisum sativum L.	Pea	豌豆	chromosome	Yes	转录本	Psat04G0589300-T2	Psat04G0589300-T21288xxPlantKGA_395	Psat04G0589300	TN	partial	chr4	482709466	482717507	-	Pfam	PF00931	NB-ARC domain	NB-ARC	1191	1414	2.3e-31	MASSFSRASATLPLKKYDVFISFRGEDTRVGFTSHLHASLCRSYLQTYIDYRIQKGNHVWEELVKAIKQSTLFLVVFSDDYASSTWCLNELVEIMDCHKNEQHDVVVIPVFYEIDPSQVRKQTGSFATAIAKHKKQHEDKIQKWKDVLSQAANLSGFHSSTFQTEADMIEEITRFVLGKLDHTYENELASDFILNENYWSIESLLKVDSAGVQVIGLWGMGGIGKTTLAEAIFHKFSFQYEGSCFFKNVTEESKRHGINYIYNKLLSELLREDLHIGSPKVMPFAVMRRLKRMKAFIVLDDVRSLELLQNLTGVGYCWLGAGSRVIVTTRDKHVLISGRVHQVHQVKQMNSQNSLQLFSLNAFDKALPEEGYEELSKRAIDYAKGNPLGLKILGSVLRG…	2152	8042	https://www.nature.com/articles/s41588-022-01172-2#data-availability	https://www.peagdb.com/download/
PlantKGA_395	Fabales	Fabaceae	Pisum	sativum L.	Pisum sativum L.	Pea	豌豆	chromosome	Yes	转录本	Psat04G0589300-T2	Psat04G0589300-T21288xxPlantKGA_395	Psat04G0589300	TN	partial	chr4	482709466	482717507	-	Pfam	PF00931	NB-ARC domain	NB-ARC	202	431	2e-28	MASSFSRASATLPLKKYDVFISFRGEDTRVGFTSHLHASLCRSYLQTYIDYRIQKGNHVWEELVKAIKQSTLFLVVFSDDYASSTWCLNELVEIMDCHKNEQHDVVVIPVFYEIDPSQVRKQTGSFATAIAKHKKQHEDKIQKWKDVLSQAANLSGFHSSTFQTEADMIEEITRFVLGKLDHTYENELASDFILNENYWSIESLLKVDSAGVQVIGLWGMGGIGKTTLAEAIFHKFSFQYEGSCFFKNVTEESKRHGINYIYNKLLSELLREDLHIGSPKVMPFAVMRRLKRMKAFIVLDDVRSLELLQNLTGVGYCWLGAGSRVIVTTRDKHVLISGRVHQVHQVKQMNSQNSLQLFSLNAFDKALPEEGYEELSKRAIDYAKGNPLGLKILGSVLRG…	2152	8042	https://www.nature.com/articles/s41588-022-01172-2#data-availability	https://www.peagdb.com/download/
PlantKGA_395	Fabales	Fabaceae	Pisum	sativum L.	Pisum sativum L.	Pea	豌豆	chromosome	Yes	转录本	Psat04G0612300-T1	Psat04G0612300-T11288xxPlantKGA_395	Psat04G0612300	TN	partial	chr4	490553556	490564509	+	Pfam	PF00931	NB-ARC domain	NB-ARC	201	423	5.8e-32	MFSSSSSSSTPRWIHDVFINFRGEDTRKTFVSHLYAVLSNAGINTFLDNEKLEKGEDIRNELVQSIGVSHISIVVFSKNYAESSWCLNELDKIMECRRTQGQVVLPVFYDVDPSVVRHQRGEFGKALEVSAKSRYIIEEVMQKVLTRWRKVLTEASNLSGWEGSAFRSDRELVKKIVEAILPKLDNTSLPITDFPVGLEFHVKQVVQLIKKQPGDVSMVGIWGMGGSGKTTVAKAIYNQIHRTFGCISFIENIREVCEKDSRGHIHLQQQLLSDILKAKEKIHSIALGTTRIQKVLSGKKALVVLDDVTDFQQIKALCGNHKSYGSGSVLIVTTRDVHILKLLKVISVYEMKEMHKNESLELFCWHAFRQASPRGGYSDLSRNVVAYCGGLPLALEVLG…	1093	10954	https://www.nature.com/articles/s41588-022-01172-2#data-availability	https://www.peagdb.com/download/
PlantKGA_395	Fabales	Fabaceae	Pisum	sativum L.	Pisum sativum L.	Pea	豌豆	chromosome	Yes	转录本	Psat04G0612300-T1	Psat04G0612300-T11288xxPlantKGA_395	Psat04G0612300	TN	partial	chr4	490553556	490564509	+	Pfam	PF01582	TIR domain	Toll/interleukin-1 receptor homology (TIR) domain	15	188	6.9e-43	MFSSSSSSSTPRWIHDVFINFRGEDTRKTFVSHLYAVLSNAGINTFLDNEKLEKGEDIRNELVQSIGVSHISIVVFSKNYAESSWCLNELDKIMECRRTQGQVVLPVFYDVDPSVVRHQRGEFGKALEVSAKSRYIIEEVMQKVLTRWRKVLTEASNLSGWEGSAFRSDRELVKKIVEAILPKLDNTSLPITDFPVGLEFHVKQVVQLIKKQPGDVSMVGIWGMGGSGKTTVAKAIYNQIHRTFGCISFIENIREVCEKDSRGHIHLQQQLLSDILKAKEKIHSIALGTTRIQKVLSGKKALVVLDDVTDFQQIKALCGNHKSYGSGSVLIVTTRDVHILKLLKVISVYEMKEMHKNESLELFCWHAFRQASPRGGYSDLSRNVVAYCGGLPLALEVLG…	1093	10954	https://www.nature.com/articles/s41588-022-01172-2#data-availability	https://www.peagdb.com/download/
PlantKGA_395	Fabales	Fabaceae	Pisum	sativum L.	Pisum sativum L.	Pea	豌豆	chromosome	Yes	转录本	Psat04G0612400-T1	Psat04G0612400-T11288xxPlantKGA_395	Psat04G0612400	TN	partial	chr4	490566250	490568166	+	Pfam	PF01582	TIR domain	Toll/interleukin-1 receptor homology (TIR) domain	7	145	4.3e-25	LQTGESTLFLNDKKLRKGEELGPELKRATEGSHISIVVLSVNYANSSWCLNEPVHIMVCHKSYGQFVLPVFYGVEPSVVRKESGFLGEALKASARSVEFFNPKRKKENLLSKWKTALTEVANLIGWDSHSIRGITHLQEQLLSDLLKIKQEIHSIASGITKIETRLWGQKAFIVLDDVTKSEQLKALCGNLMLFGSGSVLIITTRDVHFLNSLSAGHVFTTTEMDDNQSLELFSGHAFRLPSPRDDFSKLSRNVVAYCGGLPLALEVLGSYLSERTKQEWRSALSKLKKIPNSQVLQKLRISYDGLEDYKEKDICCFFIGKNRADVTKILNGCGLHADIGIAVLIEHSLVKVEKNNKLQMHDLLRDMGRAVVGESLEKEPAKHSRLWFHDDVLDVVKQY…	403	1917	https://www.nature.com/articles/s41588-022-01172-2#data-availability	https://www.peagdb.com/download/
PlantKGA_395	Fabales	Fabaceae	Pisum	sativum L.	Pisum sativum L.	Pea	豌豆	chromosome	Yes	转录本	Psat04G0612400-T1	Psat04G0612400-T11288xxPlantKGA_395	Psat04G0612400	TN	partial	chr4	490566250	490568166	+	Pfam	PF00931	NB-ARC domain	NB-ARC	134	290	2.4e-20	LQTGESTLFLNDKKLRKGEELGPELKRATEGSHISIVVLSVNYANSSWCLNEPVHIMVCHKSYGQFVLPVFYGVEPSVVRKESGFLGEALKASARSVEFFNPKRKKENLLSKWKTALTEVANLIGWDSHSIRGITHLQEQLLSDLLKIKQEIHSIASGITKIETRLWGQKAFIVLDDVTKSEQLKALCGNLMLFGSGSVLIITTRDVHFLNSLSAGHVFTTTEMDDNQSLELFSGHAFRLPSPRDDFSKLSRNVVAYCGGLPLALEVLGSYLSERTKQEWRSALSKLKKIPNSQVLQKLRISYDGLEDYKEKDICCFFIGKNRADVTKILNGCGLHADIGIAVLIEHSLVKVEKNNKLQMHDLLRDMGRAVVGESLEKEPAKHSRLWFHDDVLDVVKQY…	403	1917	https://www.nature.com/articles/s41588-022-01172-2#data-availability	https://www.peagdb.com/download/
PlantKGA_395	Fabales	Fabaceae	Pisum	sativum L.	Pisum sativum L.	Pea	豌豆	chromosome	Yes	转录本	Psat04G0612500-T2	Psat04G0612500-T21288xxPlantKGA_395	Psat04G0612500	TN	partial	chr4	490574593	490590525	+	Pfam	PF00931	NB-ARC domain	NB-ARC	176	398	2.4e-33	MFSSSSSSSSTPRWIHDVFINFRGEDSRKTFVSHLYAVLSNTEINTFLDNEKLEKGEDIRNELVESIGVSHISIVVFSKYYAESSWCLNELDKIMECRRTQGQVVLPVFYDVDPSVVRHQKGEFGKALEVSAKSRYIIEEVMSDRELVKKIVEAILPKLDNTSLPITDFPVGLEFHVKQVVQLIKKQPGDVSMVGIWGMGGSGKTTVAKAIYNQIHRTFDCISFIENIREVCEKDSRGHIHLQQQLLSDILKAKEKIHSIALGTTRIQKVLSGKKALVVLDDVTDFQQIKALCGNHKSYGSGSVLIVTTRDVHILKLLKVISVYEMKEMHKNESLELFCWHAFRQASPRGGYSDLSRNVVAYCGGLPLALEVLGSYLFERSKQEWISVLSKLEKILNDE…	776	15933	https://www.nature.com/articles/s41588-022-01172-2#data-availability	https://www.peagdb.com/download/
PlantKGA_395	Fabales	Fabaceae	Pisum	sativum L.	Pisum sativum L.	Pea	豌豆	chromosome	Yes	转录本	Psat04G0612500-T2	Psat04G0612500-T21288xxPlantKGA_395	Psat04G0612500	TN	partial	chr4	490574593	490590525	+	Pfam	PF01582	TIR domain	Toll/interleukin-1 receptor homology (TIR) domain	16	134	4.2e-38	MFSSSSSSSSTPRWIHDVFINFRGEDSRKTFVSHLYAVLSNTEINTFLDNEKLEKGEDIRNELVESIGVSHISIVVFSKYYAESSWCLNELDKIMECRRTQGQVVLPVFYDVDPSVVRHQKGEFGKALEVSAKSRYIIEEVMSDRELVKKIVEAILPKLDNTSLPITDFPVGLEFHVKQVVQLIKKQPGDVSMVGIWGMGGSGKTTVAKAIYNQIHRTFDCISFIENIREVCEKDSRGHIHLQQQLLSDILKAKEKIHSIALGTTRIQKVLSGKKALVVLDDVTDFQQIKALCGNHKSYGSGSVLIVTTRDVHILKLLKVISVYEMKEMHKNESLELFCWHAFRQASPRGGYSDLSRNVVAYCGGLPLALEVLGSYLFERSKQEWISVLSKLEKILNDE…	776	15933	https://www.nature.com/articles/s41588-022-01172-2#data-availability	https://www.peagdb.com/download/
PlantKGA_395	Fabales	Fabaceae	Pisum	sativum L.	Pisum sativum L.	Pea	豌豆	chromosome	Yes	转录本	Psat04G0612800-T1	Psat04G0612800-T11288xxPlantKGA_395	Psat04G0612800	TN	partial	chr4	490735514	490739449	-	Pfam	PF01582	TIR domain	Toll/interleukin-1 receptor homology (TIR) domain	14	138	1.1e-37	MSSSSSYTNPQWLYDVFLSFRGKDTRSNFISHLHAALSNAGINAFVDYKLHKGTDLGPELLGAIEKSHISIIVFSKNYIESTWCLNELEKIMECRRTHGHVVMPVFYDVDPSVLRHQHGAFGKTLEATAKKDTWKENLGKMFCWVGGVHSPKLLICLVGMSPTTGLESRVQKVIDFIENQPKKVSMIGIWGMGGSGKTTTAKAIYNRIHRKFVDTSFVDNVREVCEKENRGVIHLQEQLLSDIMKAKQKIHSIAVGEYMIEKRLKGKRALIVLDDVTTVEQLKALCGNPKFFGPGSVSIVSTRDSRLLNLLNADYVCTTKEMDENQSLELFSWHAFRQPNPRKDFTDLSVNVVSYCGGLPLALEVLGSYLYRRTKQEWKSVLSKLERIPNNQVQEKLRI…	1044	3936	https://www.nature.com/articles/s41588-022-01172-2#data-availability	https://www.peagdb.com/download/
PlantKGA_395	Fabales	Fabaceae	Pisum	sativum L.	Pisum sativum L.	Pea	豌豆	chromosome	Yes	转录本	Psat04G0612800-T1	Psat04G0612800-T11288xxPlantKGA_395	Psat04G0612800	TN	partial	chr4	490735514	490739449	-	Pfam	PF00931	NB-ARC domain	NB-ARC	167	395	1.5e-28	MSSSSSYTNPQWLYDVFLSFRGKDTRSNFISHLHAALSNAGINAFVDYKLHKGTDLGPELLGAIEKSHISIIVFSKNYIESTWCLNELEKIMECRRTHGHVVMPVFYDVDPSVLRHQHGAFGKTLEATAKKDTWKENLGKMFCWVGGVHSPKLLICLVGMSPTTGLESRVQKVIDFIENQPKKVSMIGIWGMGGSGKTTTAKAIYNRIHRKFVDTSFVDNVREVCEKENRGVIHLQEQLLSDIMKAKQKIHSIAVGEYMIEKRLKGKRALIVLDDVTTVEQLKALCGNPKFFGPGSVSIVSTRDSRLLNLLNADYVCTTKEMDENQSLELFSWHAFRQPNPRKDFTDLSVNVVSYCGGLPLALEVLGSYLYRRTKQEWKSVLSKLERIPNNQVQEKLRI…	1044	3936	https://www.nature.com/articles/s41588-022-01172-2#data-availability	https://www.peagdb.com/download/
PlantKGA_395	Fabales	Fabaceae	Pisum	sativum L.	Pisum sativum L.	Pea	豌豆	chromosome	Yes	转录本	Psat04G0612900-T1	Psat04G0612900-T11288xxPlantKGA_395	Psat04G0612900	TN	partial	chr4	490759470	490765272	+	Pfam	PF01582	TIR domain	Toll/interleukin-1 receptor homology (TIR) domain	26	144	2.4e-31	CNHSSSLISNNKSMFSSSSSRPQWIYDVFINFRGKDTRSNFVSHLYAALSNAGINTFLDDENLQKGKELGPELLRAIDGSQIFIVVFSENYVHSSWCLDELQQIMKFDTDKNRVIMPVFHGGITPSYIREYAKQTFGEALTRSSDRNNLENPPRRTLNNSSKWDMSNFSQRSDVKENPRKKALIDASNLAGWDMNNYSKESSVVKEVVGQVLKKVDKKCLPIPDFPVGLESRAEQLIRFLRHNTREVCLVGIWGMGGIGKSTIAKVIYNNLCYEFEDRSFLANIREVWAKDRGQKDLQEQLLSDILTRKIKVHSVELGKAMINERLSTKRALVVLDDVSTLEQLKALCGSRNGIGSGSIIIITTRDVHLLDILGVDFIYEAEELNACESLELFSWHAFR…	1092	5803	https://www.nature.com/articles/s41588-022-01172-2#data-availability	https://www.peagdb.com/download/
PlantKGA_395	Fabales	Fabaceae	Pisum	sativum L.	Pisum sativum L.	Pea	豌豆	chromosome	Yes	转录本	Psat04G0612900-T1	Psat04G0612900-T11288xxPlantKGA_395	Psat04G0612900	TN	partial	chr4	490759470	490765272	+	Pfam	PF00931	NB-ARC domain	NB-ARC	231	451	1.8e-29	CNHSSSLISNNKSMFSSSSSRPQWIYDVFINFRGKDTRSNFVSHLYAALSNAGINTFLDDENLQKGKELGPELLRAIDGSQIFIVVFSENYVHSSWCLDELQQIMKFDTDKNRVIMPVFHGGITPSYIREYAKQTFGEALTRSSDRNNLENPPRRTLNNSSKWDMSNFSQRSDVKENPRKKALIDASNLAGWDMNNYSKESSVVKEVVGQVLKKVDKKCLPIPDFPVGLESRAEQLIRFLRHNTREVCLVGIWGMGGIGKSTIAKVIYNNLCYEFEDRSFLANIREVWAKDRGQKDLQEQLLSDILTRKIKVHSVELGKAMINERLSTKRALVVLDDVSTLEQLKALCGSRNGIGSGSIIIITTRDVHLLDILGVDFIYEAEELNACESLELFSWHAFR…	1092	5803	https://www.nature.com/articles/s41588-022-01172-2#data-availability	https://www.peagdb.com/download/
PlantKGA_395	Fabales	Fabaceae	Pisum	sativum L.	Pisum sativum L.	Pea	豌豆	chromosome	Yes	转录本	Psat04G0612900-T2	Psat04G0612900-T21288xxPlantKGA_395	Psat04G0612900	TN	partial	chr4	490759470	490765272	+	Pfam	PF00931	NB-ARC domain	NB-ARC	218	439	1.3e-29	MFSSSSSRPQWIYDVFINFRGKDTRSNFVSHLYAALSNAGINTFLDDENLQKGKELGPELLRAIDGSQIFIVVFSENYVHSSWCLDELQQIMKFDTDKNRVIMPVFHGGITPSYIREYAKQTFGEALTRSSDRNNLENPPRRTLNNSSKWDMSNFSQRSDVKENPRKKALIDASNLAGWDMNNYSKESSVVKEVVGQVLKKVDKKCLPIPDFPVGLESRAEQLIRFLRHNTREVCLVGIWGMGGIGKSTIAKVIYNNLCYEFEDRSFLANIREVWAKDRGQKDLQEQLLSDILTRKIKVHSVELGKAMINERLSTKRALVVLDDVSTLEQLKALCGSRNGIGSGSIIIITTRDVHLLDILGVDFIYEAEELNACESLELFSWHAFREGHPTEGFLSLSG…	912	5803	https://www.nature.com/articles/s41588-022-01172-2#data-availability	https://www.peagdb.com/download/
PlantKGA_395	Fabales	Fabaceae	Pisum	sativum L.	Pisum sativum L.	Pea	豌豆	chromosome	Yes	转录本	Psat04G0612900-T2	Psat04G0612900-T21288xxPlantKGA_395	Psat04G0612900	TN	partial	chr4	490759470	490765272	+	Pfam	PF01582	TIR domain	Toll/interleukin-1 receptor homology (TIR) domain	13	131	1.9e-31	MFSSSSSRPQWIYDVFINFRGKDTRSNFVSHLYAALSNAGINTFLDDENLQKGKELGPELLRAIDGSQIFIVVFSENYVHSSWCLDELQQIMKFDTDKNRVIMPVFHGGITPSYIREYAKQTFGEALTRSSDRNNLENPPRRTLNNSSKWDMSNFSQRSDVKENPRKKALIDASNLAGWDMNNYSKESSVVKEVVGQVLKKVDKKCLPIPDFPVGLESRAEQLIRFLRHNTREVCLVGIWGMGGIGKSTIAKVIYNNLCYEFEDRSFLANIREVWAKDRGQKDLQEQLLSDILTRKIKVHSVELGKAMINERLSTKRALVVLDDVSTLEQLKALCGSRNGIGSGSIIIITTRDVHLLDILGVDFIYEAEELNACESLELFSWHAFREGHPTEGFLSLSG…	912	5803	https://www.nature.com/articles/s41588-022-01172-2#data-availability	https://www.peagdb.com/download/
PlantKGA_395	Fabales	Fabaceae	Pisum	sativum L.	Pisum sativum L.	Pea	豌豆	chromosome	Yes	转录本	Psat04G0613100-T1	Psat04G0613100-T11288xxPlantKGA_395	Psat04G0613100	TN	partial	chr4	490771486	490775213	-	Pfam	PF01582	TIR domain	Toll/interleukin-1 receptor homology (TIR) domain	5	170	1.8e-40	MEYIHDVFINFRGKDTRHSFVSHLNAGLTNAGIKTYIDNQLHKGTELGPELSRAIECSRISILVFSKNYAESCWCLNELQKVIECHLTRNQLVVPVFYDVEPSVVRHQKGAFGQVLRATAKLHSPKLLIWRSALTQAAHFSGWHVKNYRSEGELVQQIVEDVLVKLDSSFLSITAYPVGLESRVRKVIDFIENQSKKVCMIGIWGMGGSGKTTTAKAIYNRIHRKFVDRSFVENVREVCEKENRGIIRLQEQLLLDILNTKEKIHSIALGTTKIEKRFRGKKTLVVLDDVTTFEQLKSLCGNPKLFCPGSVLIVTTRDIRVLNLLKVDYVDTMKEMDEIESLELFSWHAFRQPIPIKDLCELSRNVVAYCGGLPVALEVLGSYLYERTKEEWISVLSKL…	1066	3728	https://www.nature.com/articles/s41588-022-01172-2#data-availability	https://www.peagdb.com/download/
PlantKGA_395	Fabales	Fabaceae	Pisum	sativum L.	Pisum sativum L.	Pea	豌豆	chromosome	Yes	转录本	Psat04G0613100-T1	Psat04G0613100-T11288xxPlantKGA_395	Psat04G0613100	TN	partial	chr4	490771486	490775213	-	Pfam	PF00931	NB-ARC domain	NB-ARC	181	408	2.8e-27	MEYIHDVFINFRGKDTRHSFVSHLNAGLTNAGIKTYIDNQLHKGTELGPELSRAIECSRISILVFSKNYAESCWCLNELQKVIECHLTRNQLVVPVFYDVEPSVVRHQKGAFGQVLRATAKLHSPKLLIWRSALTQAAHFSGWHVKNYRSEGELVQQIVEDVLVKLDSSFLSITAYPVGLESRVRKVIDFIENQSKKVCMIGIWGMGGSGKTTTAKAIYNRIHRKFVDRSFVENVREVCEKENRGIIRLQEQLLLDILNTKEKIHSIALGTTKIEKRFRGKKTLVVLDDVTTFEQLKSLCGNPKLFCPGSVLIVTTRDIRVLNLLKVDYVDTMKEMDEIESLELFSWHAFRQPIPIKDLCELSRNVVAYCGGLPVALEVLGSYLYERTKEEWISVLSKL…	1066	3728	https://www.nature.com/articles/s41588-022-01172-2#data-availability	https://www.peagdb.com/download/
PlantKGA_395	Fabales	Fabaceae	Pisum	sativum L.	Pisum sativum L.	Pea	豌豆	chromosome	Yes	转录本	Psat04G0614100-T1	Psat04G0614100-T11288xxPlantKGA_395	Psat04G0614100	TN	partial	chr4	490891020	490895468	-	Pfam	PF00931	NB-ARC domain	NB-ARC	203	429	2e-28	MPSPSSSSSSSAAPQFLYDVFLNFRGEDARRSFVPQLHKSLSDARIHTFLDDENLEKGTDLEPELLRAIELSRISIVVFSKAYITSSWCLRELVHIMNCRKTNGQVVVPVFYYVDPAVVRHQKDGYRKALHSTAKRRLPGGERMEHVLSNWMTVLTEAANISGWHTKNFSNEVELISEIVKDVLRKLKSRSLKITEFPVGLDTRVQQVIQFIENHSSKVCLIGIWGMAGSGKTTTARAIYNKFNGKFLDHRFIGDIREVCERGVEEINHLQEQLLSYVLKTNEKIDSTLDGITTIEKSFMGKKALVVLDDVSTFEQVEALCGNRKCFASGSVLIVTSRDLRILKLLKVDRIYSIKEMDESKSLELFCWHVFREPSPKDDFTELSRSIVAYCGGLPLALE…	1075	4449	https://www.nature.com/articles/s41588-022-01172-2#data-availability	https://www.peagdb.com/download/
PlantKGA_395	Fabales	Fabaceae	Pisum	sativum L.	Pisum sativum L.	Pea	豌豆	chromosome	Yes	转录本	Psat04G0614100-T1	Psat04G0614100-T11288xxPlantKGA_395	Psat04G0614100	TN	partial	chr4	490891020	490895468	-	Pfam	PF01582	TIR domain	Toll/interleukin-1 receptor homology (TIR) domain	18	191	3.5e-38	MPSPSSSSSSSAAPQFLYDVFLNFRGEDARRSFVPQLHKSLSDARIHTFLDDENLEKGTDLEPELLRAIELSRISIVVFSKAYITSSWCLRELVHIMNCRKTNGQVVVPVFYYVDPAVVRHQKDGYRKALHSTAKRRLPGGERMEHVLSNWMTVLTEAANISGWHTKNFSNEVELISEIVKDVLRKLKSRSLKITEFPVGLDTRVQQVIQFIENHSSKVCLIGIWGMAGSGKTTTARAIYNKFNGKFLDHRFIGDIREVCERGVEEINHLQEQLLSYVLKTNEKIDSTLDGITTIEKSFMGKKALVVLDDVSTFEQVEALCGNRKCFASGSVLIVTSRDLRILKLLKVDRIYSIKEMDESKSLELFCWHVFREPSPKDDFTELSRSIVAYCGGLPLALE…	1075	4449	https://www.nature.com/articles/s41588-022-01172-2#data-availability	https://www.peagdb.com/download/
PlantKGA_395	Fabales	Fabaceae	Pisum	sativum L.	Pisum sativum L.	Pea	豌豆	chromosome	Yes	转录本	Psat04G0614200-T1	Psat04G0614200-T11288xxPlantKGA_395	Psat04G0614200	TN	partial	chr4	490898464	490913290	+	Pfam	PF00931	NB-ARC domain	NB-ARC	199	427	5.1e-27	MNSSSSSSNPKWIHDVFINFRGEDIRLGFISHLYTALKNAGVNVYIDRHLPKGTELARELSQAIEGSHISIAVFSKRYAESSWCLNELKKIIECHRNHGQVVVPVFYDVDPSEVRHQNGDFGIYLRDTVKEKYIDSGEERMEYMLSKWRSALTQAANLSGWDVNNCRNEAELVQQIVEDILTKLDIASLSVTEFPVGLESRVQHIIEFIENESSQVRIIGIWGMGGSGKTTTAKAIYNRIHRKFVDRSFIENVREACEKENRGIIHLQEQLLSNILNTKEKIYNIALGTTKIEKIFWGKKALLVLDDVTTFEQIKSLCRNPKLFGMGSVLIVTTRDVRLLNLLKVDLLYTMKEMDENESLELFSWHAFRQPSPIKDFCELSRKVVAYCGGLPVALEVLG…	1129	14827	https://www.nature.com/articles/s41588-022-01172-2#data-availability	https://www.peagdb.com/download/
PlantKGA_395	Fabales	Fabaceae	Pisum	sativum L.	Pisum sativum L.	Pea	豌豆	chromosome	Yes	转录本	Psat04G0614200-T1	Psat04G0614200-T11288xxPlantKGA_395	Psat04G0614200	TN	partial	chr4	490898464	490913290	+	Pfam	PF01582	TIR domain	Toll/interleukin-1 receptor homology (TIR) domain	14	187	5.9e-38	MNSSSSSSNPKWIHDVFINFRGEDIRLGFISHLYTALKNAGVNVYIDRHLPKGTELARELSQAIEGSHISIAVFSKRYAESSWCLNELKKIIECHRNHGQVVVPVFYDVDPSEVRHQNGDFGIYLRDTVKEKYIDSGEERMEYMLSKWRSALTQAANLSGWDVNNCRNEAELVQQIVEDILTKLDIASLSVTEFPVGLESRVQHIIEFIENESSQVRIIGIWGMGGSGKTTTAKAIYNRIHRKFVDRSFIENVREACEKENRGIIHLQEQLLSNILNTKEKIYNIALGTTKIEKIFWGKKALLVLDDVTTFEQIKSLCRNPKLFGMGSVLIVTTRDVRLLNLLKVDLLYTMKEMDENESLELFSWHAFRQPSPIKDFCELSRKVVAYCGGLPVALEVLG…	1129	14827	https://www.nature.com/articles/s41588-022-01172-2#data-availability	https://www.peagdb.com/download/
PlantKGA_395	Fabales	Fabaceae	Pisum	sativum L.	Pisum sativum L.	Pea	豌豆	chromosome	Yes	转录本	Psat04G0614200-T2	Psat04G0614200-T21288xxPlantKGA_395	Psat04G0614200	TN	partial	chr4	490898464	490913290	+	Pfam	PF00931	NB-ARC domain	NB-ARC	201	427	1.5e-28	MSPPSSSSNPQLMHDVFLNFRGEDTRANFVSHLDAALSNAGINTYIDRQLPKGAELRSELSSAIRMSHISIVVFSKRYTESSWCLYELQEIMRCHRTDGQLVVPIFFDIDPSVVRHQQGDFGDSLKATAKKIYFDFVEERMEYVLSSWRNVLTQAANLSGWHIPKCRSESELVQQIVEDVLEKLGSAFLSITEFPVGLESHVRNVTDFVGNRLKKVCMIGIWGMGGSGKTTTAKAIYNQIHRKFVDRSFIENVREVCEQESRGIIHLQQQLLSDITNTKEKIRSTALGTSTIRKRFQGKKVLVVLDDVTTFKQLKALCADSKLFGPGSVLIVTTRDSRLLKGVNYVCTLKEMDEKESLELFSWHAFRQPSPIKDFCELSRNVVAYCGGLPLALEVIGSY…	1115	14827	https://www.nature.com/articles/s41588-022-01172-2#data-availability	https://www.peagdb.com/download/
PlantKGA_395	Fabales	Fabaceae	Pisum	sativum L.	Pisum sativum L.	Pea	豌豆	chromosome	Yes	转录本	Psat04G0614200-T2	Psat04G0614200-T21288xxPlantKGA_395	Psat04G0614200	TN	partial	chr4	490898464	490913290	+	Pfam	PF01582	TIR domain	Toll/interleukin-1 receptor homology (TIR) domain	14	191	9.9e-38	MSPPSSSSNPQLMHDVFLNFRGEDTRANFVSHLDAALSNAGINTYIDRQLPKGAELRSELSSAIRMSHISIVVFSKRYTESSWCLYELQEIMRCHRTDGQLVVPIFFDIDPSVVRHQQGDFGDSLKATAKKIYFDFVEERMEYVLSSWRNVLTQAANLSGWHIPKCRSESELVQQIVEDVLEKLGSAFLSITEFPVGLESHVRNVTDFVGNRLKKVCMIGIWGMGGSGKTTTAKAIYNQIHRKFVDRSFIENVREVCEQESRGIIHLQQQLLSDITNTKEKIRSTALGTSTIRKRFQGKKVLVVLDDVTTFKQLKALCADSKLFGPGSVLIVTTRDSRLLKGVNYVCTLKEMDEKESLELFSWHAFRQPSPIKDFCELSRNVVAYCGGLPLALEVIGSY…	1115	14827	https://www.nature.com/articles/s41588-022-01172-2#data-availability	https://www.peagdb.com/download/
PlantKGA_395	Fabales	Fabaceae	Pisum	sativum L.	Pisum sativum L.	Pea	豌豆	chromosome	Yes	转录本	Psat05G0704800-T1	Psat05G0704800-T11288xxPlantKGA_395	Psat05G0704800	TN	partial	chr5	568327786	568358580	-	Pfam	PF00931	NB-ARC domain	NB-ARC	204	337	1.3e-15	LDNTHNRRGRHDVFISFRGPDTRNNFVDHLYDHLTRKGISVFKDDKRLEKGESLSPQLVQAIKNSRISIVVFSERYVESKWCLEEMATIAECSKEFNQKVFPVFYAVDPSHVRNQNGVYRKAFVLHKKKFKRDLNKVVRWTNAMNVLANFVGWDVRNKPEFQEIKNIVQQVIKTLGHKLSGFADDLIGIQPRVEELDSLMDVSSTNDKFRVISVWGMSGIGKTTLASALYDKVSGQFDASCFIENVSRIYKDGGANAVMKQILQQTMDENNLDMYSPSEISRIVRNRLCNRKLLVVLDNVDLLDQVEELALNPESLSTGSRMIITTRDEHILKAYGTWPEFQEIKNIVQQVIKTLGHKLSGFADDLIGIQPRVEELDTLMDVSSTNDKFRVIGVWGMSG…	1337	30795	https://www.nature.com/articles/s41588-022-01172-2#data-availability	https://www.peagdb.com/download/
PlantKGA_395	Fabales	Fabaceae	Pisum	sativum L.	Pisum sativum L.	Pea	豌豆	chromosome	Yes	转录本	Psat05G0704800-T1	Psat05G0704800-T11288xxPlantKGA_395	Psat05G0704800	TN	partial	chr5	568327786	568358580	-	Pfam	PF00931	NB-ARC domain	NB-ARC	384	605	3.7e-26	LDNTHNRRGRHDVFISFRGPDTRNNFVDHLYDHLTRKGISVFKDDKRLEKGESLSPQLVQAIKNSRISIVVFSERYVESKWCLEEMATIAECSKEFNQKVFPVFYAVDPSHVRNQNGVYRKAFVLHKKKFKRDLNKVVRWTNAMNVLANFVGWDVRNKPEFQEIKNIVQQVIKTLGHKLSGFADDLIGIQPRVEELDSLMDVSSTNDKFRVISVWGMSGIGKTTLASALYDKVSGQFDASCFIENVSRIYKDGGANAVMKQILQQTMDENNLDMYSPSEISRIVRNRLCNRKLLVVLDNVDLLDQVEELALNPESLSTGSRMIITTRDEHILKAYGTWPEFQEIKNIVQQVIKTLGHKLSGFADDLIGIQPRVEELDTLMDVSSTNDKFRVIGVWGMSG…	1337	30795	https://www.nature.com/articles/s41588-022-01172-2#data-availability	https://www.peagdb.com/download/
PlantKGA_395	Fabales	Fabaceae	Pisum	sativum L.	Pisum sativum L.	Pea	豌豆	chromosome	Yes	转录本	Psat05G0704800-T1	Psat05G0704800-T11288xxPlantKGA_395	Psat05G0704800	TN	partial	chr5	568327786	568358580	-	Pfam	PF01582	TIR domain	Toll/interleukin-1 receptor homology (TIR) domain	11	178	1e-45	LDNTHNRRGRHDVFISFRGPDTRNNFVDHLYDHLTRKGISVFKDDKRLEKGESLSPQLVQAIKNSRISIVVFSERYVESKWCLEEMATIAECSKEFNQKVFPVFYAVDPSHVRNQNGVYRKAFVLHKKKFKRDLNKVVRWTNAMNVLANFVGWDVRNKPEFQEIKNIVQQVIKTLGHKLSGFADDLIGIQPRVEELDSLMDVSSTNDKFRVISVWGMSGIGKTTLASALYDKVSGQFDASCFIENVSRIYKDGGANAVMKQILQQTMDENNLDMYSPSEISRIVRNRLCNRKLLVVLDNVDLLDQVEELALNPESLSTGSRMIITTRDEHILKAYGTWPEFQEIKNIVQQVIKTLGHKLSGFADDLIGIQPRVEELDTLMDVSSTNDKFRVIGVWGMSG…	1337	30795	https://www.nature.com/articles/s41588-022-01172-2#data-availability	https://www.peagdb.com/download/
PlantKGA_395	Fabales	Fabaceae	Pisum	sativum L.	Pisum sativum L.	Pea	豌豆	chromosome	Yes	转录本	Psat05G0704900-T1	Psat05G0704900-T11288xxPlantKGA_395	Psat05G0704900	TN	partial	chr5	568362266	568377065	-	Pfam	PF00931	NB-ARC domain	NB-ARC	204	443	5.5e-27	LDNTHNRRGRHDVFISFRGPDTRNNFVDHLYDHLTRKGISVFKDDKRLEKGESLSPQLVQAIKNSRISIVVFSERYVESKWCLEEMATIAECSKEFNQKVFPVFYAVDPSHVRNQNGVYRKAFVLHKKKFKRDLNKVVRWTNAMNVLANFVGWDVRNKPEFQEIKNIVQQVIKTLGHKLSGFADDLIGIQPRVEELDTLMDVSSTNDKFRVIGVWGMSGIGKTTLASALYDKVSGQFDASCFIENVSRIYKDGGANAVMKQILQQTMDENNLETYRPSEISSIVRNRLCNRKLLVVLDNVDLLDQVEELAINPESLSTGSRMIITTRDMHILKAYGTWLVSQNTRMSYQVYEVPLLNNNDARELFYRKAFKSKDPTNGCVKLTPEVLNYVQGLPLAVRV…	1012	14800	https://www.nature.com/articles/s41588-022-01172-2#data-availability	https://www.peagdb.com/download/
PlantKGA_395	Fabales	Fabaceae	Pisum	sativum L.	Pisum sativum L.	Pea	豌豆	chromosome	Yes	转录本	Psat05G0704900-T1	Psat05G0704900-T11288xxPlantKGA_395	Psat05G0704900	TN	partial	chr5	568362266	568377065	-	Pfam	PF01582	TIR domain	Toll/interleukin-1 receptor homology (TIR) domain	11	178	6.6e-46	LDNTHNRRGRHDVFISFRGPDTRNNFVDHLYDHLTRKGISVFKDDKRLEKGESLSPQLVQAIKNSRISIVVFSERYVESKWCLEEMATIAECSKEFNQKVFPVFYAVDPSHVRNQNGVYRKAFVLHKKKFKRDLNKVVRWTNAMNVLANFVGWDVRNKPEFQEIKNIVQQVIKTLGHKLSGFADDLIGIQPRVEELDTLMDVSSTNDKFRVIGVWGMSGIGKTTLASALYDKVSGQFDASCFIENVSRIYKDGGANAVMKQILQQTMDENNLETYRPSEISSIVRNRLCNRKLLVVLDNVDLLDQVEELAINPESLSTGSRMIITTRDMHILKAYGTWLVSQNTRMSYQVYEVPLLNNNDARELFYRKAFKSKDPTNGCVKLTPEVLNYVQGLPLAVRV…	1012	14800	https://www.nature.com/articles/s41588-022-01172-2#data-availability	https://www.peagdb.com/download/
PlantKGA_395	Fabales	Fabaceae	Pisum	sativum L.	Pisum sativum L.	Pea	豌豆	chromosome	Yes	转录本	Psat05G0705400-T5	Psat05G0705400-T51288xxPlantKGA_395	Psat05G0705400	TN	partial	chr5	568446031	568459390	-	Pfam	PF01582	TIR domain	Toll/interleukin-1 receptor homology (TIR) domain	89	257	4.5e-42	RIFISETSDTLLSSWWSLLLQPFRTVLGRFSFSNFGQRGSPSSSTSIDSNFGQRGSPSSSTSIDSNFGQRGSPSSSTSIDSNCVHTYRYDVFISFRGADTRNTFVDHLYAHITRMGMFAFMDDKRLEKGESLSPQLLQAIQNSRISIVVFSERYADSMWCLEEMATIAECRIELNQKVFPVFYDVDPSLVRKQTGVYQRYFDLYMKKFKHDPNKVVRWMNAMKDLANLVGWDVRNKRESKEIENIVQALIKTLNHKFSGFTSDLVGMEPRIEELEKLLKLNSKDDDFRVLGIWGMSGVGKTTHATLLYDRVSYQFGARCFINNTSKLYMDGGIVAVQRQILRQALDERNLDSYDTCEIFGIMINRLHSCTKVLLVLDNIDQLEQLQELGINPKLLGSGS…	697	13360	https://www.nature.com/articles/s41588-022-01172-2#data-availability	https://www.peagdb.com/download/
PlantKGA_395	Fabales	Fabaceae	Pisum	sativum L.	Pisum sativum L.	Pea	豌豆	chromosome	Yes	转录本	Psat05G0705400-T5	Psat05G0705400-T51288xxPlantKGA_395	Psat05G0705400	TN	partial	chr5	568446031	568459390	-	Pfam	PF00931	NB-ARC domain	NB-ARC	274	494	8.3e-25	RIFISETSDTLLSSWWSLLLQPFRTVLGRFSFSNFGQRGSPSSSTSIDSNFGQRGSPSSSTSIDSNFGQRGSPSSSTSIDSNCVHTYRYDVFISFRGADTRNTFVDHLYAHITRMGMFAFMDDKRLEKGESLSPQLLQAIQNSRISIVVFSERYADSMWCLEEMATIAECRIELNQKVFPVFYDVDPSLVRKQTGVYQRYFDLYMKKFKHDPNKVVRWMNAMKDLANLVGWDVRNKRESKEIENIVQALIKTLNHKFSGFTSDLVGMEPRIEELEKLLKLNSKDDDFRVLGIWGMSGVGKTTHATLLYDRVSYQFGARCFINNTSKLYMDGGIVAVQRQILRQALDERNLDSYDTCEIFGIMINRLHSCTKVLLVLDNIDQLEQLQELGINPKLLGSGS…	697	13360	https://www.nature.com/articles/s41588-022-01172-2#data-availability	https://www.peagdb.com/download/
PlantKGA_395	Fabales	Fabaceae	Pisum	sativum L.	Pisum sativum L.	Pea	豌豆	chromosome	Yes	转录本	Psat05G0705400-T6	Psat05G0705400-T61288xxPlantKGA_395	Psat05G0705400	TN	partial	chr5	568446031	568459390	-	Pfam	PF01582	TIR domain	Toll/interleukin-1 receptor homology (TIR) domain	91	259	3.8e-42	MRRIFISETSDTLLSSWWSLLLQPFRTVLGRFSFSNFGQRGSPSSSTSIDSNFGQRGSPSSSTSIDSNFGQRGSPSSSTSIDSNCVHTYRYDVFISFRGADTRNTFVDHLYAHITRMGMFAFMDDKRLEKGESLSPQLLQAIQNSRISIVVFSERYADSMWCLEEMATIAECRIELNQKVFPVFYDVDPSLVRKQTGVYQRYFDLYMKKFKHDPNKVVRWMNAMKDLANLVGWDVRNKRESKEIENIVQALIKTLNHKFSGFTSDLVGMEPRIEELEKLLKLNSKDDDFRVLGIWGMSGVGKTTHATLLYDRVSYQFGARCFINNTSKLYMDGGIVAVQRQILRQALDERNLDSYDTCEIFGIMINRLHSCTKVLLVLDNIDQLEQLQELGINPKLLGS…	637	13360	https://www.nature.com/articles/s41588-022-01172-2#data-availability	https://www.peagdb.com/download/
PlantKGA_395	Fabales	Fabaceae	Pisum	sativum L.	Pisum sativum L.	Pea	豌豆	chromosome	Yes	转录本	Psat05G0705400-T6	Psat05G0705400-T61288xxPlantKGA_395	Psat05G0705400	TN	partial	chr5	568446031	568459390	-	Pfam	PF00931	NB-ARC domain	NB-ARC	276	497	6.9e-25	MRRIFISETSDTLLSSWWSLLLQPFRTVLGRFSFSNFGQRGSPSSSTSIDSNFGQRGSPSSSTSIDSNFGQRGSPSSSTSIDSNCVHTYRYDVFISFRGADTRNTFVDHLYAHITRMGMFAFMDDKRLEKGESLSPQLLQAIQNSRISIVVFSERYADSMWCLEEMATIAECRIELNQKVFPVFYDVDPSLVRKQTGVYQRYFDLYMKKFKHDPNKVVRWMNAMKDLANLVGWDVRNKRESKEIENIVQALIKTLNHKFSGFTSDLVGMEPRIEELEKLLKLNSKDDDFRVLGIWGMSGVGKTTHATLLYDRVSYQFGARCFINNTSKLYMDGGIVAVQRQILRQALDERNLDSYDTCEIFGIMINRLHSCTKVLLVLDNIDQLEQLQELGINPKLLGS…	637	13360	https://www.nature.com/articles/s41588-022-01172-2#data-availability	https://www.peagdb.com/download/
PlantKGA_395	Fabales	Fabaceae	Pisum	sativum L.	Pisum sativum L.	Pea	豌豆	chromosome	Yes	转录本	Psat05G0757200-T1	Psat05G0757200-T11288xxPlantKGA_395	Psat05G0757200	TN	partial	chr5	604593741	604598599	+	Pfam	PF00931	NB-ARC domain	NB-ARC	194	415	4.4e-27	MASTHRICKHDVFLSFRGTDTRNTFTDHLYHHLIKKGISVFKDDQNLQKGESISPQLLQAIRDSRVSIVVFSKAYSESKWCLDEIADIAECHEQLMQTAIPVFYDVNPSHVRKQSGVFKSAFDSYTKLFTSDLDKVDRWRRALTHFANLVGFDVRNKPEFTEIEKIVQAVIKALNHKFSGFSSDLVGMQPRVQELEKLLKLNSKEDDFRVLGIWGMGGVGKTTHATVLYDRISYQFDARGFISNTSKIYMEGGVVAVQKQILRQTLDERNLDSYDTCEIAGIMLNRLHSSIKVLLVLDNVDQLEQLQELGINPNLLWSGSRIIITTRDEHILRVYGADTVHKVPMLNSNDACELFRTRAFKGEDQSSDCVELIPEILKYAQNLPLAIKVIGSFLCTRDA…	1158	4859	https://www.nature.com/articles/s41588-022-01172-2#data-availability	https://www.peagdb.com/download/
PlantKGA_395	Fabales	Fabaceae	Pisum	sativum L.	Pisum sativum L.	Pea	豌豆	chromosome	Yes	转录本	Psat05G0757200-T1	Psat05G0757200-T11288xxPlantKGA_395	Psat05G0757200	TN	partial	chr5	604593741	604598599	+	Pfam	PF01582	TIR domain	Toll/interleukin-1 receptor homology (TIR) domain	9	178	2.8e-43	MASTHRICKHDVFLSFRGTDTRNTFTDHLYHHLIKKGISVFKDDQNLQKGESISPQLLQAIRDSRVSIVVFSKAYSESKWCLDEIADIAECHEQLMQTAIPVFYDVNPSHVRKQSGVFKSAFDSYTKLFTSDLDKVDRWRRALTHFANLVGFDVRNKPEFTEIEKIVQAVIKALNHKFSGFSSDLVGMQPRVQELEKLLKLNSKEDDFRVLGIWGMGGVGKTTHATVLYDRISYQFDARGFISNTSKIYMEGGVVAVQKQILRQTLDERNLDSYDTCEIAGIMLNRLHSSIKVLLVLDNVDQLEQLQELGINPNLLWSGSRIIITTRDEHILRVYGADTVHKVPMLNSNDACELFRTRAFKGEDQSSDCVELIPEILKYAQNLPLAIKVIGSFLCTRDA…	1158	4859	https://www.nature.com/articles/s41588-022-01172-2#data-availability	https://www.peagdb.com/download/
PlantKGA_395	Fabales	Fabaceae	Pisum	sativum L.	Pisum sativum L.	Pea	豌豆	chromosome	Yes	转录本	Psat05G0757200-T4	Psat05G0757200-T41288xxPlantKGA_395	Psat05G0757200	TN	partial	chr5	604593741	604598599	+	Pfam	PF01582	TIR domain	Toll/interleukin-1 receptor homology (TIR) domain	9	178	9.7e-44	MASTHRICKHDVFLSFRGTDTRNTFTDHLYHHLIKKGISVFKDDQNLQKGESISPQLLQAIRDSRVSIVVFSKAYSESKWCLDEIADIAECHEQLMQTAIPVFYDVNPSHVRKQSGVFKSAFDSYTKLFTSDLDKVDRWRRALTHFANLVGFDVRNKPEFTEIEKIVQAVIKALNHKFSGFSSDLVGMQPRVQELEKLLKLNSKEDDFRVLGIWGMGGVGKTTHATVLYDRISYQFDARGFISNTSKIYMEGGVVAVQKQILRQTLDERNLDSYDTCEIAGIMLNRLHSSIKVLLVLDNVDQLEQLQELGINPNLLWSGSRIIITTRDEHILRVYGADTVHKVPMLNSNDACELFRTRAFKGEDQSSDCVELIPEILKYAQNLPLAIKVIGSFLCTRDA…	611	4859	https://www.nature.com/articles/s41588-022-01172-2#data-availability	https://www.peagdb.com/download/
PlantKGA_395	Fabales	Fabaceae	Pisum	sativum L.	Pisum sativum L.	Pea	豌豆	chromosome	Yes	转录本	Psat05G0757200-T4	Psat05G0757200-T41288xxPlantKGA_395	Psat05G0757200	TN	partial	chr5	604593741	604598599	+	Pfam	PF00931	NB-ARC domain	NB-ARC	194	415	1.3e-27	MASTHRICKHDVFLSFRGTDTRNTFTDHLYHHLIKKGISVFKDDQNLQKGESISPQLLQAIRDSRVSIVVFSKAYSESKWCLDEIADIAECHEQLMQTAIPVFYDVNPSHVRKQSGVFKSAFDSYTKLFTSDLDKVDRWRRALTHFANLVGFDVRNKPEFTEIEKIVQAVIKALNHKFSGFSSDLVGMQPRVQELEKLLKLNSKEDDFRVLGIWGMGGVGKTTHATVLYDRISYQFDARGFISNTSKIYMEGGVVAVQKQILRQTLDERNLDSYDTCEIAGIMLNRLHSSIKVLLVLDNVDQLEQLQELGINPNLLWSGSRIIITTRDEHILRVYGADTVHKVPMLNSNDACELFRTRAFKGEDQSSDCVELIPEILKYAQNLPLAIKVIGSFLCTRDA…	611	4859	https://www.nature.com/articles/s41588-022-01172-2#data-availability	https://www.peagdb.com/download/
PlantKGA_395	Fabales	Fabaceae	Pisum	sativum L.	Pisum sativum L.	Pea	豌豆	chromosome	Yes	转录本	Psat05G0757300-T1	Psat05G0757300-T11288xxPlantKGA_395	Psat05G0757300	TN	partial	chr5	604838228	604842944	+	Pfam	PF01582	TIR domain	Toll/interleukin-1 receptor homology (TIR) domain	9	178	3.1e-44	MASTHRICKHDVFLSFRGTDTRNTFTDHLYHHLIKKGISVFKDDQNLQKGESISPQLLQAIRDSRVSIVVFSKAYSKSKWCLDEIADIAECHEQLKQTAIPVFYDVDPSHVRKQTGVFKSAFELYTKLFRSDLDKVDRWRRALTHFANLVGFDVRDKPEFTEIEKIVQAVIKALNHKFSGFSSDLVGMQPRVQELEKLLKLNSKNDDFRVLGIWGMGGVGKTTHATVLYDRISYQFDARCFISNTSKLYMEGGVVAVQKQILRQTLDERNLDSYDTCEIAGIMLNRLHSSIKVLLVLDNVDQLEQLQELGINPNLLWSGSRIIITTRDEHILRVYGADTVHKVPMLNSNDACELFRTRAFRGEDQSSDCVELIPEILKYAQNLPLAIKVIGSFLCTRDA…	1126	4717	https://www.nature.com/articles/s41588-022-01172-2#data-availability	https://www.peagdb.com/download/
PlantKGA_395	Fabales	Fabaceae	Pisum	sativum L.	Pisum sativum L.	Pea	豌豆	chromosome	Yes	转录本	Psat05G0757300-T1	Psat05G0757300-T11288xxPlantKGA_395	Psat05G0757300	TN	partial	chr5	604838228	604842944	+	Pfam	PF00931	NB-ARC domain	NB-ARC	194	415	1.1e-27	MASTHRICKHDVFLSFRGTDTRNTFTDHLYHHLIKKGISVFKDDQNLQKGESISPQLLQAIRDSRVSIVVFSKAYSKSKWCLDEIADIAECHEQLKQTAIPVFYDVDPSHVRKQTGVFKSAFELYTKLFRSDLDKVDRWRRALTHFANLVGFDVRDKPEFTEIEKIVQAVIKALNHKFSGFSSDLVGMQPRVQELEKLLKLNSKNDDFRVLGIWGMGGVGKTTHATVLYDRISYQFDARCFISNTSKLYMEGGVVAVQKQILRQTLDERNLDSYDTCEIAGIMLNRLHSSIKVLLVLDNVDQLEQLQELGINPNLLWSGSRIIITTRDEHILRVYGADTVHKVPMLNSNDACELFRTRAFRGEDQSSDCVELIPEILKYAQNLPLAIKVIGSFLCTRDA…	1126	4717	https://www.nature.com/articles/s41588-022-01172-2#data-availability	https://www.peagdb.com/download/
PlantKGA_395	Fabales	Fabaceae	Pisum	sativum L.	Pisum sativum L.	Pea	豌豆	chromosome	Yes	转录本	Psat05G0757300-T4	Psat05G0757300-T41288xxPlantKGA_395	Psat05G0757300	TN	partial	chr5	604838228	604842944	+	Pfam	PF01582	TIR domain	Toll/interleukin-1 receptor homology (TIR) domain	9	178	1.2e-44	MASTHRICKHDVFLSFRGTDTRNTFTDHLYHHLIKKGISVFKDDQNLQKGESISPQLLQAIRDSRVSIVVFSKAYSKSKWCLDEIADIAECHEQLKQTAIPVFYDVDPSHVRKQTGVFKSAFELYTKLFRSDLDKVDRWRRALTHFANLVGFDVRDKPEFTEIEKIVQAVIKALNHKFSGFSSDLVGMQPRVQELEKLLKLNSKNDDFRVLGIWGMGGVGKTTHATVLYDRISYQFDARCFISNTSKLYMEGGVVAVQKQILRQTLDERNLDSYDTCEIAGIMLNRLHSSIKVLLVLDNVDQLEQLQELGINPNLLWSGSRIIITTRDEHILRVYGADTVHKVPMLNSNDACELFRTRAFRGEDQSSDCVELIPEILKYAQNLPLAIKVIGSFLCTRDA…	609	4717	https://www.nature.com/articles/s41588-022-01172-2#data-availability	https://www.peagdb.com/download/
PlantKGA_395	Fabales	Fabaceae	Pisum	sativum L.	Pisum sativum L.	Pea	豌豆	chromosome	Yes	转录本	Psat05G0757300-T4	Psat05G0757300-T41288xxPlantKGA_395	Psat05G0757300	TN	partial	chr5	604838228	604842944	+	Pfam	PF00931	NB-ARC domain	NB-ARC	194	415	3.5e-28	MASTHRICKHDVFLSFRGTDTRNTFTDHLYHHLIKKGISVFKDDQNLQKGESISPQLLQAIRDSRVSIVVFSKAYSKSKWCLDEIADIAECHEQLKQTAIPVFYDVDPSHVRKQTGVFKSAFELYTKLFRSDLDKVDRWRRALTHFANLVGFDVRDKPEFTEIEKIVQAVIKALNHKFSGFSSDLVGMQPRVQELEKLLKLNSKNDDFRVLGIWGMGGVGKTTHATVLYDRISYQFDARCFISNTSKLYMEGGVVAVQKQILRQTLDERNLDSYDTCEIAGIMLNRLHSSIKVLLVLDNVDQLEQLQELGINPNLLWSGSRIIITTRDEHILRVYGADTVHKVPMLNSNDACELFRTRAFRGEDQSSDCVELIPEILKYAQNLPLAIKVIGSFLCTRDA…	609	4717	https://www.nature.com/articles/s41588-022-01172-2#data-availability	https://www.peagdb.com/download/
PlantKGA_395	Fabales	Fabaceae	Pisum	sativum L.	Pisum sativum L.	Pea	豌豆	chromosome	Yes	转录本	Psat05G0757500-T1	Psat05G0757500-T11288xxPlantKGA_395	Psat05G0757500	TN	partial	chr5	604982641	604987365	+	Pfam	PF01582	TIR domain	Toll/interleukin-1 receptor homology (TIR) domain	9	178	3.1e-44	MASTHRICKHDVFLSFRGTDTRNTFTDHLYHHLIKKGISVFKDDQNLQKGESISPQLLQAIRDSRVSIVVFSKAYSKSKWCLDEIADIAECHEQLKQTAIPVFYDVDPSHVRKQTGVFKSAFELYTKLFRSDLDKVDRWRRALTHFANLVGFDVRDKPEFTEIEKIVQAVIKALNHKFSGFSSDLVGMQPRVQELEKLLKLNSKNDDFRVLGIWGMGGVGKTTHATVLYDRISYQFDARCFISNTSKLYMEGGVVAVQKQILRQTLDERNLDSYDTCEIAGIMLNRLHSSIKVLLVLDNVDQLEQLQELGITPNLLWSGSRIIITTRDEHILRVYGADTVHKVPMLNSNDACELFRTRAFKGEDQSSDCVELIPEILKYAQNLPLAIKVIGSFLCTRDA…	1126	4725	https://www.nature.com/articles/s41588-022-01172-2#data-availability	https://www.peagdb.com/download/
PlantKGA_395	Fabales	Fabaceae	Pisum	sativum L.	Pisum sativum L.	Pea	豌豆	chromosome	Yes	转录本	Psat05G0757500-T1	Psat05G0757500-T11288xxPlantKGA_395	Psat05G0757500	TN	partial	chr5	604982641	604987365	+	Pfam	PF00931	NB-ARC domain	NB-ARC	194	415	6.8e-28	MASTHRICKHDVFLSFRGTDTRNTFTDHLYHHLIKKGISVFKDDQNLQKGESISPQLLQAIRDSRVSIVVFSKAYSKSKWCLDEIADIAECHEQLKQTAIPVFYDVDPSHVRKQTGVFKSAFELYTKLFRSDLDKVDRWRRALTHFANLVGFDVRDKPEFTEIEKIVQAVIKALNHKFSGFSSDLVGMQPRVQELEKLLKLNSKNDDFRVLGIWGMGGVGKTTHATVLYDRISYQFDARCFISNTSKLYMEGGVVAVQKQILRQTLDERNLDSYDTCEIAGIMLNRLHSSIKVLLVLDNVDQLEQLQELGITPNLLWSGSRIIITTRDEHILRVYGADTVHKVPMLNSNDACELFRTRAFKGEDQSSDCVELIPEILKYAQNLPLAIKVIGSFLCTRDA…	1126	4725	https://www.nature.com/articles/s41588-022-01172-2#data-availability	https://www.peagdb.com/download/
PlantKGA_395	Fabales	Fabaceae	Pisum	sativum L.	Pisum sativum L.	Pea	豌豆	chromosome	Yes	转录本	Psat05G0795200-T1	Psat05G0795200-T11288xxPlantKGA_395	Psat05G0795200	TN	partial	chr5	626345636	626351702	-	Pfam	PF00931	NB-ARC domain	NB-ARC	222	453	2.4e-31	MSSFFPDVPKLHNFFHDPTMFHEVFLSFRGQDTRSSFTSHLYASLRNAGIDVFKDDHGLPRGDNISSSLIQAIEGSQISVIVLSVNYAGSQWCLKELVKIMECHRTTGQIVLPVFYGVDPSEVRHQTGEFGKVFRNLLDKISNEENEDNFVNLNLGIDCGYSLFKYQLFQNQLRQVASLAGFVVLNYRNESEAIKDIVENVTRLLDKTDLFIANNPVGVESRVQDMIQVLEKDSQQSNDVLLLGVWGMGGVGKTTIAKAIYNKIGRNFDGRSFVANIREVWEENASQVNLQEKLLFDIFKEMTTKIQSIENGKIILKDKLCHRRVLIVLDDVNTLDQLNALCGSHKWFGLGSRIIITTRDRHILRCNRVNEVYEMKNMDESESVELFSWHAFKQASPAK…	1121	6067	https://www.nature.com/articles/s41588-022-01172-2#data-availability	https://www.peagdb.com/download/
PlantKGA_395	Fabales	Fabaceae	Pisum	sativum L.	Pisum sativum L.	Pea	豌豆	chromosome	Yes	转录本	Psat05G0795200-T1	Psat05G0795200-T11288xxPlantKGA_395	Psat05G0795200	TN	partial	chr5	626345636	626351702	-	Pfam	PF01582	TIR domain	Toll/interleukin-1 receptor homology (TIR) domain	22	144	4.3e-39	MSSFFPDVPKLHNFFHDPTMFHEVFLSFRGQDTRSSFTSHLYASLRNAGIDVFKDDHGLPRGDNISSSLIQAIEGSQISVIVLSVNYAGSQWCLKELVKIMECHRTTGQIVLPVFYGVDPSEVRHQTGEFGKVFRNLLDKISNEENEDNFVNLNLGIDCGYSLFKYQLFQNQLRQVASLAGFVVLNYRNESEAIKDIVENVTRLLDKTDLFIANNPVGVESRVQDMIQVLEKDSQQSNDVLLLGVWGMGGVGKTTIAKAIYNKIGRNFDGRSFVANIREVWEENASQVNLQEKLLFDIFKEMTTKIQSIENGKIILKDKLCHRRVLIVLDDVNTLDQLNALCGSHKWFGLGSRIIITTRDRHILRCNRVNEVYEMKNMDESESVELFSWHAFKQASPAK…	1121	6067	https://www.nature.com/articles/s41588-022-01172-2#data-availability	https://www.peagdb.com/download/
PlantKGA_395	Fabales	Fabaceae	Pisum	sativum L.	Pisum sativum L.	Pea	豌豆	chromosome	Yes	转录本	Psat05G0795200-T3	Psat05G0795200-T31288xxPlantKGA_395	Psat05G0795200	TN	partial	chr5	626345636	626351702	-	Pfam	PF01582	TIR domain	Toll/interleukin-1 receptor homology (TIR) domain	22	145	1.4e-39	MSSFFPDVPKLHNFFHDPTMFHEVFLSFRGQDTRSSFTSHLYASLRNAGIDVFKDDHGLPRGDNISSSLIQAIEGSQISVIVLSVNYAGSQWCLKELVKIMECHRTTGQIVLPVFYGVDPSEVRHQTGEFGKVFRNLLDKISNEENEDNFVNLNLGIDCGYSLFKYQLFQNQLRQVASLAGFVVLNYRNESEAIKDIVENVTRLLDKTDLFIANNPVGVESRVQDMIQVLEKDSQQSNDVLLLGVWGMGGVGKTTIAKAIYNKIGRNFDGRSFVANIREVWEENASQVNLQEKLLFDIFKEMTTKIQSIENGKIILKDKLCHRRVLIVLDDVNTLDQLNALCGSHKWFGLGSRIIITTRDRHILRCNRVNEVYEMKNMDESESVELFSWHAFKQASPAK…	564	6067	https://www.nature.com/articles/s41588-022-01172-2#data-availability	https://www.peagdb.com/download/
PlantKGA_395	Fabales	Fabaceae	Pisum	sativum L.	Pisum sativum L.	Pea	豌豆	chromosome	Yes	转录本	Psat05G0795200-T3	Psat05G0795200-T31288xxPlantKGA_395	Psat05G0795200	TN	partial	chr5	626345636	626351702	-	Pfam	PF00931	NB-ARC domain	NB-ARC	222	453	6.3e-32	MSSFFPDVPKLHNFFHDPTMFHEVFLSFRGQDTRSSFTSHLYASLRNAGIDVFKDDHGLPRGDNISSSLIQAIEGSQISVIVLSVNYAGSQWCLKELVKIMECHRTTGQIVLPVFYGVDPSEVRHQTGEFGKVFRNLLDKISNEENEDNFVNLNLGIDCGYSLFKYQLFQNQLRQVASLAGFVVLNYRNESEAIKDIVENVTRLLDKTDLFIANNPVGVESRVQDMIQVLEKDSQQSNDVLLLGVWGMGGVGKTTIAKAIYNKIGRNFDGRSFVANIREVWEENASQVNLQEKLLFDIFKEMTTKIQSIENGKIILKDKLCHRRVLIVLDDVNTLDQLNALCGSHKWFGLGSRIIITTRDRHILRCNRVNEVYEMKNMDESESVELFSWHAFKQASPAK…	564	6067	https://www.nature.com/articles/s41588-022-01172-2#data-availability	https://www.peagdb.com/download/
PlantKGA_395	Fabales	Fabaceae	Pisum	sativum L.	Pisum sativum L.	Pea	豌豆	chromosome	Yes	转录本	Psat06G0479500-T1	Psat06G0479500-T11288xxPlantKGA_395	Psat06G0479500	TN	partial	chr6	385168247	385182280	+	Pfam	PF01582	TIR domain	Toll/interleukin-1 receptor homology (TIR) domain	59	227	7.9e-43	MRSIFISYTTDMFLSRVRSMLMQPFRYLSDRFSFFNLGQGGTASSGPSIDSNSIHSYRYDVFISFSGADTRNTFVDHLYAHLTRKGIFAFKDDIRLEKGESLSPQLVQAIANSRVSIVVFSQKYVLSTWCLEEMATIAECRKDLKQTVFPVFFDIDPSHVRKQSGLYQNAFVLHTRKFKNDPNKVVRWKRAMVDLAEVVGWDVRNKPEFREIKNIVQEVIKTLGHKFSGLTDDLIGIQPRVEALESLLKLSSKDDDFRVVGIWGMAGIGKTTLASVLYDRISYQFDAYCFIENVSKIYKDGGATAVQIQILRQTINEINLETYSPSEISGIVSNRLCRRKILVVLDNADLLEQLEELAINPELLGTGSRMIITTRDMHILRVFGAQLSVSHDTRVSYDV…	1217	14034	https://www.nature.com/articles/s41588-022-01172-2#data-availability	https://www.peagdb.com/download/
PlantKGA_395	Fabales	Fabaceae	Pisum	sativum L.	Pisum sativum L.	Pea	豌豆	chromosome	Yes	转录本	Psat06G0479500-T1	Psat06G0479500-T11288xxPlantKGA_395	Psat06G0479500	TN	partial	chr6	385168247	385182280	+	Pfam	PF00931	NB-ARC domain	NB-ARC	249	473	1.8e-23	MRSIFISYTTDMFLSRVRSMLMQPFRYLSDRFSFFNLGQGGTASSGPSIDSNSIHSYRYDVFISFSGADTRNTFVDHLYAHLTRKGIFAFKDDIRLEKGESLSPQLVQAIANSRVSIVVFSQKYVLSTWCLEEMATIAECRKDLKQTVFPVFFDIDPSHVRKQSGLYQNAFVLHTRKFKNDPNKVVRWKRAMVDLAEVVGWDVRNKPEFREIKNIVQEVIKTLGHKFSGLTDDLIGIQPRVEALESLLKLSSKDDDFRVVGIWGMAGIGKTTLASVLYDRISYQFDAYCFIENVSKIYKDGGATAVQIQILRQTINEINLETYSPSEISGIVSNRLCRRKILVVLDNADLLEQLEELAINPELLGTGSRMIITTRDMHILRVFGAQLSVSHDTRVSYDV…	1217	14034	https://www.nature.com/articles/s41588-022-01172-2#data-availability	https://www.peagdb.com/download/
PlantKGA_395	Fabales	Fabaceae	Pisum	sativum L.	Pisum sativum L.	Pea	豌豆	chromosome	Yes	转录本	Psat06G0479500-T2	Psat06G0479500-T21288xxPlantKGA_395	Psat06G0479500	TN	partial	chr6	385168247	385182280	+	Pfam	PF01582	TIR domain	Toll/interleukin-1 receptor homology (TIR) domain	58	226	7.9e-43	MGLVTDATADMFLSRVRSMLMQPFRYLSDRFSFFNLGQGGTASSGPSIDSNSIHSYRYDVFISFSGADTRNTFVDHLYAHLTRKGIFAFKDDIRLEKGESLSPQLVQAIANSRVSIVVFSQKYVLSTWCLEEMATIAECRKDLKQTVFPVFFDIDPSHVRKQSGLYQNAFVLHTRKFKNDPNKVVRWKRAMVDLAEVVGWDVRNKPEFREIKNIVQEVIKTLGHKFSGLTDDLIGIQPRVEALESLLKLSSKDDDFRVVGIWGMAGIGKTTLASVLYDRISYQFDAYCFIENVSKIYKDGGATAVQIQILRQTINEINLETYSPSEISGIVSNRLCRRKILVVLDNADLLEQLEELAINPELLGTGSRMIITTRDMHILRVFGAQLSVSHDTRVSYDVY…	1216	14034	https://www.nature.com/articles/s41588-022-01172-2#data-availability	https://www.peagdb.com/download/
PlantKGA_395	Fabales	Fabaceae	Pisum	sativum L.	Pisum sativum L.	Pea	豌豆	chromosome	Yes	转录本	Psat06G0479500-T2	Psat06G0479500-T21288xxPlantKGA_395	Psat06G0479500	TN	partial	chr6	385168247	385182280	+	Pfam	PF00931	NB-ARC domain	NB-ARC	248	472	1.8e-23	MGLVTDATADMFLSRVRSMLMQPFRYLSDRFSFFNLGQGGTASSGPSIDSNSIHSYRYDVFISFSGADTRNTFVDHLYAHLTRKGIFAFKDDIRLEKGESLSPQLVQAIANSRVSIVVFSQKYVLSTWCLEEMATIAECRKDLKQTVFPVFFDIDPSHVRKQSGLYQNAFVLHTRKFKNDPNKVVRWKRAMVDLAEVVGWDVRNKPEFREIKNIVQEVIKTLGHKFSGLTDDLIGIQPRVEALESLLKLSSKDDDFRVVGIWGMAGIGKTTLASVLYDRISYQFDAYCFIENVSKIYKDGGATAVQIQILRQTINEINLETYSPSEISGIVSNRLCRRKILVVLDNADLLEQLEELAINPELLGTGSRMIITTRDMHILRVFGAQLSVSHDTRVSYDVY…	1216	14034	https://www.nature.com/articles/s41588-022-01172-2#data-availability	https://www.peagdb.com/download/
PlantKGA_395	Fabales	Fabaceae	Pisum	sativum L.	Pisum sativum L.	Pea	豌豆	chromosome	Yes	转录本	Psat06G0479500-T3	Psat06G0479500-T31288xxPlantKGA_395	Psat06G0479500	TN	partial	chr6	385168247	385182280	+	Pfam	PF00931	NB-ARC domain	NB-ARC	249	473	1.7e-23	MRSIFISYTTDMFLSRVRSMLMQPFRYLSDRFSFFNLGQGGTASSGPSIDSNSIHSYRYDVFISFSGADTRNTFVDHLYAHLTRKGIFAFKDDIRLEKGESLSPQLVQAIANSRVSIVVFSQKYVLSTWCLEEMATIAECRKDLKQTVFPVFFDIDPSHVRKQSGLYQNAFVLHTRKFKNDPNKVVRWKRAMVDLAEVVGWDVRNKPEFREIKNIVQEVIKTLGHKFSGLTDDLIGIQPRVEALESLLKLSSKDDDFRVVGIWGMAGIGKTTLASVLYDRISYQFDAYCFIENVSKIYKDGGATAVQIQILRQTINEINLETYSPSEISGIVSNRLCRRKILVVLDNADLLEQLEELAINPELLGTGSRMIITTRDMHILRVFGAQLSVSHDTRVSYDV…	1180	14034	https://www.nature.com/articles/s41588-022-01172-2#data-availability	https://www.peagdb.com/download/
PlantKGA_395	Fabales	Fabaceae	Pisum	sativum L.	Pisum sativum L.	Pea	豌豆	chromosome	Yes	转录本	Psat06G0479500-T3	Psat06G0479500-T31288xxPlantKGA_395	Psat06G0479500	TN	partial	chr6	385168247	385182280	+	Pfam	PF01582	TIR domain	Toll/interleukin-1 receptor homology (TIR) domain	59	227	7.6e-43	MRSIFISYTTDMFLSRVRSMLMQPFRYLSDRFSFFNLGQGGTASSGPSIDSNSIHSYRYDVFISFSGADTRNTFVDHLYAHLTRKGIFAFKDDIRLEKGESLSPQLVQAIANSRVSIVVFSQKYVLSTWCLEEMATIAECRKDLKQTVFPVFFDIDPSHVRKQSGLYQNAFVLHTRKFKNDPNKVVRWKRAMVDLAEVVGWDVRNKPEFREIKNIVQEVIKTLGHKFSGLTDDLIGIQPRVEALESLLKLSSKDDDFRVVGIWGMAGIGKTTLASVLYDRISYQFDAYCFIENVSKIYKDGGATAVQIQILRQTINEINLETYSPSEISGIVSNRLCRRKILVVLDNADLLEQLEELAINPELLGTGSRMIITTRDMHILRVFGAQLSVSHDTRVSYDV…	1180	14034	https://www.nature.com/articles/s41588-022-01172-2#data-availability	https://www.peagdb.com/download/
PlantKGA_395	Fabales	Fabaceae	Pisum	sativum L.	Pisum sativum L.	Pea	豌豆	chromosome	Yes	转录本	Psat06G0479500-T5	Psat06G0479500-T51288xxPlantKGA_395	Psat06G0479500	TN	partial	chr6	385168247	385182280	+	Pfam	PF00931	NB-ARC domain	NB-ARC	248	472	5.2e-24	MGLVTDATADMFLSRVRSMLMQPFRYLSDRFSFFNLGQGGTASSGPSIDSNSIHSYRYDVFISFSGADTRNTFVDHLYAHLTRKGIFAFKDDIRLEKGESLSPQLVQAIANSRVSIVVFSQKYVLSTWCLEEMATIAECRKDLKQTVFPVFFDIDPSHVRKQSGLYQNAFVLHTRKFKNDPNKVVRWKRAMVDLAEVVGWDVRNKPEFREIKNIVQEVIKTLGHKFSGLTDDLIGIQPRVEALESLLKLSSKDDDFRVVGIWGMAGIGKTTLASVLYDRISYQFDAYCFIENVSKIYKDGGATAVQIQILRQTINEINLETYSPSEISGIVSNRLCRRKILVVLDNADLLEQLEELAINPELLGTGSRMIITTRDMHILRVFGAQLSVSHDTRVSYDVY…	620	14034	https://www.nature.com/articles/s41588-022-01172-2#data-availability	https://www.peagdb.com/download/
PlantKGA_395	Fabales	Fabaceae	Pisum	sativum L.	Pisum sativum L.	Pea	豌豆	chromosome	Yes	转录本	Psat06G0479500-T5	Psat06G0479500-T51288xxPlantKGA_395	Psat06G0479500	TN	partial	chr6	385168247	385182280	+	Pfam	PF01582	TIR domain	Toll/interleukin-1 receptor homology (TIR) domain	58	226	2.6e-43	MGLVTDATADMFLSRVRSMLMQPFRYLSDRFSFFNLGQGGTASSGPSIDSNSIHSYRYDVFISFSGADTRNTFVDHLYAHLTRKGIFAFKDDIRLEKGESLSPQLVQAIANSRVSIVVFSQKYVLSTWCLEEMATIAECRKDLKQTVFPVFFDIDPSHVRKQSGLYQNAFVLHTRKFKNDPNKVVRWKRAMVDLAEVVGWDVRNKPEFREIKNIVQEVIKTLGHKFSGLTDDLIGIQPRVEALESLLKLSSKDDDFRVVGIWGMAGIGKTTLASVLYDRISYQFDAYCFIENVSKIYKDGGATAVQIQILRQTINEINLETYSPSEISGIVSNRLCRRKILVVLDNADLLEQLEELAINPELLGTGSRMIITTRDMHILRVFGAQLSVSHDTRVSYDVY…	620	14034	https://www.nature.com/articles/s41588-022-01172-2#data-availability	https://www.peagdb.com/download/
PlantKGA_395	Fabales	Fabaceae	Pisum	sativum L.	Pisum sativum L.	Pea	豌豆	chromosome	Yes	转录本	Psat07G0144400-T1	Psat07G0144400-T11288xxPlantKGA_395	Psat07G0144400	TN	partial	chr7	98741689	98756971	+	Pfam	PF00931	NB-ARC domain	NB-ARC	205	421	5.1e-28	MSKCLYINVHESSSKGTKPRISIMSLPKYDVFMSFRGDDTRDNFTSHLYAELRRKNIETFIDYRLGRGEEIFPTLCNAIEESAIYVVILSQHYASSTWCLEELTKILECKERHGRKVIPVFYKVDPSTVRHQTQSYADYFVKHQQRFGDKVDAWKAALTQIANLSGMDSHKIRPDSILVEEVVKYISEQLNHCVSSDYEGNVGIDKHVEKIQTLLHLESSSVRIIGIWGMGGIGKTEIASAIYEKLATHFSSRSIIINGQQEIERDGLDHVKRKYLSRLLDQQDIISSRLNFSFDPRLKRTKVFLVFDDVKDSDQFNALIGTRSNFGQGSRIIVTSRDKQVLKNSNVDEMYQVREMDFQDSLKLFCLNAFKQKEPIETYVSLTKEVLNYAKGVPLALKV…	984	15283	https://www.nature.com/articles/s41588-022-01172-2#data-availability	https://www.peagdb.com/download/
PlantKGA_395	Fabales	Fabaceae	Pisum	sativum L.	Pisum sativum L.	Pea	豌豆	chromosome	Yes	转录本	Psat07G0144400-T1	Psat07G0144400-T11288xxPlantKGA_395	Psat07G0144400	TN	partial	chr7	98741689	98756971	+	Pfam	PF01582	TIR domain	Toll/interleukin-1 receptor homology (TIR) domain	28	197	3.7e-48	MSKCLYINVHESSSKGTKPRISIMSLPKYDVFMSFRGDDTRDNFTSHLYAELRRKNIETFIDYRLGRGEEIFPTLCNAIEESAIYVVILSQHYASSTWCLEELTKILECKERHGRKVIPVFYKVDPSTVRHQTQSYADYFVKHQQRFGDKVDAWKAALTQIANLSGMDSHKIRPDSILVEEVVKYISEQLNHCVSSDYEGNVGIDKHVEKIQTLLHLESSSVRIIGIWGMGGIGKTEIASAIYEKLATHFSSRSIIINGQQEIERDGLDHVKRKYLSRLLDQQDIISSRLNFSFDPRLKRTKVFLVFDDVKDSDQFNALIGTRSNFGQGSRIIVTSRDKQVLKNSNVDEMYQVREMDFQDSLKLFCLNAFKQKEPIETYVSLTKEVLNYAKGVPLALKV…	984	15283	https://www.nature.com/articles/s41588-022-01172-2#data-availability	https://www.peagdb.com/download/
PlantKGA_395	Fabales	Fabaceae	Pisum	sativum L.	Pisum sativum L.	Pea	豌豆	chromosome	Yes	转录本	Psat07G0356800-T1	Psat07G0356800-T11288xxPlantKGA_395	Psat07G0356800	TN	partial	chr7	241943087	241946505	-	Pfam	PF00931	NB-ARC domain	NB-ARC	200	422	1e-25	MASSSRNSSISALRNSKYDVFVSFRGEDTRNNFTDFLFQAFQTQGIFAFRDDTNLPKGGSIAPELLHAIQHSQIFVVVFSTNYASSTWCLQELDQIRECLQLSGKHVLPVFYDVDPSDVRHQKGSYAEAFSKHGQRFQHDSQMVSRWREALTQVANLSGWDLRHKPQSAAIKEIVQKIINILDCQSSCVSKDLVGMDSPIQELQKLLLLDSVHDVRVIGICGMGGIGKTTLATVLYDRISQLFGACCFIDDVSKIYRLHDGPLGAQKQILDQTLGQEHHQICNHYNATNLIRRRLCRQRALIILDNVGQVEQLEKIAVYRECLGARSRIIIISRDKHILKQYGVDAVYQVPLLNQTNSLQLLCRKAFKLDRILSSYERLVNDILDYVNGLPLAIKVLGS…	1035	3419	https://www.nature.com/articles/s41588-022-01172-2#data-availability	https://www.peagdb.com/download/
PlantKGA_395	Fabales	Fabaceae	Pisum	sativum L.	Pisum sativum L.	Pea	豌豆	chromosome	Yes	转录本	Psat07G0356800-T1	Psat07G0356800-T11288xxPlantKGA_395	Psat07G0356800	TN	partial	chr7	241943087	241946505	-	Pfam	PF01582	TIR domain	Toll/interleukin-1 receptor homology (TIR) domain	17	184	1.5e-42	MASSSRNSSISALRNSKYDVFVSFRGEDTRNNFTDFLFQAFQTQGIFAFRDDTNLPKGGSIAPELLHAIQHSQIFVVVFSTNYASSTWCLQELDQIRECLQLSGKHVLPVFYDVDPSDVRHQKGSYAEAFSKHGQRFQHDSQMVSRWREALTQVANLSGWDLRHKPQSAAIKEIVQKIINILDCQSSCVSKDLVGMDSPIQELQKLLLLDSVHDVRVIGICGMGGIGKTTLATVLYDRISQLFGACCFIDDVSKIYRLHDGPLGAQKQILDQTLGQEHHQICNHYNATNLIRRRLCRQRALIILDNVGQVEQLEKIAVYRECLGARSRIIIISRDKHILKQYGVDAVYQVPLLNQTNSLQLLCRKAFKLDRILSSYERLVNDILDYVNGLPLAIKVLGS…	1035	3419	https://www.nature.com/articles/s41588-022-01172-2#data-availability	https://www.peagdb.com/download/
PlantKGA_395	Fabales	Fabaceae	Pisum	sativum L.	Pisum sativum L.	Pea	豌豆	chromosome	Yes	转录本	Psat07G0356800-T3	Psat07G0356800-T31288xxPlantKGA_395	Psat07G0356800	TN	partial	chr7	241943087	241946505	-	Pfam	PF01582	TIR domain	Toll/interleukin-1 receptor homology (TIR) domain	17	185	4.9e-43	MASSSRNSSISALRNSKYDVFVSFRGEDTRNNFTDFLFQAFQTQGIFAFRDDTNLPKGGSIAPELLHAIQHSQIFVVVFSTNYASSTWCLQELDQIRECLQLSGKHVLPVFYDVDPSDVRHQKGSYAEAFSKHGQRFQHDSQMVSRWREALTQVANLSGWDLRHKPQSAAIKEIVQKIINILDCQSSCVSKDLVGMDSPIQELQKLLLLDSVHDVRVIGICGMGGIGKTTLATVLYDRISQLFGACCFIDDVSKIYRLHDGPLGAQKQILDQTLGQEHHQICNHYNATNLIRRRLCRQRALIILDNVGQVEQLEKIAVYRECLGARSRIIIISRDKHILKQYGVDAVYQVPLLNQTNSLQLLCRKAFKLDRILSSYERLVNDILDYVNGLPLAIKVLGS…	539	3419	https://www.nature.com/articles/s41588-022-01172-2#data-availability	https://www.peagdb.com/download/
PlantKGA_395	Fabales	Fabaceae	Pisum	sativum L.	Pisum sativum L.	Pea	豌豆	chromosome	Yes	转录本	Psat07G0356800-T3	Psat07G0356800-T31288xxPlantKGA_395	Psat07G0356800	TN	partial	chr7	241943087	241946505	-	Pfam	PF00931	NB-ARC domain	NB-ARC	200	422	2.8e-26	MASSSRNSSISALRNSKYDVFVSFRGEDTRNNFTDFLFQAFQTQGIFAFRDDTNLPKGGSIAPELLHAIQHSQIFVVVFSTNYASSTWCLQELDQIRECLQLSGKHVLPVFYDVDPSDVRHQKGSYAEAFSKHGQRFQHDSQMVSRWREALTQVANLSGWDLRHKPQSAAIKEIVQKIINILDCQSSCVSKDLVGMDSPIQELQKLLLLDSVHDVRVIGICGMGGIGKTTLATVLYDRISQLFGACCFIDDVSKIYRLHDGPLGAQKQILDQTLGQEHHQICNHYNATNLIRRRLCRQRALIILDNVGQVEQLEKIAVYRECLGARSRIIIISRDKHILKQYGVDAVYQVPLLNQTNSLQLLCRKAFKLDRILSSYERLVNDILDYVNGLPLAIKVLGS…	539	3419	https://www.nature.com/articles/s41588-022-01172-2#data-availability	https://www.peagdb.com/download/
PlantKGA_395	Fabales	Fabaceae	Pisum	sativum L.	Pisum sativum L.	Pea	豌豆	chromosome	Yes	转录本	Psat07G0357000-T1	Psat07G0357000-T11288xxPlantKGA_395	Psat07G0357000	TN	partial	chr7	241958179	241961621	-	Pfam	PF01582	TIR domain	Toll/interleukin-1 receptor homology (TIR) domain	17	184	1.3e-42	MASSSRNSSISALRNSKYDVFVSFRGEDTRNNFTDFLFQAFQTQGIFVFRDDTNLPKGESIAPELLHAIQHSQIFVVVFSTNYASSTWCLQELDQIRECLQLSGKHVLPVFYDVDPSEVRHQKGSYAEAFSKHGQRFQHDSQMVSRWREALTQVANLSGWDLRHKPQSAAIKEIVQKIINILDCQSSCVSKDLVGMDSPIQELQKLLLLDSVHDVRVIGICGMGGIGKTTLATVLYDRISQLFGACCFIDDVSKIYRLHDGPLGAQKQILDQTLGQEHHQICNHYNTTNLIRRRLCRQRALIILDNVGQVEQLEKIAVYRECLGAGSRIIIISRDEHILKQYGVDAVYQVPLLNHTNSLQLLCRKAFKLDHILSTYERLVNDILVYVNGLPLAIKVLGS…	1043	3443	https://www.nature.com/articles/s41588-022-01172-2#data-availability	https://www.peagdb.com/download/
PlantKGA_395	Fabales	Fabaceae	Pisum	sativum L.	Pisum sativum L.	Pea	豌豆	chromosome	Yes	转录本	Psat07G0357000-T1	Psat07G0357000-T11288xxPlantKGA_395	Psat07G0357000	TN	partial	chr7	241958179	241961621	-	Pfam	PF00931	NB-ARC domain	NB-ARC	200	422	5.2e-25	MASSSRNSSISALRNSKYDVFVSFRGEDTRNNFTDFLFQAFQTQGIFVFRDDTNLPKGESIAPELLHAIQHSQIFVVVFSTNYASSTWCLQELDQIRECLQLSGKHVLPVFYDVDPSEVRHQKGSYAEAFSKHGQRFQHDSQMVSRWREALTQVANLSGWDLRHKPQSAAIKEIVQKIINILDCQSSCVSKDLVGMDSPIQELQKLLLLDSVHDVRVIGICGMGGIGKTTLATVLYDRISQLFGACCFIDDVSKIYRLHDGPLGAQKQILDQTLGQEHHQICNHYNTTNLIRRRLCRQRALIILDNVGQVEQLEKIAVYRECLGAGSRIIIISRDEHILKQYGVDAVYQVPLLNHTNSLQLLCRKAFKLDHILSTYERLVNDILVYVNGLPLAIKVLGS…	1043	3443	https://www.nature.com/articles/s41588-022-01172-2#data-availability	https://www.peagdb.com/download/
PlantKGA_395	Fabales	Fabaceae	Pisum	sativum L.	Pisum sativum L.	Pea	豌豆	chromosome	Yes	转录本	Psat07G0357000-T3	Psat07G0357000-T31288xxPlantKGA_395	Psat07G0357000	TN	partial	chr7	241958179	241961621	-	Pfam	PF01582	TIR domain	Toll/interleukin-1 receptor homology (TIR) domain	17	185	3.9e-43	MASSSRNSSISALRNSKYDVFVSFRGEDTRNNFTDFLFQAFQTQGIFVFRDDTNLPKGESIAPELLHAIQHSQIFVVVFSTNYASSTWCLQELDQIRECLQLSGKHVLPVFYDVDPSEVRHQKGSYAEAFSKHGQRFQHDSQMVSRWREALTQVANLSGWDLRHKPQSAAIKEIVQKIINILDCQSSCVSKDLVGMDSPIQELQKLLLLDSVHDVRVIGICGMGGIGKTTLATVLYDRISQLFGACCFIDDVSKIYRLHDGPLGAQKQILDQTLGQEHHQICNHYNTTNLIRRRLCRQRALIILDNVGQVEQLEKIAVYRECLGAGSRIIIISRDEHILKQYGVDAVYQVPLLNHTNSLQLLCRKAFKLDHILSTYERLVNDILVYVNGLPLAIKVLGS…	533	3443	https://www.nature.com/articles/s41588-022-01172-2#data-availability	https://www.peagdb.com/download/
PlantKGA_395	Fabales	Fabaceae	Pisum	sativum L.	Pisum sativum L.	Pea	豌豆	chromosome	Yes	转录本	Psat07G0357000-T3	Psat07G0357000-T31288xxPlantKGA_395	Psat07G0357000	TN	partial	chr7	241958179	241961621	-	Pfam	PF00931	NB-ARC domain	NB-ARC	200	422	1.3e-25	MASSSRNSSISALRNSKYDVFVSFRGEDTRNNFTDFLFQAFQTQGIFVFRDDTNLPKGESIAPELLHAIQHSQIFVVVFSTNYASSTWCLQELDQIRECLQLSGKHVLPVFYDVDPSEVRHQKGSYAEAFSKHGQRFQHDSQMVSRWREALTQVANLSGWDLRHKPQSAAIKEIVQKIINILDCQSSCVSKDLVGMDSPIQELQKLLLLDSVHDVRVIGICGMGGIGKTTLATVLYDRISQLFGACCFIDDVSKIYRLHDGPLGAQKQILDQTLGQEHHQICNHYNTTNLIRRRLCRQRALIILDNVGQVEQLEKIAVYRECLGAGSRIIIISRDEHILKQYGVDAVYQVPLLNHTNSLQLLCRKAFKLDHILSTYERLVNDILVYVNGLPLAIKVLGS…	533	3443	https://www.nature.com/articles/s41588-022-01172-2#data-availability	https://www.peagdb.com/download/
PlantKGA_395	Fabales	Fabaceae	Pisum	sativum L.	Pisum sativum L.	Pea	豌豆	chromosome	Yes	转录本	Psat07G0357000-T4	Psat07G0357000-T41288xxPlantKGA_395	Psat07G0357000	TN	partial	chr7	241958179	241961621	-	Pfam	PF00931	NB-ARC domain	NB-ARC	200	422	1.3e-25	MASSSRNSSISALRNSKYDVFVSFRGEDTRNNFTDFLFQAFQTQGIFVFRDDTNLPKGESIAPELLHAIQHSQIFVVVFSTNYASSTWCLQELDQIRECLQLSGKHVLPVFYDVDPSEVRHQKGSYAEAFSKHGQRFQHDSQMVSRWREALTQVANLSGWDLRHKPQSAAIKEIVQKIINILDCQSSCVSKDLVGMDSPIQELQKLLLLDSVHDVRVIGICGMGGIGKTTLATVLYDRISQLFGACCFIDDVSKIYRLHDGPLGAQKQILDQTLGQEHHQICNHYNTTNLIRRRLCRQRALIILDNVGQVEQLEKIAVYRECLGAGSRIIIISRDEHILKQYGVDAVYQVPLLNHTNSLQLLCRKAFKLDHILSTYERLVNDILVYVNGLPLAIKVLGS…	531	3443	https://www.nature.com/articles/s41588-022-01172-2#data-availability	https://www.peagdb.com/download/
PlantKGA_395	Fabales	Fabaceae	Pisum	sativum L.	Pisum sativum L.	Pea	豌豆	chromosome	Yes	转录本	Psat07G0357000-T4	Psat07G0357000-T41288xxPlantKGA_395	Psat07G0357000	TN	partial	chr7	241958179	241961621	-	Pfam	PF01582	TIR domain	Toll/interleukin-1 receptor homology (TIR) domain	17	185	3.9e-43	MASSSRNSSISALRNSKYDVFVSFRGEDTRNNFTDFLFQAFQTQGIFVFRDDTNLPKGESIAPELLHAIQHSQIFVVVFSTNYASSTWCLQELDQIRECLQLSGKHVLPVFYDVDPSEVRHQKGSYAEAFSKHGQRFQHDSQMVSRWREALTQVANLSGWDLRHKPQSAAIKEIVQKIINILDCQSSCVSKDLVGMDSPIQELQKLLLLDSVHDVRVIGICGMGGIGKTTLATVLYDRISQLFGACCFIDDVSKIYRLHDGPLGAQKQILDQTLGQEHHQICNHYNTTNLIRRRLCRQRALIILDNVGQVEQLEKIAVYRECLGAGSRIIIISRDEHILKQYGVDAVYQVPLLNHTNSLQLLCRKAFKLDHILSTYERLVNDILVYVNGLPLAIKVLGS…	531	3443	https://www.nature.com/articles/s41588-022-01172-2#data-availability	https://www.peagdb.com/download/
PlantKGA_395	Fabales	Fabaceae	Pisum	sativum L.	Pisum sativum L.	Pea	豌豆	chromosome	Yes	转录本	Psat07G0360300-T3	Psat07G0360300-T31288xxPlantKGA_395	Psat07G0360300	TN	partial	chr7	243478503	243482293	-	Pfam	PF00931	NB-ARC domain	NB-ARC	202	424	2.4e-27	MALACNSLQSSSSSPKMRWKYDVFVSFRGDTRNNFTDHLFGALHKKAIITFRDDTKLKKGEDISLELLQAIEGSQILIVIFSTNYASSTWCLQELAKIAACIEVPGQSVLPIFFDVSPSEVRKQCGDYEKAFQGHEERFKATLEKVQRWRGALTQVANLSGWEVRDKPQYAVIGEITKKVTCLLGNKSSTLPRDIVGMPSRVEELENHLNLDSNDDDVRVIGICGMGGIGKTTLATALYARISNQFDACCFIDDVSKIYGDHGPIGVQKQLLRQTLNEENLQICNLPMASNLIRTRLSRLKSLVVLDNVDEVEQLDRLDMRREWLGRGSRIIIISRNGHILTEHGVDEVYRVRLLDRKCALQLFCQKAFKSDDIMSGYIYLTKEVLAYANGLPLAIKVL…	453	3791	https://www.nature.com/articles/s41588-022-01172-2#data-availability	https://www.peagdb.com/download/
PlantKGA_395	Fabales	Fabaceae	Pisum	sativum L.	Pisum sativum L.	Pea	豌豆	chromosome	Yes	转录本	Psat07G0360300-T3	Psat07G0360300-T31288xxPlantKGA_395	Psat07G0360300	TN	partial	chr7	243478503	243482293	-	Pfam	PF01582	TIR domain	Toll/interleukin-1 receptor homology (TIR) domain	20	180	7.5e-40	MALACNSLQSSSSSPKMRWKYDVFVSFRGDTRNNFTDHLFGALHKKAIITFRDDTKLKKGEDISLELLQAIEGSQILIVIFSTNYASSTWCLQELAKIAACIEVPGQSVLPIFFDVSPSEVRKQCGDYEKAFQGHEERFKATLEKVQRWRGALTQVANLSGWEVRDKPQYAVIGEITKKVTCLLGNKSSTLPRDIVGMPSRVEELENHLNLDSNDDDVRVIGICGMGGIGKTTLATALYARISNQFDACCFIDDVSKIYGDHGPIGVQKQLLRQTLNEENLQICNLPMASNLIRTRLSRLKSLVVLDNVDEVEQLDRLDMRREWLGRGSRIIIISRNGHILTEHGVDEVYRVRLLDRKCALQLFCQKAFKSDDIMSGYIYLTKEVLAYANGLPLAIKVL…	453	3791	https://www.nature.com/articles/s41588-022-01172-2#data-availability	https://www.peagdb.com/download/
PlantKGA_395	Fabales	Fabaceae	Pisum	sativum L.	Pisum sativum L.	Pea	豌豆	chromosome	Yes	转录本	Psat07G0360600-T2	Psat07G0360600-T21288xxPlantKGA_395	Psat07G0360600	TN	partial	chr7	243623134	243626921	-	Pfam	PF01582	TIR domain	Toll/interleukin-1 receptor homology (TIR) domain	20	165	3.2e-38	MALACNSLQSSSSSPKMRWKYDVFVSFRGDTRNNFTDHLFGALHKKAIITFRDDTKLKKGEDISLELLQAIEGSQILIVIFSTNYASSTWCLQELVKIAACIEVPGQSALPIFFDVSPSEVRKQCGDYEKAFQGHEERFKATLEKVQRWRGALTQVANLSGWDVRDKPQYAEIGEITKKVTCLLGNKSSTLPRDIVGMPSRVEELENHMILNSNDDDVRVVGICGMGGIGKTTLATALYARISNQFDACCFIDDVSKIYGDHGPIGVQKQLLRQTLNEDNLQICNLPMASNLIRTRLSRIKSLVVLDNVDEVEQLDKLDMKREWLGKGSRIIIISRNGHILTEHGVDEVYRVRLLDRKCALQLFCQKAFKSDDIMSGYIYLTEEVLAYANGLPLAIKVL…	1035	3788	https://www.nature.com/articles/s41588-022-01172-2#data-availability	https://www.peagdb.com/download/
PlantKGA_395	Fabales	Fabaceae	Pisum	sativum L.	Pisum sativum L.	Pea	豌豆	chromosome	Yes	转录本	Psat07G0360600-T2	Psat07G0360600-T21288xxPlantKGA_395	Psat07G0360600	TN	partial	chr7	243623134	243626921	-	Pfam	PF00931	NB-ARC domain	NB-ARC	202	424	2.2e-26	MALACNSLQSSSSSPKMRWKYDVFVSFRGDTRNNFTDHLFGALHKKAIITFRDDTKLKKGEDISLELLQAIEGSQILIVIFSTNYASSTWCLQELVKIAACIEVPGQSALPIFFDVSPSEVRKQCGDYEKAFQGHEERFKATLEKVQRWRGALTQVANLSGWDVRDKPQYAEIGEITKKVTCLLGNKSSTLPRDIVGMPSRVEELENHMILNSNDDDVRVVGICGMGGIGKTTLATALYARISNQFDACCFIDDVSKIYGDHGPIGVQKQLLRQTLNEDNLQICNLPMASNLIRTRLSRIKSLVVLDNVDEVEQLDKLDMKREWLGKGSRIIIISRNGHILTEHGVDEVYRVRLLDRKCALQLFCQKAFKSDDIMSGYIYLTEEVLAYANGLPLAIKVL…	1035	3788	https://www.nature.com/articles/s41588-022-01172-2#data-availability	https://www.peagdb.com/download/
PlantKGA_395	Fabales	Fabaceae	Pisum	sativum L.	Pisum sativum L.	Pea	豌豆	chromosome	Yes	转录本	Psat07G0657200-T1	Psat07G0657200-T11288xxPlantKGA_395	Psat07G0657200	TN	partial	chr7	527102580	527112259	-	Pfam	PF00931	NB-ARC domain	NB-ARC	754	980	1.5e-26	MSSTTSSSETEFESEIEIESPNEYEFDNTFSNIINPNTKSYDVYLSFYYEDADFLASDIYAAISDVELAVFWDPARVNSQDQEILTSYLNVIGDCHVVVIIFSKNYTNSRWCLQELEKITQCCRTRDGPIVLPVFYRPLVTEKIEFRQTFYDFVDRISAEEEISKEEDKFMTWVATISSKATTYAQESDDFESGNNTMYINGVVEYVAHMLRTYNSFSHVLYTASAKSRARDVIQLLKQSKRPLLIGIWGMAGVGKKTIAQAIYDQIGPYFEHKSCFGVSTAWRYSSSQLALQRNLALDMGGVSDVVIPTIESGKVILKERFQHKRVLIIIHGVDKLEQLKALCGNRDWFSPGSKIIIATTNRHILKEHGVDHIYRVKELDESESLEVFNRYAFRQATS…	1632	9680	https://www.nature.com/articles/s41588-022-01172-2#data-availability	https://www.peagdb.com/download/
PlantKGA_395	Fabales	Fabaceae	Pisum	sativum L.	Pisum sativum L.	Pea	豌豆	chromosome	Yes	转录本	Psat07G0657200-T1	Psat07G0657200-T11288xxPlantKGA_395	Psat07G0657200	TN	partial	chr7	527102580	527112259	-	Pfam	PF00931	NB-ARC domain	NB-ARC	231	481	7.3e-17	MSSTTSSSETEFESEIEIESPNEYEFDNTFSNIINPNTKSYDVYLSFYYEDADFLASDIYAAISDVELAVFWDPARVNSQDQEILTSYLNVIGDCHVVVIIFSKNYTNSRWCLQELEKITQCCRTRDGPIVLPVFYRPLVTEKIEFRQTFYDFVDRISAEEEISKEEDKFMTWVATISSKATTYAQESDDFESGNNTMYINGVVEYVAHMLRTYNSFSHVLYTASAKSRARDVIQLLKQSKRPLLIGIWGMAGVGKKTIAQAIYDQIGPYFEHKSCFGVSTAWRYSSSQLALQRNLALDMGGVSDVVIPTIESGKVILKERFQHKRVLIIIHGVDKLEQLKALCGNRDWFSPGSKIIIATTNRHILKEHGVDHIYRVKELDESESLEVFNRYAFRQATS…	1632	9680	https://www.nature.com/articles/s41588-022-01172-2#data-availability	https://www.peagdb.com/download/
PlantKGA_395	Fabales	Fabaceae	Pisum	sativum L.	Pisum sativum L.	Pea	豌豆	chromosome	Yes	转录本	Psat07G0657200-T1	Psat07G0657200-T11288xxPlantKGA_395	Psat07G0657200	TN	partial	chr7	527102580	527112259	-	Pfam	PF01582	TIR domain	Toll/interleukin-1 receptor homology (TIR) domain	570	731	1.2e-38	MSSTTSSSETEFESEIEIESPNEYEFDNTFSNIINPNTKSYDVYLSFYYEDADFLASDIYAAISDVELAVFWDPARVNSQDQEILTSYLNVIGDCHVVVIIFSKNYTNSRWCLQELEKITQCCRTRDGPIVLPVFYRPLVTEKIEFRQTFYDFVDRISAEEEISKEEDKFMTWVATISSKATTYAQESDDFESGNNTMYINGVVEYVAHMLRTYNSFSHVLYTASAKSRARDVIQLLKQSKRPLLIGIWGMAGVGKKTIAQAIYDQIGPYFEHKSCFGVSTAWRYSSSQLALQRNLALDMGGVSDVVIPTIESGKVILKERFQHKRVLIIIHGVDKLEQLKALCGNRDWFSPGSKIIIATTNRHILKEHGVDHIYRVKELDESESLEVFNRYAFRQATS…	1632	9680	https://www.nature.com/articles/s41588-022-01172-2#data-availability	https://www.peagdb.com/download/
PlantKGA_395	Fabales	Fabaceae	Pisum	sativum L.	Pisum sativum L.	Pea	豌豆	chromosome	Yes	转录本	Psat07G0657200-T1	Psat07G0657200-T11288xxPlantKGA_395	Psat07G0657200	TN	partial	chr7	527102580	527112259	-	Pfam	PF01582	TIR domain	Toll/interleukin-1 receptor homology (TIR) domain	41	174	3.4e-15	MSSTTSSSETEFESEIEIESPNEYEFDNTFSNIINPNTKSYDVYLSFYYEDADFLASDIYAAISDVELAVFWDPARVNSQDQEILTSYLNVIGDCHVVVIIFSKNYTNSRWCLQELEKITQCCRTRDGPIVLPVFYRPLVTEKIEFRQTFYDFVDRISAEEEISKEEDKFMTWVATISSKATTYAQESDDFESGNNTMYINGVVEYVAHMLRTYNSFSHVLYTASAKSRARDVIQLLKQSKRPLLIGIWGMAGVGKKTIAQAIYDQIGPYFEHKSCFGVSTAWRYSSSQLALQRNLALDMGGVSDVVIPTIESGKVILKERFQHKRVLIIIHGVDKLEQLKALCGNRDWFSPGSKIIIATTNRHILKEHGVDHIYRVKELDESESLEVFNRYAFRQATS…	1632	9680	https://www.nature.com/articles/s41588-022-01172-2#data-availability	https://www.peagdb.com/download/
PlantKGA_395	Fabales	Fabaceae	Pisum	sativum L.	Pisum sativum L.	Pea	豌豆	chromosome	Yes	转录本	Psat07G0657200-T2	Psat07G0657200-T21288xxPlantKGA_395	Psat07G0657200	TN	partial	chr7	527102580	527112259	-	Pfam	PF01582	TIR domain	Toll/interleukin-1 receptor homology (TIR) domain	373	534	1e-38	MYINGVVEYVAHMLRTYNSFSHVLYTASAKSRARDVIQLLKQSKRPLLIGIWGMAGVGKKTIAQAIYDQIGPYFEHKSCFGVSTAWRYSSSQLALQRNLALDMGGVSDVVIPTIESGKVILKERFQHKRVLIIIHGVDKLEQLKALCGNRDWFSPGSKIIIATTNRHILKEHGVDHIYRVKELDESESLEVFNRYAFRQATSPLREFADLDKKVDLNTFSPAAPPEGFGELAEQLVAYCGGLPHALKEIGISLIGQEIHEWKGVLRSLERFSIPSRNLLYDLENCFSDLSDKEKQIFLDIACFFNRVDQNDVLQILNRSTKSAALQISLLEDKSFVTIDENNNKLEIHVMLQVMARDIIKKESSNMTNQPKMYDVFLSFRGEDSRAKFMSHLYSSLQNA…	1436	9680	https://www.nature.com/articles/s41588-022-01172-2#data-availability	https://www.peagdb.com/download/
PlantKGA_395	Fabales	Fabaceae	Pisum	sativum L.	Pisum sativum L.	Pea	豌豆	chromosome	Yes	转录本	Psat07G0657200-T2	Psat07G0657200-T21288xxPlantKGA_395	Psat07G0657200	TN	partial	chr7	527102580	527112259	-	Pfam	PF00931	NB-ARC domain	NB-ARC	557	783	1.2e-26	MYINGVVEYVAHMLRTYNSFSHVLYTASAKSRARDVIQLLKQSKRPLLIGIWGMAGVGKKTIAQAIYDQIGPYFEHKSCFGVSTAWRYSSSQLALQRNLALDMGGVSDVVIPTIESGKVILKERFQHKRVLIIIHGVDKLEQLKALCGNRDWFSPGSKIIIATTNRHILKEHGVDHIYRVKELDESESLEVFNRYAFRQATSPLREFADLDKKVDLNTFSPAAPPEGFGELAEQLVAYCGGLPHALKEIGISLIGQEIHEWKGVLRSLERFSIPSRNLLYDLENCFSDLSDKEKQIFLDIACFFNRVDQNDVLQILNRSTKSAALQISLLEDKSFVTIDENNNKLEIHVMLQVMARDIIKKESSNMTNQPKMYDVFLSFRGEDSRAKFMSHLYSSLQNA…	1436	9680	https://www.nature.com/articles/s41588-022-01172-2#data-availability	https://www.peagdb.com/download/
PlantKGA_395	Fabales	Fabaceae	Pisum	sativum L.	Pisum sativum L.	Pea	豌豆	chromosome	Yes	转录本	Psat07G0657200-T2	Psat07G0657200-T21288xxPlantKGA_395	Psat07G0657200	TN	partial	chr7	527102580	527112259	-	Pfam	PF00931	NB-ARC domain	NB-ARC	34	284	6e-17	MYINGVVEYVAHMLRTYNSFSHVLYTASAKSRARDVIQLLKQSKRPLLIGIWGMAGVGKKTIAQAIYDQIGPYFEHKSCFGVSTAWRYSSSQLALQRNLALDMGGVSDVVIPTIESGKVILKERFQHKRVLIIIHGVDKLEQLKALCGNRDWFSPGSKIIIATTNRHILKEHGVDHIYRVKELDESESLEVFNRYAFRQATSPLREFADLDKKVDLNTFSPAAPPEGFGELAEQLVAYCGGLPHALKEIGISLIGQEIHEWKGVLRSLERFSIPSRNLLYDLENCFSDLSDKEKQIFLDIACFFNRVDQNDVLQILNRSTKSAALQISLLEDKSFVTIDENNNKLEIHVMLQVMARDIIKKESSNMTNQPKMYDVFLSFRGEDSRAKFMSHLYSSLQNA…	1436	9680	https://www.nature.com/articles/s41588-022-01172-2#data-availability	https://www.peagdb.com/download/
PlantKGA_395	Fabales	Fabaceae	Pisum	sativum L.	Pisum sativum L.	Pea	豌豆	chromosome	Yes	转录本	Psat07G0657200-T3	Psat07G0657200-T31288xxPlantKGA_395	Psat07G0657200	TN	partial	chr7	527102580	527112259	-	Pfam	PF00931	NB-ARC domain	NB-ARC	754	980	9.4e-27	MSSTTSSSETEFESEIEIESPNEYEFDNTFSNIINPNTKSYDVYLSFYYEDADFLASDIYAAISDVELAVFWDPARVNSQDQEILTSYLNVIGDCHVVVIIFSKNYTNSRWCLQELEKITQCCRTRDGPIVLPVFYRPLVTEKIEFRQTFYDFVDRISAEEEISKEEDKFMTWVATISSKATTYAQESDDFESGNNTMYINGVVEYVAHMLRTYNSFSHVLYTASAKSRARDVIQLLKQSKRPLLIGIWGMAGVGKKTIAQAIYDQIGPYFEHKSCFGVSTAWRYSSSQLALQRNLALDMGGVSDVVIPTIESGKVILKERFQHKRVLIIIHGVDKLEQLKALCGNRDWFSPGSKIIIATTNRHILKEHGVDHIYRVKELDESESLEVFNRYAFRQATS…	1222	9680	https://www.nature.com/articles/s41588-022-01172-2#data-availability	https://www.peagdb.com/download/
PlantKGA_395	Fabales	Fabaceae	Pisum	sativum L.	Pisum sativum L.	Pea	豌豆	chromosome	Yes	转录本	Psat07G0657200-T3	Psat07G0657200-T31288xxPlantKGA_395	Psat07G0657200	TN	partial	chr7	527102580	527112259	-	Pfam	PF00931	NB-ARC domain	NB-ARC	231	481	4.6e-17	MSSTTSSSETEFESEIEIESPNEYEFDNTFSNIINPNTKSYDVYLSFYYEDADFLASDIYAAISDVELAVFWDPARVNSQDQEILTSYLNVIGDCHVVVIIFSKNYTNSRWCLQELEKITQCCRTRDGPIVLPVFYRPLVTEKIEFRQTFYDFVDRISAEEEISKEEDKFMTWVATISSKATTYAQESDDFESGNNTMYINGVVEYVAHMLRTYNSFSHVLYTASAKSRARDVIQLLKQSKRPLLIGIWGMAGVGKKTIAQAIYDQIGPYFEHKSCFGVSTAWRYSSSQLALQRNLALDMGGVSDVVIPTIESGKVILKERFQHKRVLIIIHGVDKLEQLKALCGNRDWFSPGSKIIIATTNRHILKEHGVDHIYRVKELDESESLEVFNRYAFRQATS…	1222	9680	https://www.nature.com/articles/s41588-022-01172-2#data-availability	https://www.peagdb.com/download/
PlantKGA_395	Fabales	Fabaceae	Pisum	sativum L.	Pisum sativum L.	Pea	豌豆	chromosome	Yes	转录本	Psat07G0657200-T3	Psat07G0657200-T31288xxPlantKGA_395	Psat07G0657200	TN	partial	chr7	527102580	527112259	-	Pfam	PF01582	TIR domain	Toll/interleukin-1 receptor homology (TIR) domain	41	174	2.3e-15	MSSTTSSSETEFESEIEIESPNEYEFDNTFSNIINPNTKSYDVYLSFYYEDADFLASDIYAAISDVELAVFWDPARVNSQDQEILTSYLNVIGDCHVVVIIFSKNYTNSRWCLQELEKITQCCRTRDGPIVLPVFYRPLVTEKIEFRQTFYDFVDRISAEEEISKEEDKFMTWVATISSKATTYAQESDDFESGNNTMYINGVVEYVAHMLRTYNSFSHVLYTASAKSRARDVIQLLKQSKRPLLIGIWGMAGVGKKTIAQAIYDQIGPYFEHKSCFGVSTAWRYSSSQLALQRNLALDMGGVSDVVIPTIESGKVILKERFQHKRVLIIIHGVDKLEQLKALCGNRDWFSPGSKIIIATTNRHILKEHGVDHIYRVKELDESESLEVFNRYAFRQATS…	1222	9680	https://www.nature.com/articles/s41588-022-01172-2#data-availability	https://www.peagdb.com/download/
PlantKGA_395	Fabales	Fabaceae	Pisum	sativum L.	Pisum sativum L.	Pea	豌豆	chromosome	Yes	转录本	Psat07G0657200-T3	Psat07G0657200-T31288xxPlantKGA_395	Psat07G0657200	TN	partial	chr7	527102580	527112259	-	Pfam	PF01582	TIR domain	Toll/interleukin-1 receptor homology (TIR) domain	570	731	8.2e-39	MSSTTSSSETEFESEIEIESPNEYEFDNTFSNIINPNTKSYDVYLSFYYEDADFLASDIYAAISDVELAVFWDPARVNSQDQEILTSYLNVIGDCHVVVIIFSKNYTNSRWCLQELEKITQCCRTRDGPIVLPVFYRPLVTEKIEFRQTFYDFVDRISAEEEISKEEDKFMTWVATISSKATTYAQESDDFESGNNTMYINGVVEYVAHMLRTYNSFSHVLYTASAKSRARDVIQLLKQSKRPLLIGIWGMAGVGKKTIAQAIYDQIGPYFEHKSCFGVSTAWRYSSSQLALQRNLALDMGGVSDVVIPTIESGKVILKERFQHKRVLIIIHGVDKLEQLKALCGNRDWFSPGSKIIIATTNRHILKEHGVDHIYRVKELDESESLEVFNRYAFRQATS…	1222	9680	https://www.nature.com/articles/s41588-022-01172-2#data-availability	https://www.peagdb.com/download/
PlantKGA_395	Fabales	Fabaceae	Pisum	sativum L.	Pisum sativum L.	Pea	豌豆	chromosome	Yes	转录本	Psat07G0657200-T4	Psat07G0657200-T41288xxPlantKGA_395	Psat07G0657200	TN	partial	chr7	527102580	527112259	-	Pfam	PF00931	NB-ARC domain	NB-ARC	208	434	7.7e-27	MLQVMARDIIKKESSNMTNQPKMYDVFLSFRGEDSRAKFMSHLYSSLQNAGIYAFRDDDEIQRGDQISMSLLRAIGLSRISIIVLSTNYANSRWCMLELERIMEIRRTLGLVVVPVFYEVDPAEVRRQEGQFGKAFKELISTIPVDVSTESNWRRELFDIGSIAGFVLINSRNESADIKNIVECVTRLLDRKELFVAEHPVGVESRVTAATKLLNIQKSEDVLILGIWGMGGMGKTTIAKAIYNQIGSMFEGRSFLLNIREFWQTHTNQVSLQQKVLSDVYKTTTFKIHNIESGKNILKERLSQNTVLLVLDDVSELDQLRALCGSHQWFGPGSRIIITTRDLHLLKSCGVYYRVYRIEEMGESESLELFSWHAFNQSSPIEDFATHSTDVIAYAGGLP…	1086	9680	https://www.nature.com/articles/s41588-022-01172-2#data-availability	https://www.peagdb.com/download/
PlantKGA_395	Fabales	Fabaceae	Pisum	sativum L.	Pisum sativum L.	Pea	豌豆	chromosome	Yes	转录本	Psat07G0657200-T4	Psat07G0657200-T41288xxPlantKGA_395	Psat07G0657200	TN	partial	chr7	527102580	527112259	-	Pfam	PF01582	TIR domain	Toll/interleukin-1 receptor homology (TIR) domain	24	185	6.8e-39	MLQVMARDIIKKESSNMTNQPKMYDVFLSFRGEDSRAKFMSHLYSSLQNAGIYAFRDDDEIQRGDQISMSLLRAIGLSRISIIVLSTNYANSRWCMLELERIMEIRRTLGLVVVPVFYEVDPAEVRRQEGQFGKAFKELISTIPVDVSTESNWRRELFDIGSIAGFVLINSRNESADIKNIVECVTRLLDRKELFVAEHPVGVESRVTAATKLLNIQKSEDVLILGIWGMGGMGKTTIAKAIYNQIGSMFEGRSFLLNIREFWQTHTNQVSLQQKVLSDVYKTTTFKIHNIESGKNILKERLSQNTVLLVLDDVSELDQLRALCGSHQWFGPGSRIIITTRDLHLLKSCGVYYRVYRIEEMGESESLELFSWHAFNQSSPIEDFATHSTDVIAYAGGLP…	1086	9680	https://www.nature.com/articles/s41588-022-01172-2#data-availability	https://www.peagdb.com/download/
PlantKGA_395	Fabales	Fabaceae	Pisum	sativum L.	Pisum sativum L.	Pea	豌豆	chromosome	Yes	转录本	Psat07G0657200-T5	Psat07G0657200-T51288xxPlantKGA_395	Psat07G0657200	TN	partial	chr7	527102580	527112259	-	Pfam	PF00931	NB-ARC domain	NB-ARC	557	783	7e-27	MYINGVVEYVAHMLRTYNSFSHVLYTASAKSRARDVIQLLKQSKRPLLIGIWGMAGVGKKTIAQAIYDQIGPYFEHKSCFGVSTAWRYSSSQLALQRNLALDMGGVSDVVIPTIESGKVILKERFQHKRVLIIIHGVDKLEQLKALCGNRDWFSPGSKIIIATTNRHILKEHGVDHIYRVKELDESESLEVFNRYAFRQATSPLREFADLDKKVDLNTFSPAAPPEGFGELAEQLVAYCGGLPHALKEIGISLIGQEIHEWKGVLRSLERFSIPSRNLLYDLENCFSDLSDKEKQIFLDIACFFNRVDQNDVLQILNRSTKSAALQISLLEDKSFVTIDENNNKLEIHVMLQVMARDIIKKESSNMTNQPKMYDVFLSFRGEDSRAKFMSHLYSSLQNA…	1025	9680	https://www.nature.com/articles/s41588-022-01172-2#data-availability	https://www.peagdb.com/download/
PlantKGA_395	Fabales	Fabaceae	Pisum	sativum L.	Pisum sativum L.	Pea	豌豆	chromosome	Yes	转录本	Psat07G0657200-T5	Psat07G0657200-T51288xxPlantKGA_395	Psat07G0657200	TN	partial	chr7	527102580	527112259	-	Pfam	PF00931	NB-ARC domain	NB-ARC	34	284	3.4e-17	MYINGVVEYVAHMLRTYNSFSHVLYTASAKSRARDVIQLLKQSKRPLLIGIWGMAGVGKKTIAQAIYDQIGPYFEHKSCFGVSTAWRYSSSQLALQRNLALDMGGVSDVVIPTIESGKVILKERFQHKRVLIIIHGVDKLEQLKALCGNRDWFSPGSKIIIATTNRHILKEHGVDHIYRVKELDESESLEVFNRYAFRQATSPLREFADLDKKVDLNTFSPAAPPEGFGELAEQLVAYCGGLPHALKEIGISLIGQEIHEWKGVLRSLERFSIPSRNLLYDLENCFSDLSDKEKQIFLDIACFFNRVDQNDVLQILNRSTKSAALQISLLEDKSFVTIDENNNKLEIHVMLQVMARDIIKKESSNMTNQPKMYDVFLSFRGEDSRAKFMSHLYSSLQNA…	1025	9680	https://www.nature.com/articles/s41588-022-01172-2#data-availability	https://www.peagdb.com/download/
PlantKGA_395	Fabales	Fabaceae	Pisum	sativum L.	Pisum sativum L.	Pea	豌豆	chromosome	Yes	转录本	Psat07G0657200-T5	Psat07G0657200-T51288xxPlantKGA_395	Psat07G0657200	TN	partial	chr7	527102580	527112259	-	Pfam	PF01582	TIR domain	Toll/interleukin-1 receptor homology (TIR) domain	373	534	6.3e-39	MYINGVVEYVAHMLRTYNSFSHVLYTASAKSRARDVIQLLKQSKRPLLIGIWGMAGVGKKTIAQAIYDQIGPYFEHKSCFGVSTAWRYSSSQLALQRNLALDMGGVSDVVIPTIESGKVILKERFQHKRVLIIIHGVDKLEQLKALCGNRDWFSPGSKIIIATTNRHILKEHGVDHIYRVKELDESESLEVFNRYAFRQATSPLREFADLDKKVDLNTFSPAAPPEGFGELAEQLVAYCGGLPHALKEIGISLIGQEIHEWKGVLRSLERFSIPSRNLLYDLENCFSDLSDKEKQIFLDIACFFNRVDQNDVLQILNRSTKSAALQISLLEDKSFVTIDENNNKLEIHVMLQVMARDIIKKESSNMTNQPKMYDVFLSFRGEDSRAKFMSHLYSSLQNA…	1025	9680	https://www.nature.com/articles/s41588-022-01172-2#data-availability	https://www.peagdb.com/download/
PlantKGA_395	Fabales	Fabaceae	Pisum	sativum L.	Pisum sativum L.	Pea	豌豆	chromosome	Yes	转录本	Psat07G0657200-T7	Psat07G0657200-T71288xxPlantKGA_395	Psat07G0657200	TN	partial	chr7	527102580	527112259	-	Pfam	PF01582	TIR domain	Toll/interleukin-1 receptor homology (TIR) domain	41	174	1.1e-15	MSSTTSSSETEFESEIEIESPNEYEFDNTFSNIINPNTKSYDVYLSFYYEDADFLASDIYAAISDVELAVFWDPARVNSQDQEILTSYLNVIGDCHVVVIIFSKNYTNSRWCLQELEKITQCCRTRDGPIVLPVFYRPLVTEKIEFRQTFYDFVDRISAEEEISKEEDKFMTWVATISSKATTYAQESDDFESGNNTMYINGVVEYVAHMLRTYNSFSHVLYTASAKSRARDVIQLLKQSKRPLLIGIWGMAGVGKKTIAQAIYDQIGPYFEHKSCFGVSTAWRYSSSQLALQRNLALDMGGVSDVVIPTIESGKVILKERFQHKRVLIIIHGVDKLEQLKALCGNRDWFSPGSKIIIATTNRHILKEHGVDHIYRVKELDESESLEVFNRYAFRQATS…	727	9680	https://www.nature.com/articles/s41588-022-01172-2#data-availability	https://www.peagdb.com/download/
PlantKGA_395	Fabales	Fabaceae	Pisum	sativum L.	Pisum sativum L.	Pea	豌豆	chromosome	Yes	转录本	Psat07G0657200-T7	Psat07G0657200-T71288xxPlantKGA_395	Psat07G0657200	TN	partial	chr7	527102580	527112259	-	Pfam	PF01582	TIR domain	Toll/interleukin-1 receptor homology (TIR) domain	570	703	1.3e-37	MSSTTSSSETEFESEIEIESPNEYEFDNTFSNIINPNTKSYDVYLSFYYEDADFLASDIYAAISDVELAVFWDPARVNSQDQEILTSYLNVIGDCHVVVIIFSKNYTNSRWCLQELEKITQCCRTRDGPIVLPVFYRPLVTEKIEFRQTFYDFVDRISAEEEISKEEDKFMTWVATISSKATTYAQESDDFESGNNTMYINGVVEYVAHMLRTYNSFSHVLYTASAKSRARDVIQLLKQSKRPLLIGIWGMAGVGKKTIAQAIYDQIGPYFEHKSCFGVSTAWRYSSSQLALQRNLALDMGGVSDVVIPTIESGKVILKERFQHKRVLIIIHGVDKLEQLKALCGNRDWFSPGSKIIIATTNRHILKEHGVDHIYRVKELDESESLEVFNRYAFRQATS…	727	9680	https://www.nature.com/articles/s41588-022-01172-2#data-availability	https://www.peagdb.com/download/
PlantKGA_395	Fabales	Fabaceae	Pisum	sativum L.	Pisum sativum L.	Pea	豌豆	chromosome	Yes	转录本	Psat07G0657200-T7	Psat07G0657200-T71288xxPlantKGA_395	Psat07G0657200	TN	partial	chr7	527102580	527112259	-	Pfam	PF00931	NB-ARC domain	NB-ARC	231	482	1.7e-17	MSSTTSSSETEFESEIEIESPNEYEFDNTFSNIINPNTKSYDVYLSFYYEDADFLASDIYAAISDVELAVFWDPARVNSQDQEILTSYLNVIGDCHVVVIIFSKNYTNSRWCLQELEKITQCCRTRDGPIVLPVFYRPLVTEKIEFRQTFYDFVDRISAEEEISKEEDKFMTWVATISSKATTYAQESDDFESGNNTMYINGVVEYVAHMLRTYNSFSHVLYTASAKSRARDVIQLLKQSKRPLLIGIWGMAGVGKKTIAQAIYDQIGPYFEHKSCFGVSTAWRYSSSQLALQRNLALDMGGVSDVVIPTIESGKVILKERFQHKRVLIIIHGVDKLEQLKALCGNRDWFSPGSKIIIATTNRHILKEHGVDHIYRVKELDESESLEVFNRYAFRQATS…	727	9680	https://www.nature.com/articles/s41588-022-01172-2#data-availability	https://www.peagdb.com/download/
PlantKGA_395	Fabales	Fabaceae	Pisum	sativum L.	Pisum sativum L.	Pea	豌豆	chromosome	Yes	转录本	Psat07G0674400-T1	Psat07G0674400-T11288xxPlantKGA_395	Psat07G0674400	TN	partial	chr7	535328868	535333319	-	Pfam	PF00931	NB-ARC domain	NB-ARC	220	444	6.3e-31	MSSRSPFSSDDDDDVVNDDFLNFPFFGLDIPARISRKYDVFLSFRGEDTRASFTSHLYASLQNAGIIVFKDDHSIQRGDHISKSLLRGIEDSVISIIVFSKNYADSPWCLQELVQIMECHRTIGQVVLPVFYDMYPSEVRRQTGEFGKAFQSLLNRFSAAEELYMEQGWRSALHEAAGLSGFVVLNFRDECEIVKSIVANVTRLLDKTDLFIADNPVGVESRVQDMIQLLDSQQSNDVLLLGMWGMGGIGKTTIAKAIYNKIGRNFEGRSFLANVREVWEQVTGPTYLQERLMHDIFKETTKIQSIELGKYMFNERLCHKKILLILDDVNKLDQLNALCGNRKWFAPGSRIIITTRDKHILRGNRVDKIYMMKEMDEGESLELFSWHAFKQTSPKEDFS…	709	4452	https://www.nature.com/articles/s41588-022-01172-2#data-availability	https://www.peagdb.com/download/
PlantKGA_395	Fabales	Fabaceae	Pisum	sativum L.	Pisum sativum L.	Pea	豌豆	chromosome	Yes	转录本	Psat07G0674400-T1	Psat07G0674400-T11288xxPlantKGA_395	Psat07G0674400	TN	partial	chr7	535328868	535333319	-	Pfam	PF01582	TIR domain	Toll/interleukin-1 receptor homology (TIR) domain	37	203	1.4e-42	MSSRSPFSSDDDDDVVNDDFLNFPFFGLDIPARISRKYDVFLSFRGEDTRASFTSHLYASLQNAGIIVFKDDHSIQRGDHISKSLLRGIEDSVISIIVFSKNYADSPWCLQELVQIMECHRTIGQVVLPVFYDMYPSEVRRQTGEFGKAFQSLLNRFSAAEELYMEQGWRSALHEAAGLSGFVVLNFRDECEIVKSIVANVTRLLDKTDLFIADNPVGVESRVQDMIQLLDSQQSNDVLLLGMWGMGGIGKTTIAKAIYNKIGRNFEGRSFLANVREVWEQVTGPTYLQERLMHDIFKETTKIQSIELGKYMFNERLCHKKILLILDDVNKLDQLNALCGNRKWFAPGSRIIITTRDKHILRGNRVDKIYMMKEMDEGESLELFSWHAFKQTSPKEDFS…	709	4452	https://www.nature.com/articles/s41588-022-01172-2#data-availability	https://www.peagdb.com/download/
PlantKGA_395	Fabales	Fabaceae	Pisum	sativum L.	Pisum sativum L.	Pea	豌豆	chromosome	Yes	转录本	Psat04G0270400-T2	Psat04G0270400-T21288xxPlantKGA_395	Psat04G0270400	L	partial	chr4	194441069	194443853	-	Pfam	PF00560	Leucine Rich Repeat	Leucine-rich repeat	73	92	0.028	NLEELNIDYCKDLVVLPNAVCDITPLKKLSVTNCHKLSSLPQDIGKLENLELLRLSSCTDLEEIPNSIGKLSNLRHLDISNCISLSNLPEEFGDICNLRNLYMASCGSCELPFSVINLLNLKVITCDEETAASWEAFQAMLPNMKIEVPHVDVNLNWLHSIIS	163	2785	https://www.nature.com/articles/s41588-022-01172-2#data-availability	https://www.peagdb.com/download/
PlantKGA_395	Fabales	Fabaceae	Pisum	sativum L.	Pisum sativum L.	Pea	豌豆	chromosome	Yes	转录本	Psat05G0704900-T2	Psat05G0704900-T21288xxPlantKGA_395	Psat05G0704900	L	partial	chr5	568362266	568377065	-	Pfam	PF00560	Leucine Rich Repeat	Leucine-rich repeat	178	194	1.9	DLTGCINLSYVHPSIGLLEKLVFLSFEGCRSLVRIVLHGDTASNLCSLKVLHLSGCTKLETIPEFTGVSNLEYLDIDQCTSLSIIDQSIGDLTQLKFLSLRDCTNLVSIPESINSMTSLVALDLCGCLKLENVPLGKVSASADKLTSSSSHYMKSLIFLDLSFCNLSIVPDAIGELRHLERLNLEGNNFVSLPSSMGSLYSLAYLNLTHCTKLQSLPDLKLCATCSSGGSYFKMISGTHNHRSGLYIYNCPLLKIGEKSQDLAVSWLHNLA	271	14800	https://www.nature.com/articles/s41588-022-01172-2#data-availability	https://www.peagdb.com/download/
PlantKGA_395	Fabales	Fabaceae	Pisum	sativum L.	Pisum sativum L.	Pea	豌豆	chromosome	Yes	转录本	Psat05G0705100-T2	Psat05G0705100-T21288xxPlantKGA_395	Psat05G0705100	L	partial	chr5	568392239	568401536	-	Pfam	PF13855	Leucine rich repeat	Leucine-rich repeat	378	430	2.9e-07	MDVLQMSVDGLQHEEKEIFLHIACFFKGEREDYVKRILDACGLYPHIGIQRVIEKSLITIKNEEIHMHDMLQELGKKIVRHNFLEDPISWSRLWRYNDFHHVLETNKGTNNNVKAIVLDQMENFSTICMAEGFSNMSNLVLLMLYHNNFSGNLDFLSNNLRYLLWHGYPFTSLPSNFEPDYLVELNMPDSSIQRLWEGRKELPNLKRMDLSNSKNLIETPKFFWTPKLERLDFTGCINLVQVHPSIGHLTELVFLCLQNCSSLVNLDFGSVSRLNSLRVLRLSGCTKLEKTPDFTGTSNLEYLDMDGCTTLSKVHASVGALTKLNFLSLRNCTNLIEMPDGIEWISSLVTLDFCGCLSLRILHFQWNFSYTMRSLIFLDLSFCSLREVPKTIGTLKTLE…	713	9298	https://www.nature.com/articles/s41588-022-01172-2#data-availability	https://www.peagdb.com/download/
PlantKGA_395	Fabales	Fabaceae	Pisum	sativum L.	Pisum sativum L.	Pea	豌豆	chromosome	Yes	转录本	Psat05G0705100-T3	Psat05G0705100-T31288xxPlantKGA_395	Psat05G0705100	L	partial	chr5	568392239	568401536	-	Pfam	PF13855	Leucine rich repeat	Leucine-rich repeat	279	331	2.4e-07	MLFVLFSQGTNNNVKAIVLDQMENFSTICMAEGFSNMSNLVLLMLYHNNFSGNLDFLSNNLRYLLWHGYPFTSLPSNFEPDYLVELNMPDSSIQRLWEGRKELPNLKRMDLSNSKNLIETPKFFWTPKLERLDFTGCINLVQVHPSIGHLTELVFLCLQNCSSLVNLDFGSVSRLNSLRVLRLSGCTKLEKTPDFTGTSNLEYLDMDGCTTLSKVHASVGALTKLNFLSLRNCTNLIEMPDGIEWISSLVTLDFCGCLSLRILHFQWNFSYTMRSLIFLDLSFCSLREVPKTIGTLKTLERLNLQGNKVRSLPDDFFDLENLAYVNLSHCHELETIKPISFKSASSGGRYFKIAAGSRDHRSGLYIFDCPKIKKFPIIQQILYIWFARLHENSQHFRGG…	614	9298	https://www.nature.com/articles/s41588-022-01172-2#data-availability	https://www.peagdb.com/download/
PlantKGA_395	Fabales	Fabaceae	Pisum	sativum L.	Pisum sativum L.	Pea	豌豆	chromosome	Yes	转录本	Psat07G0357600-T2	Psat07G0357600-T21288xxPlantKGA_395	Psat07G0357600	L	partial	chr7	242125932	242129467	-	Pfam	PF12799	Leucine Rich repeats (2 copies)	Leucine rich repeat 4	33	74	2.5e-07	MYLPSSFQPNQLVELILKYSSLKQLWEGKKNLPKLRILDLSHSNNLIKIPDFGEFPNLERLNLKGCIQLVQLDPSIGLLKKIVYLNLRYCRSLVSIPNNIFGLRSLIVLKMHGCSGSWFKEFNNTRHLDVSESASHSQSMSSICKWTTKPYHSLLPTPTTNTVMFPSLLSIYCLREVDISCCGLSQLPEAIGCLRWLEMLNLGGNNFVTLPSLRELSKLVHLNLEDCKRLESLPELPFPSTIEQDLRKNRYWKRAGLFIFNCPKISDKERCSRMTFSWMTQFIQMNNEHPAFSNIGIVNPGSEIPSLFNNQSVDSSIPVSPVTRDKGNNIVGFLCCAVFSLAHCYPTTTRSWALLELYALNNIVFLPVNLDGNLITVASNYIWLIYFPWKSSYDDLYAP…	456	3536	https://www.nature.com/articles/s41588-022-01172-2#data-availability	https://www.peagdb.com/download/
PlantKGA_395	Fabales	Fabaceae	Pisum	sativum L.	Pisum sativum L.	Pea	豌豆	chromosome	Yes	转录本	Psat07G0360300-T2	Psat07G0360300-T21288xxPlantKGA_395	Psat07G0360300	L	partial	chr7	243478503	243482293	-	Pfam	PF00560	Leucine Rich Repeat	Leucine-rich repeat	128	142	0.21	NFSGSLNFLSSELGYLYWDKYPFTSLPSSFQAYKLVELTLRHSNIRKLWEGTKSLPNLTRIDLSCSKNLNMMPNFEETPNLESLDLVGCIKLVKIDPSIGTLRRLSRLNLKNCTNLVSIPNNIFGLNSLEHLDLSGCPNLFKNLLDIQSQIEHPEMLDNKEISTQYQPTSFIYKFLKPHFRYLTFQKPEDSVGLLLPSLSRLSCLQYLDLSFCNLFQIPYAIGLLHCLETLYLGGNNFVTLPSSLKELSKLKQLNLQHCKRLKYFPELPSKTVLPVRKTCFGRYSAGLYIFDCPSLVEMESYFGIAFSWMIQLLQVHMQSEIPRTDITIVIPKTQIPKWFSKQSVGSSISIDPSSIMHDKNLIGIACCLTFVAHDNPTNLKEELSPYIGLGFKLTQSGI…	494	3791	https://www.nature.com/articles/s41588-022-01172-2#data-availability	https://www.peagdb.com/download/
PlantKGA_395	Fabales	Fabaceae	Pisum	sativum L.	Pisum sativum L.	Pea	豌豆	chromosome	Yes	转录本	Psat07G0360300-T2	Psat07G0360300-T21288xxPlantKGA_395	Psat07G0360300	L	partial	chr7	243478503	243482293	-	Pfam	PF00560	Leucine Rich Repeat	Leucine-rich repeat	205	219	1.6	NFSGSLNFLSSELGYLYWDKYPFTSLPSSFQAYKLVELTLRHSNIRKLWEGTKSLPNLTRIDLSCSKNLNMMPNFEETPNLESLDLVGCIKLVKIDPSIGTLRRLSRLNLKNCTNLVSIPNNIFGLNSLEHLDLSGCPNLFKNLLDIQSQIEHPEMLDNKEISTQYQPTSFIYKFLKPHFRYLTFQKPEDSVGLLLPSLSRLSCLQYLDLSFCNLFQIPYAIGLLHCLETLYLGGNNFVTLPSSLKELSKLKQLNLQHCKRLKYFPELPSKTVLPVRKTCFGRYSAGLYIFDCPSLVEMESYFGIAFSWMIQLLQVHMQSEIPRTDITIVIPKTQIPKWFSKQSVGSSISIDPSSIMHDKNLIGIACCLTFVAHDNPTNLKEELSPYIGLGFKLTQSGI…	494	3791	https://www.nature.com/articles/s41588-022-01172-2#data-availability	https://www.peagdb.com/download/
PlantKGA_395	Fabales	Fabaceae	Pisum	sativum L.	Pisum sativum L.	Pea	豌豆	chromosome	Yes	转录本	Psat07G0360300-T6	Psat07G0360300-T61288xxPlantKGA_395	Psat07G0360300	L	partial	chr7	243478503	243482293	-	Pfam	PF00560	Leucine Rich Repeat	Leucine-rich repeat	117	131	0.12	ELGYLYWDKYPFTSLPSSFQAYKLVELTLRHSNIRKLWEGTKSLPNLTRIDLSCSKNLNMMPNFEETPNLESLDLVGCIKLVKIDPSIGTLRRLSRLNLKNCTNLVSIPNNIFGLNSLEHLDLSGCPNLFKNLLDIQSQIEHPEMLDNKEISTQYQPTSFIYKFLKPHFRYLTFQKPEDSVGLLLPSLSRLSCLQYLDLSFCNLFQIPYAIGLLHCLETLYLGGNNFVTLPSSLKELSKLKQLNLQHCKRLKYFPELPSKTVLPVRKTCFGRYSAGLYIFDCPSLVEMESYFGIAFSWMIQLLQVTTPSFFLLSVFIYLFLCD	323	3791	https://www.nature.com/articles/s41588-022-01172-2#data-availability	https://www.peagdb.com/download/
PlantKGA_395	Fabales	Fabaceae	Pisum	sativum L.	Pisum sativum L.	Pea	豌豆	chromosome	Yes	转录本	Psat07G0360300-T6	Psat07G0360300-T61288xxPlantKGA_395	Psat07G0360300	L	partial	chr7	243478503	243482293	-	Pfam	PF00560	Leucine Rich Repeat	Leucine-rich repeat	194	208	0.97	ELGYLYWDKYPFTSLPSSFQAYKLVELTLRHSNIRKLWEGTKSLPNLTRIDLSCSKNLNMMPNFEETPNLESLDLVGCIKLVKIDPSIGTLRRLSRLNLKNCTNLVSIPNNIFGLNSLEHLDLSGCPNLFKNLLDIQSQIEHPEMLDNKEISTQYQPTSFIYKFLKPHFRYLTFQKPEDSVGLLLPSLSRLSCLQYLDLSFCNLFQIPYAIGLLHCLETLYLGGNNFVTLPSSLKELSKLKQLNLQHCKRLKYFPELPSKTVLPVRKTCFGRYSAGLYIFDCPSLVEMESYFGIAFSWMIQLLQVTTPSFFLLSVFIYLFLCD	323	3791	https://www.nature.com/articles/s41588-022-01172-2#data-availability	https://www.peagdb.com/download/
PlantKGA_395	Fabales	Fabaceae	Pisum	sativum L.	Pisum sativum L.	Pea	豌豆	chromosome	Yes	转录本	Psat07G0360600-T3	Psat07G0360600-T31288xxPlantKGA_395	Psat07G0360600	L	partial	chr7	243623134	243626921	-	Pfam	PF00560	Leucine Rich Repeat	Leucine-rich repeat	20	35	0.12	NLKNCTNLVSIPNNIFGLNSLEHLNISGCPNLFKNLLDIQSQIEHPEMLDNKEITTQYQPTSFIYKFLKPHFRYLTFQKPEDSVGLLLPSLSRLSCLQYLDLSFCNLFQIPYAIGLLHCLETLYLGGNNFVTLPSSLKELSKLKELNLQHCKRLKYFPELPSKTVLPVRKTCFGRFSAGLYIFDCPSLVEMESYFGIAFSWMIQLLQVHMQSEIP	215	3788	https://www.nature.com/articles/s41588-022-01172-2#data-availability	https://www.peagdb.com/download/
PlantKGA_395	Fabales	Fabaceae	Pisum	sativum L.	Pisum sativum L.	Pea	豌豆	chromosome	Yes	转录本	Psat07G0360600-T3	Psat07G0360600-T31288xxPlantKGA_395	Psat07G0360600	L	partial	chr7	243623134	243626921	-	Pfam	PF00560	Leucine Rich Repeat	Leucine-rich repeat	97	111	0.57	NLKNCTNLVSIPNNIFGLNSLEHLNISGCPNLFKNLLDIQSQIEHPEMLDNKEITTQYQPTSFIYKFLKPHFRYLTFQKPEDSVGLLLPSLSRLSCLQYLDLSFCNLFQIPYAIGLLHCLETLYLGGNNFVTLPSSLKELSKLKELNLQHCKRLKYFPELPSKTVLPVRKTCFGRFSAGLYIFDCPSLVEMESYFGIAFSWMIQLLQVHMQSEIP	215	3788	https://www.nature.com/articles/s41588-022-01172-2#data-availability	https://www.peagdb.com/download/
PlantKGA_395	Fabales	Fabaceae	Pisum	sativum L.	Pisum sativum L.	Pea	豌豆	chromosome	Yes	转录本	Psat06G0029000-T1	Psat06G0029000-T11288xxPlantKGA_395	Psat06G0029000	RN	partial	chr6	8873101	8876420	-	Pfam	PF00931	NB-ARC domain	NB-ARC	194	414	2.2e-28	MALNDFFAGEIATELLKMLITISRKSLLCRASAEQLKSCINEILPTIQEIKYTGVELPEQRQFQLDRFSEILRSGVELSQKVLSSSRWNVYKNLQLAKKMEKLEKNVSRFVQGPMQAHILADVHHVRFEMAERFDRVDASNRKLEKYFGAMKIGVGGGGWVEEAVRSCMEEDENWVEGNCGNLNLSIGLDLGKKKVIEKVIGREDLWVVGVCGIGGSGKTTLAREVCRDEQVKCYFKERILFLTVSQSPNVEQLRTKIWGHIMGNRNLNPDYAVPQWIPQFECRSEARTLVVLDDVWSLSVLEQLVYRIPGCKFVVVSRFKFPTIFNETYEVELLSEEDALSLFCHHAFGQKSIPFTANENLVKQVVSECEKLPLALKVIGASLRDQTEMFWESVKNRL…	827	3320	https://www.nature.com/articles/s41588-022-01172-2#data-availability	https://www.peagdb.com/download/
PlantKGA_395	Fabales	Fabaceae	Pisum	sativum L.	Pisum sativum L.	Pea	豌豆	chromosome	Yes	转录本	Psat06G0029000-T1	Psat06G0029000-T11288xxPlantKGA_395	Psat06G0029000	RN	partial	chr6	8873101	8876420	-	Pfam	PF05659	Arabidopsis broad-spectrum mildew resistance protein RPW8	Powdery mildew resistance protein	RPW8 domain	9	133	1e-14	MALNDFFAGEIATELLKMLITISRKSLLCRASAEQLKSCINEILPTIQEIKYTGVELPEQRQFQLDRFSEILRSGVELSQKVLSSSRWNVYKNLQLAKKMEKLEKNVSRFVQGPMQAHILADVHHVRFEMAERFDRVDASNRKLEKYFGAMKIGVGGGGWVEEAVRSCMEEDENWVEGNCGNLNLSIGLDLGKKKVIEKVIGREDLWVVGVCGIGGSGKTTLAREVCRDEQVKCYFKERILFLTVSQSPNVEQLRTKIWGHIMGNRNLNPDYAVPQWIPQFECRSEARTLVVLDDVWSLSVLEQLVYRIPGCKFVVVSRFKFPTIFNETYEVELLSEEDALSLFCHHAFGQKSIPFTANENLVKQVVSECEKLPLALKVIGASLRDQTEMFWESVKNRL…	827	3320	https://www.nature.com/articles/s41588-022-01172-2#data-availability	https://www.peagdb.com/download/
PlantKGA_395	Fabales	Fabaceae	Pisum	sativum L.	Pisum sativum L.	Pea	豌豆	chromosome	Yes	转录本	Psat01G0537500-T3	Psat01G0537500-T31288xxPlantKGA_395	Psat01G0537500	C	partial	chr1	441668164	441672226	+	Pfam	PF18052	Rx N-terminal domain	Rx	N-terminal	10	101	9.8e-18	MAVAAVGEAFLSAFIEVVLDKLASPQVANFIIGKKLDVNLVQRLNNTLYAVEAVLNDAEHKQINDSAVNKWLDDLKDSLYVADDLLDHISTKAALSKNNKQSYTTSFQVAF	111	4063	https://www.nature.com/articles/s41588-022-01172-2#data-availability	https://www.peagdb.com/download/
PlantKGA_395	Fabales	Fabaceae	Pisum	sativum L.	Pisum sativum L.	Pea	豌豆	chromosome	Yes	转录本	Psat03G0252400-T2	Psat03G0252400-T21288xxPlantKGA_395	Psat03G0252400	C	partial	chr3	208904075	208906696	+	Pfam	PF18052	Rx N-terminal domain	Rx	N-terminal	12	96	1.6e-17	MAESILIDMSNSLLGKVASYACQEAYLAYGLKDNLQSFKDSLIIVRGYLLDAESKKDQSHALREWFKQIQNICFDAEDIFDTFELQDKRKKIVKSSGSIRKKTLFIRDCRMLNLSLDNENSIQKLRMKHLYLYDFPKLLTLPQWIACAVDTLETFVIVNFPKLQMLPEYLSTMALLKRICIARCSQLSTLPSDLHRLTALEYLQILDCPELFRKCQPQFGEYWPMIRDIKNIWIEQDEEEDDEEEDD	247	2622	https://www.nature.com/articles/s41588-022-01172-2#data-availability	https://www.peagdb.com/download/
PlantKGA_395	Fabales	Fabaceae	Pisum	sativum L.	Pisum sativum L.	Pea	豌豆	chromosome	Yes	转录本	Psat05G0180900-T2	Psat05G0180900-T21288xxPlantKGA_395	Psat05G0180900	C	partial	chr5	141926706	141930569	-	Pfam	PF18052	Rx N-terminal domain	Rx	N-terminal	11	95	6e-22	MADSFLFDVADSLLGKLASYAHEEVSKAWAVFGDLQGIKDTLTIVKYVLLDAENKKDQNHGLQEWLKQIQNIFYDAEDVLDEVQCQESRNQFVQASGSKRLKVINTRDRLC	111	3864	https://www.nature.com/articles/s41588-022-01172-2#data-availability	https://www.peagdb.com/download/
PlantKGA_395	Fabales	Fabaceae	Pisum	sativum L.	Pisum sativum L.	Pea	豌豆	chromosome	Yes	转录本	Psat03G0414100-T3	Psat03G0414100-T31288xxPlantKGA_395	Psat03G0414100	NL	full-length	chr3	324786931	324802257	-	Pfam	PF13855	Leucine rich repeat	Leucine-rich repeat	578	633	1.2e-06	MDGIGKTTLATVLFDTISHHYQFGACCFIENVSTIYRDGGAIAVQKQILRQTLKEKNLETYTSSDISGIILNRLYNMKLLIVLDDVDQFEQLQELHINPKLLLPGSRIIITTRDVHILELYGADRIHKVELMNDNDARELLCRKAFRNDNPSSDYAELIPKVLKYAQGLPLAIRVLGSFLYNRNTTQWRATLEGLENNPDSGIMKVLQSSFEGLEQREREIFLHVACFFDGEREDYVRRILDACGLQPDIGISLIAEKSFITIRNQEIHMHKMLQELGKKSVREQHPDEPRLWSRLWLYSDLYDVMTTKPESMKAKAIILNQKKDVCDFNPLRDEDLSKMKNLKVLILYHSNFPGSLKFLSDSLCYLLWNGYPFTSLPSNFQPYNLVEFNMPGSNIEQL…	925	15327	https://www.nature.com/articles/s41588-022-01172-2#data-availability	https://www.peagdb.com/download/
PlantKGA_395	Fabales	Fabaceae	Pisum	sativum L.	Pisum sativum L.	Pea	豌豆	chromosome	Yes	转录本	Psat03G0414100-T3	Psat03G0414100-T31288xxPlantKGA_395	Psat03G0414100	NL	full-length	chr3	324786931	324802257	-	Pfam	PF00931	NB-ARC domain	NB-ARC	1	205	9.2e-25	MDGIGKTTLATVLFDTISHHYQFGACCFIENVSTIYRDGGAIAVQKQILRQTLKEKNLETYTSSDISGIILNRLYNMKLLIVLDDVDQFEQLQELHINPKLLLPGSRIIITTRDVHILELYGADRIHKVELMNDNDARELLCRKAFRNDNPSSDYAELIPKVLKYAQGLPLAIRVLGSFLYNRNTTQWRATLEGLENNPDSGIMKVLQSSFEGLEQREREIFLHVACFFDGEREDYVRRILDACGLQPDIGISLIAEKSFITIRNQEIHMHKMLQELGKKSVREQHPDEPRLWSRLWLYSDLYDVMTTKPESMKAKAIILNQKKDVCDFNPLRDEDLSKMKNLKVLILYHSNFPGSLKFLSDSLCYLLWNGYPFTSLPSNFQPYNLVEFNMPGSNIEQL…	925	15327	https://www.nature.com/articles/s41588-022-01172-2#data-availability	https://www.peagdb.com/download/
PlantKGA_395	Fabales	Fabaceae	Pisum	sativum L.	Pisum sativum L.	Pea	豌豆	chromosome	Yes	转录本	Psat05G0705100-T1	Psat05G0705100-T11288xxPlantKGA_395	Psat05G0705100	NL	full-length	chr5	568392239	568401536	-	Pfam	PF00931	NB-ARC domain	NB-ARC	63	284	4.7e-27	MYDPTCFFGVVWLLAMITPEEGFSIVRESIEIETIVQAVIKTLNHKFSGFTNDLVGMQPRIEELEKLLKLTSKEDDFRVLGIWGMSGVGKTTHATVLYDRISYQFDACCFINNTSKLYMDGGVIAVQKQILRQALDERNLDSYDTCEIARIMINRLQSGIKVLLVFDNVDQYEQLEELAIDPKLLCKESRIIITTRDEHILRVYGADKIHKVPLLNSNDASELFLRKAFKGEDQSSNCVELIPAILKYAQNLPLAIKVVGSFLCTRDATQWRDALDRLKNNPDSKIMDVLQMSVDGLQHEEKEIFLHIACFFKGEREDYVKRILDACGLYPHIGIQRVIEKSLITIKNEEIHMHDMLQELGKKIVRHNFLEDPISWSRLWRYNDFHHVLETNKGTNNNV…	999	9298	https://www.nature.com/articles/s41588-022-01172-2#data-availability	https://www.peagdb.com/download/
PlantKGA_395	Fabales	Fabaceae	Pisum	sativum L.	Pisum sativum L.	Pea	豌豆	chromosome	Yes	转录本	Psat05G0705100-T1	Psat05G0705100-T11288xxPlantKGA_395	Psat05G0705100	NL	full-length	chr5	568392239	568401536	-	Pfam	PF13855	Leucine rich repeat	Leucine-rich repeat	664	716	4.4e-07	MYDPTCFFGVVWLLAMITPEEGFSIVRESIEIETIVQAVIKTLNHKFSGFTNDLVGMQPRIEELEKLLKLTSKEDDFRVLGIWGMSGVGKTTHATVLYDRISYQFDACCFINNTSKLYMDGGVIAVQKQILRQALDERNLDSYDTCEIARIMINRLQSGIKVLLVFDNVDQYEQLEELAIDPKLLCKESRIIITTRDEHILRVYGADKIHKVPLLNSNDASELFLRKAFKGEDQSSNCVELIPAILKYAQNLPLAIKVVGSFLCTRDATQWRDALDRLKNNPDSKIMDVLQMSVDGLQHEEKEIFLHIACFFKGEREDYVKRILDACGLYPHIGIQRVIEKSLITIKNEEIHMHDMLQELGKKIVRHNFLEDPISWSRLWRYNDFHHVLETNKGTNNNV…	999	9298	https://www.nature.com/articles/s41588-022-01172-2#data-availability	https://www.peagdb.com/download/
PlantKGA_395	Fabales	Fabaceae	Pisum	sativum L.	Pisum sativum L.	Pea	豌豆	chromosome	Yes	转录本	Psat01G0537500-T1	Psat01G0537500-T11288xxPlantKGA_395	Psat01G0537500	CN	partial	chr1	441668164	441672226	+	Pfam	PF00931	NB-ARC domain	NB-ARC	169	390	8e-50	MAVAAVGEAFLSAFIEVVLDKLASPQVANFIIGKKLDVNLVQRLNNTLYAVEAVLNDAEHKQINDSAVNKWLDDLKDSLYVADDLLDHISTKAALSKNNKQVSTVNYFSRFFNFEERDLICKLEDIVARLEYILQFKDILGLQHIATNHSSWRTPSTSLDHPSNIFGRDQDKQAILKLLLHDADADDNISVIPIVGMGGVGKTTLAQSVFNHDSIKQKFDVQAWVCVSDDFDELKLTKAILEAVAGSSCNINNKELLHLALKERLSGKTFLIVLDDVWTEDYDSWNSLIRPLQYGTKGSKILVTTRIDQVASMVQTFHAYPLRQLSDEDCWSVFANHACLPQEESNEYVDLQKIGKEIVKKCKGLPLAAQSLGGLLRRKRDIGDWNNILKSNIWENESK…	1249	4063	https://www.nature.com/articles/s41588-022-01172-2#data-availability	https://www.peagdb.com/download/
PlantKGA_395	Fabales	Fabaceae	Pisum	sativum L.	Pisum sativum L.	Pea	豌豆	chromosome	Yes	转录本	Psat01G0537500-T1	Psat01G0537500-T11288xxPlantKGA_395	Psat01G0537500	CN	partial	chr1	441668164	441672226	+	Pfam	PF18052	Rx N-terminal domain	Rx	N-terminal	10	101	1.9e-15	MAVAAVGEAFLSAFIEVVLDKLASPQVANFIIGKKLDVNLVQRLNNTLYAVEAVLNDAEHKQINDSAVNKWLDDLKDSLYVADDLLDHISTKAALSKNNKQVSTVNYFSRFFNFEERDLICKLEDIVARLEYILQFKDILGLQHIATNHSSWRTPSTSLDHPSNIFGRDQDKQAILKLLLHDADADDNISVIPIVGMGGVGKTTLAQSVFNHDSIKQKFDVQAWVCVSDDFDELKLTKAILEAVAGSSCNINNKELLHLALKERLSGKTFLIVLDDVWTEDYDSWNSLIRPLQYGTKGSKILVTTRIDQVASMVQTFHAYPLRQLSDEDCWSVFANHACLPQEESNEYVDLQKIGKEIVKKCKGLPLAAQSLGGLLRRKRDIGDWNNILKSNIWENESK…	1249	4063	https://www.nature.com/articles/s41588-022-01172-2#data-availability	https://www.peagdb.com/download/
PlantKGA_395	Fabales	Fabaceae	Pisum	sativum L.	Pisum sativum L.	Pea	豌豆	chromosome	Yes	转录本	Psat01G0537500-T2	Psat01G0537500-T21288xxPlantKGA_395	Psat01G0537500	CN	partial	chr1	441668164	441672226	+	Pfam	PF18052	Rx N-terminal domain	Rx	N-terminal	10	101	1.7e-15	MAVAAVGEAFLSAFIEVVLDKLASPQVANFIIGKKLDVNLVQRLNNTLYAVEAVLNDAEHKQINDSAVNKWLDDLKDSLYVADDLLDHISTKAALSKNNKQAILKLLLHDADADDNISVIPIVGMGGVGKTTLAQSVFNHDSIKQKFDVQAWVCVSDDFDELKLTKAILEAVAGSSCNINNKELLHLALKERLSGKTFLIVLDDVWTEDYDSWNSLIRPLQYGTKGSKILVTTRIDQVASMVQTFHAYPLRQLSDEDCWSVFANHACLPQEESNEYVDLQKIGKEIVKKCKGLPLAAQSLGGLLRRKRDIGDWNNILKSNIWENESKIIPALRISYHYLPPYLKRCFVYCSMYPKDYEFKKDNLILLWMAEDLLPSLKNGKTLEEVGYEYFNDLASRSF…	1177	4063	https://www.nature.com/articles/s41588-022-01172-2#data-availability	https://www.peagdb.com/download/
PlantKGA_395	Fabales	Fabaceae	Pisum	sativum L.	Pisum sativum L.	Pea	豌豆	chromosome	Yes	转录本	Psat01G0537500-T2	Psat01G0537500-T21288xxPlantKGA_395	Psat01G0537500	CN	partial	chr1	441668164	441672226	+	Pfam	PF00931	NB-ARC domain	NB-ARC	100	318	1.3e-49	MAVAAVGEAFLSAFIEVVLDKLASPQVANFIIGKKLDVNLVQRLNNTLYAVEAVLNDAEHKQINDSAVNKWLDDLKDSLYVADDLLDHISTKAALSKNNKQAILKLLLHDADADDNISVIPIVGMGGVGKTTLAQSVFNHDSIKQKFDVQAWVCVSDDFDELKLTKAILEAVAGSSCNINNKELLHLALKERLSGKTFLIVLDDVWTEDYDSWNSLIRPLQYGTKGSKILVTTRIDQVASMVQTFHAYPLRQLSDEDCWSVFANHACLPQEESNEYVDLQKIGKEIVKKCKGLPLAAQSLGGLLRRKRDIGDWNNILKSNIWENESKIIPALRISYHYLPPYLKRCFVYCSMYPKDYEFKKDNLILLWMAEDLLPSLKNGKTLEEVGYEYFNDLASRSF…	1177	4063	https://www.nature.com/articles/s41588-022-01172-2#data-availability	https://www.peagdb.com/download/
PlantKGA_395	Fabales	Fabaceae	Pisum	sativum L.	Pisum sativum L.	Pea	豌豆	chromosome	Yes	转录本	Psat02G0182800-T1	Psat02G0182800-T11288xxPlantKGA_395	Psat02G0182800	CN	partial	chr2	142366715	142403753	-	Pfam	PF18052	Rx N-terminal domain	Rx	N-terminal	6	90	4.3e-23	MAEALLGFVLENLSSLLLNEFSTIFGIKSKVEKLSPTLDLIKAVLEDAEQKQITDGSIKVWLQQLKDAVYVLDDILDECSIESSRLRGSINPKNLIFRRDIGNRLKEITRRLDDLADSKNKFLLREGITIRESSIEVPEWRQTSSFIAEPKVFGRQDDQDKIVEFLLTQARDSDSLSIYPIVGLGGVGKTTLTQLVYNDVRVTGNFNAKIWVCVSEVFSVKRILCSIIESITSEKCDSLHLDAIQLKAQDLLQGKRYFLVLDDVWNKTQELESGLSQEKWNKLKSVLFCGSRGSSILVSTRDEDVAEIVRTCQTYHLSGLPENECWLLFKQYAFGHDKEERAELVAIGKEIVKKCGGLPLAAQALGGLMRSRSGEKEWLEVKESRIWALTHENSILPAL…	1020	37039	https://www.nature.com/articles/s41588-022-01172-2#data-availability	https://www.peagdb.com/download/
PlantKGA_395	Fabales	Fabaceae	Pisum	sativum L.	Pisum sativum L.	Pea	豌豆	chromosome	Yes	转录本	Psat02G0182800-T1	Psat02G0182800-T11288xxPlantKGA_395	Psat02G0182800	CN	partial	chr2	142366715	142403753	-	Pfam	PF00931	NB-ARC domain	NB-ARC	156	383	7.8e-48	MAEALLGFVLENLSSLLLNEFSTIFGIKSKVEKLSPTLDLIKAVLEDAEQKQITDGSIKVWLQQLKDAVYVLDDILDECSIESSRLRGSINPKNLIFRRDIGNRLKEITRRLDDLADSKNKFLLREGITIRESSIEVPEWRQTSSFIAEPKVFGRQDDQDKIVEFLLTQARDSDSLSIYPIVGLGGVGKTTLTQLVYNDVRVTGNFNAKIWVCVSEVFSVKRILCSIIESITSEKCDSLHLDAIQLKAQDLLQGKRYFLVLDDVWNKTQELESGLSQEKWNKLKSVLFCGSRGSSILVSTRDEDVAEIVRTCQTYHLSGLPENECWLLFKQYAFGHDKEERAELVAIGKEIVKKCGGLPLAAQALGGLMRSRSGEKEWLEVKESRIWALTHENSILPAL…	1020	37039	https://www.nature.com/articles/s41588-022-01172-2#data-availability	https://www.peagdb.com/download/
PlantKGA_395	Fabales	Fabaceae	Pisum	sativum L.	Pisum sativum L.	Pea	豌豆	chromosome	Yes	转录本	Psat03G0252400-T1	Psat03G0252400-T11288xxPlantKGA_395	Psat03G0252400	CN	partial	chr3	208904075	208906696	+	Pfam	PF00931	NB-ARC domain	NB-ARC	191	432	3e-40	MAESILIDMSNSLLGKVASYACQEAYLAYGLKDNLQSFKDSLIIVRGYLLDAESKKDQSHALREWFKQIQNICFDAEDIFDTFELQDKRKKIVKSSGSIRKKVSHFFSKYNPIVFLPTMGHQIKDIRERLDKKAAEGITYGLTSIPEPVVQERETTYPDVNVTSVIGRDDDKDEIIKLLVQPFPQGGNGGDKSMCVIPIVGIGGLGKTTLAKLVYNDDTMDQLFQLKMWVCVALNFDIKQIIINIINAASTSDSKAASAPPTSLTPQENINNLDIVQLVSRLKQKLSGQKFLLVLDDIWNEDREKWIELEDLIKVGAPGSKILVTTRSKSVAWMMGNVPSYELKGLSPKECLSLFVKCAFKEGEEKRYPNLKKIGEEIVEKCHGVPLAVKTLGKSLFSD…	709	2622	https://www.nature.com/articles/s41588-022-01172-2#data-availability	https://www.peagdb.com/download/
PlantKGA_395	Fabales	Fabaceae	Pisum	sativum L.	Pisum sativum L.	Pea	豌豆	chromosome	Yes	转录本	Psat03G0252400-T1	Psat03G0252400-T11288xxPlantKGA_395	Psat03G0252400	CN	partial	chr3	208904075	208906696	+	Pfam	PF18052	Rx N-terminal domain	Rx	N-terminal	12	97	6.9e-17	MAESILIDMSNSLLGKVASYACQEAYLAYGLKDNLQSFKDSLIIVRGYLLDAESKKDQSHALREWFKQIQNICFDAEDIFDTFELQDKRKKIVKSSGSIRKKVSHFFSKYNPIVFLPTMGHQIKDIRERLDKKAAEGITYGLTSIPEPVVQERETTYPDVNVTSVIGRDDDKDEIIKLLVQPFPQGGNGGDKSMCVIPIVGIGGLGKTTLAKLVYNDDTMDQLFQLKMWVCVALNFDIKQIIINIINAASTSDSKAASAPPTSLTPQENINNLDIVQLVSRLKQKLSGQKFLLVLDDIWNEDREKWIELEDLIKVGAPGSKILVTTRSKSVAWMMGNVPSYELKGLSPKECLSLFVKCAFKEGEEKRYPNLKKIGEEIVEKCHGVPLAVKTLGKSLFSD…	709	2622	https://www.nature.com/articles/s41588-022-01172-2#data-availability	https://www.peagdb.com/download/
PlantKGA_395	Fabales	Fabaceae	Pisum	sativum L.	Pisum sativum L.	Pea	豌豆	chromosome	Yes	转录本	Psat04G0614000-T2	Psat04G0614000-T21288xxPlantKGA_395	Psat04G0614000	CN	partial	chr4	490865188	490876075	+	Pfam	PF18052	Rx N-terminal domain	Rx	N-terminal	536	610	1.4e-13	MPENTGRVHFSTYSFKKMKKLRLLQLDAVDLNGDYGNLSKKLRWLYWRGFTLNYIPDEFYQGNLVVINLKQSNIKKVWNKTQLMEKLKILNVSHSKHLTSTPDFSKIPNLEKLIMKDCPSLFEIHPSIGDLNNLLLINLKDCTGLSHLPKKIYQLKSLETLILSGCSRLDKLEEDIVQMESLATLIADNTAVKEVPFSIAISKSIGYISLCGYEGFSRDIFPSIIWSWMSPTMSSLPCISPFRNITYYLASIDVQKNKLGFLSPTVSSLLQLRIIGVRFCSKIQLTRELHRILDDQYGVRFYKVETLHAPQVSNLSLRSLLIGIGSFHMVIDNLSKSISQGLTTNDSGEYFLPGDNYPSWLAYKGEGPSIHFQVPEDSDCCMKGITLCAVYSSMATECL…	1478	10888	https://www.nature.com/articles/s41588-022-01172-2#data-availability	https://www.peagdb.com/download/
PlantKGA_395	Fabales	Fabaceae	Pisum	sativum L.	Pisum sativum L.	Pea	豌豆	chromosome	Yes	转录本	Psat04G0614000-T2	Psat04G0614000-T21288xxPlantKGA_395	Psat04G0614000	CN	partial	chr4	490865188	490876075	+	Pfam	PF00931	NB-ARC domain	NB-ARC	684	903	3.4e-45	MPENTGRVHFSTYSFKKMKKLRLLQLDAVDLNGDYGNLSKKLRWLYWRGFTLNYIPDEFYQGNLVVINLKQSNIKKVWNKTQLMEKLKILNVSHSKHLTSTPDFSKIPNLEKLIMKDCPSLFEIHPSIGDLNNLLLINLKDCTGLSHLPKKIYQLKSLETLILSGCSRLDKLEEDIVQMESLATLIADNTAVKEVPFSIAISKSIGYISLCGYEGFSRDIFPSIIWSWMSPTMSSLPCISPFRNITYYLASIDVQKNKLGFLSPTVSSLLQLRIIGVRFCSKIQLTRELHRILDDQYGVRFYKVETLHAPQVSNLSLRSLLIGIGSFHMVIDNLSKSISQGLTTNDSGEYFLPGDNYPSWLAYKGEGPSIHFQVPEDSDCCMKGITLCAVYSSMATECL…	1478	10888	https://www.nature.com/articles/s41588-022-01172-2#data-availability	https://www.peagdb.com/download/
PlantKGA_395	Fabales	Fabaceae	Pisum	sativum L.	Pisum sativum L.	Pea	豌豆	chromosome	Yes	转录本	Psat07G0236600-T2	Psat07G0236600-T21288xxPlantKGA_395	Psat07G0236600	CN	partial	chr7	161813508	161816240	-	Pfam	PF18052	Rx N-terminal domain	Rx	N-terminal	3	73	1.2e-16	MAKGLQTDITNLQNTLTIINAFILDAENKQTQSNSISLWLHQLKYVLLDARDILDEIEYESLRNQVLKANGTFTTKVQRFLSPSSNPLAFRVKMAHKIKHVNDRIDEVASLRMKLGLSVSENHHASGSGSGNSSTRVRRETHSYVRSSHVIGRDGEKEKVIRFLMAPPLGSDDDEIDVIPIIGIGGLGKTTLAQLVYNDDRVIEFFDLRMWVFVSDVFDVKRLVLEILKAMHGMEMDTHMYSFDQLQNLLRERLWGKKFLLVLDDVWNEDYREWLELKRLLLGMHDGGDDKLGNKIITTTRSDRVASIMGNANKHNLRYLPEEDCLRLFVKCAFPEGEGKQHPRLVEIGKDIARKCKGLPLAVISLGCLLYSKPNESEWKKVRDSEFWKVNPEDDDGIL…	534	2733	https://www.nature.com/articles/s41588-022-01172-2#data-availability	https://www.peagdb.com/download/
PlantKGA_395	Fabales	Fabaceae	Pisum	sativum L.	Pisum sativum L.	Pea	豌豆	chromosome	Yes	转录本	Psat07G0236600-T2	Psat07G0236600-T21288xxPlantKGA_395	Psat07G0236600	CN	partial	chr7	161813508	161816240	-	Pfam	PF00931	NB-ARC domain	NB-ARC	156	407	1.1e-47	MAKGLQTDITNLQNTLTIINAFILDAENKQTQSNSISLWLHQLKYVLLDARDILDEIEYESLRNQVLKANGTFTTKVQRFLSPSSNPLAFRVKMAHKIKHVNDRIDEVASLRMKLGLSVSENHHASGSGSGNSSTRVRRETHSYVRSSHVIGRDGEKEKVIRFLMAPPLGSDDDEIDVIPIIGIGGLGKTTLAQLVYNDDRVIEFFDLRMWVFVSDVFDVKRLVLEILKAMHGMEMDTHMYSFDQLQNLLRERLWGKKFLLVLDDVWNEDYREWLELKRLLLGMHDGGDDKLGNKIITTTRSDRVASIMGNANKHNLRYLPEEDCLRLFVKCAFPEGEGKQHPRLVEIGKDIARKCKGLPLAVISLGCLLYSKPNESEWKKVRDSEFWKVNPEDDDGIL…	534	2733	https://www.nature.com/articles/s41588-022-01172-2#data-availability	https://www.peagdb.com/download/
PlantKGA_395	Fabales	Fabaceae	Pisum	sativum L.	Pisum sativum L.	Pea	豌豆	chromosome	Yes	转录本	Psat07G0395100-T1	Psat07G0395100-T11288xxPlantKGA_395	Psat07G0395100	CN	partial	chr7	269225986	269245946	-	Pfam	PF18052	Rx N-terminal domain	Rx	N-terminal	5	86	3.1e-14	MADNVVAFLLEHLSQLLQREANLLCGVEDKIISLRNELEIINIYLKTSSEGKINSNNREIEQKVLSQIRDVSYLAEDVIDTFITNVAFYKKRNVLGRMLHSVDHAKLLHDVAEKIDKIKTALSEIHENKIKYCQESSDQSRSAREEEERAQSLHRLRRNVEEENVVGFVHESEVVINRLIEGGSPPLKVVSIIGMGGLGKTTLARKVYNSHKVKNHFNCRAWVCVSNECRARELLLGLLQNLMPNNDYEGRSLSDDELKKRVWECLKWKKYLLVLDDLWKIRDWDELKDAFPDGNRGSRILITSRLKEVASHTGRDPPFFLQFLSEEQSWELFSKKVFRGEEYPCDLESLGKQIVKSCGGLPLSIVVLAGLLANKEKSHREWSKVLGHVNWYLTRDETQ…	922	19961	https://www.nature.com/articles/s41588-022-01172-2#data-availability	https://www.peagdb.com/download/
PlantKGA_395	Fabales	Fabaceae	Pisum	sativum L.	Pisum sativum L.	Pea	豌豆	chromosome	Yes	转录本	Psat07G0395100-T1	Psat07G0395100-T11288xxPlantKGA_395	Psat07G0395100	CN	partial	chr7	269225986	269245946	-	Pfam	PF00931	NB-ARC domain	NB-ARC	173	409	3.8e-58	MADNVVAFLLEHLSQLLQREANLLCGVEDKIISLRNELEIINIYLKTSSEGKINSNNREIEQKVLSQIRDVSYLAEDVIDTFITNVAFYKKRNVLGRMLHSVDHAKLLHDVAEKIDKIKTALSEIHENKIKYCQESSDQSRSAREEEERAQSLHRLRRNVEEENVVGFVHESEVVINRLIEGGSPPLKVVSIIGMGGLGKTTLARKVYNSHKVKNHFNCRAWVCVSNECRARELLLGLLQNLMPNNDYEGRSLSDDELKKRVWECLKWKKYLLVLDDLWKIRDWDELKDAFPDGNRGSRILITSRLKEVASHTGRDPPFFLQFLSEEQSWELFSKKVFRGEEYPCDLESLGKQIVKSCGGLPLSIVVLAGLLANKEKSHREWSKVLGHVNWYLTRDETQ…	922	19961	https://www.nature.com/articles/s41588-022-01172-2#data-availability	https://www.peagdb.com/download/
PlantKGA_395	Fabales	Fabaceae	Pisum	sativum L.	Pisum sativum L.	Pea	豌豆	chromosome	Yes	转录本	Psat03G0414100-T1	Psat03G0414100-T11288xxPlantKGA_395	Psat03G0414100	TNL	full-length	chr3	324786931	324802257	-	Pfam	PF13855	Leucine rich repeat	Leucine-rich repeat	825	880	1.7e-06	MSVIWKYFSSQVTRALTGSRPSTSNQTSTEDNLQNSRYEYDVFISFRGTDTRNTFVGHLYANLIRKGIFVFKDDKQLQKGESISSQLVHAIQHSRISIIVFSKDYPCSTWCLDEMLAIAHAHFHDEIKQIVCPVFYDVDPSHVRKQNGAYEGAFAFHSLLFKHDPDKVDVWKRYMAYLASLAGWDVRDKPEFEQIQNIVQVIIENLGRKFLGIADELIGIQPRVKILENVLKLSSHGDEFRVLGIWGMDGIGKTTLATVLFDTISHHYQFGACCFIENVSTIYRDGGAIAVQKQILRQTLKEKNLETYTSSDISGIILNRLYNMKLLIVLDDVDQFEQLQELHINPKLLLPGSRIIITTRDVHILELYGADRIHKVELMNDNDARELLCRKAFRNDNPS…	1172	15327	https://www.nature.com/articles/s41588-022-01172-2#data-availability	https://www.peagdb.com/download/
PlantKGA_395	Fabales	Fabaceae	Pisum	sativum L.	Pisum sativum L.	Pea	豌豆	chromosome	Yes	转录本	Psat03G0414100-T1	Psat03G0414100-T11288xxPlantKGA_395	Psat03G0414100	TNL	full-length	chr3	324786931	324802257	-	Pfam	PF01582	TIR domain	Toll/interleukin-1 receptor homology (TIR) domain	40	202	3.1e-35	MSVIWKYFSSQVTRALTGSRPSTSNQTSTEDNLQNSRYEYDVFISFRGTDTRNTFVGHLYANLIRKGIFVFKDDKQLQKGESISSQLVHAIQHSRISIIVFSKDYPCSTWCLDEMLAIAHAHFHDEIKQIVCPVFYDVDPSHVRKQNGAYEGAFAFHSLLFKHDPDKVDVWKRYMAYLASLAGWDVRDKPEFEQIQNIVQVIIENLGRKFLGIADELIGIQPRVKILENVLKLSSHGDEFRVLGIWGMDGIGKTTLATVLFDTISHHYQFGACCFIENVSTIYRDGGAIAVQKQILRQTLKEKNLETYTSSDISGIILNRLYNMKLLIVLDDVDQFEQLQELHINPKLLLPGSRIIITTRDVHILELYGADRIHKVELMNDNDARELLCRKAFRNDNPS…	1172	15327	https://www.nature.com/articles/s41588-022-01172-2#data-availability	https://www.peagdb.com/download/
PlantKGA_395	Fabales	Fabaceae	Pisum	sativum L.	Pisum sativum L.	Pea	豌豆	chromosome	Yes	转录本	Psat03G0414100-T1	Psat03G0414100-T11288xxPlantKGA_395	Psat03G0414100	TNL	full-length	chr3	324786931	324802257	-	Pfam	PF00931	NB-ARC domain	NB-ARC	231	452	1e-28	MSVIWKYFSSQVTRALTGSRPSTSNQTSTEDNLQNSRYEYDVFISFRGTDTRNTFVGHLYANLIRKGIFVFKDDKQLQKGESISSQLVHAIQHSRISIIVFSKDYPCSTWCLDEMLAIAHAHFHDEIKQIVCPVFYDVDPSHVRKQNGAYEGAFAFHSLLFKHDPDKVDVWKRYMAYLASLAGWDVRDKPEFEQIQNIVQVIIENLGRKFLGIADELIGIQPRVKILENVLKLSSHGDEFRVLGIWGMDGIGKTTLATVLFDTISHHYQFGACCFIENVSTIYRDGGAIAVQKQILRQTLKEKNLETYTSSDISGIILNRLYNMKLLIVLDDVDQFEQLQELHINPKLLLPGSRIIITTRDVHILELYGADRIHKVELMNDNDARELLCRKAFRNDNPS…	1172	15327	https://www.nature.com/articles/s41588-022-01172-2#data-availability	https://www.peagdb.com/download/
PlantKGA_395	Fabales	Fabaceae	Pisum	sativum L.	Pisum sativum L.	Pea	豌豆	chromosome	Yes	转录本	Psat03G0414100-T2	Psat03G0414100-T21288xxPlantKGA_395	Psat03G0414100	TNL	full-length	chr3	324786931	324802257	-	Pfam	PF00931	NB-ARC domain	NB-ARC	231	452	8.4e-29	MSVIWKYFSSQVTRALTGSRPSTSNQTSTEDNLQNSRYEYDVFISFRGTDTRNTFVGHLYANLIRKGIFVFKDDKQLQKGESISSQLVHAIQHSRISIIVFSKDYPCSTWCLDEMLAIAHAHFHDEIKQIVCPVFYDVDPSHVRKQNGAYEGAFAFHSLLFKHDPDKVDVWKRYMAYLASLAGWDVRDKPEFEQIQNIVQVIIENLGRKFLGIADELIGIQPRVKILENVLKLSSHGDEFRVLGIWGMDGIGKTTLATVLFDTISHHYQFGACCFIENVSTIYRDGGAIAVQKQILRQTLKEKNLETYTSSDISGIILNRLYNMKLLIVLDDVDQFEQLQELHINPKLLLPGSRIIITTRDVHILELYGADRIHKVELMNDNDARELLCRKAFRNDNPS…	1027	15327	https://www.nature.com/articles/s41588-022-01172-2#data-availability	https://www.peagdb.com/download/
PlantKGA_395	Fabales	Fabaceae	Pisum	sativum L.	Pisum sativum L.	Pea	豌豆	chromosome	Yes	转录本	Psat03G0414100-T2	Psat03G0414100-T21288xxPlantKGA_395	Psat03G0414100	TNL	full-length	chr3	324786931	324802257	-	Pfam	PF01582	TIR domain	Toll/interleukin-1 receptor homology (TIR) domain	40	202	2.6e-35	MSVIWKYFSSQVTRALTGSRPSTSNQTSTEDNLQNSRYEYDVFISFRGTDTRNTFVGHLYANLIRKGIFVFKDDKQLQKGESISSQLVHAIQHSRISIIVFSKDYPCSTWCLDEMLAIAHAHFHDEIKQIVCPVFYDVDPSHVRKQNGAYEGAFAFHSLLFKHDPDKVDVWKRYMAYLASLAGWDVRDKPEFEQIQNIVQVIIENLGRKFLGIADELIGIQPRVKILENVLKLSSHGDEFRVLGIWGMDGIGKTTLATVLFDTISHHYQFGACCFIENVSTIYRDGGAIAVQKQILRQTLKEKNLETYTSSDISGIILNRLYNMKLLIVLDDVDQFEQLQELHINPKLLLPGSRIIITTRDVHILELYGADRIHKVELMNDNDARELLCRKAFRNDNPS…	1027	15327	https://www.nature.com/articles/s41588-022-01172-2#data-availability	https://www.peagdb.com/download/
PlantKGA_395	Fabales	Fabaceae	Pisum	sativum L.	Pisum sativum L.	Pea	豌豆	chromosome	Yes	转录本	Psat03G0414100-T2	Psat03G0414100-T21288xxPlantKGA_395	Psat03G0414100	TNL	full-length	chr3	324786931	324802257	-	Pfam	PF13855	Leucine rich repeat	Leucine-rich repeat	825	880	1.6e-06	MSVIWKYFSSQVTRALTGSRPSTSNQTSTEDNLQNSRYEYDVFISFRGTDTRNTFVGHLYANLIRKGIFVFKDDKQLQKGESISSQLVHAIQHSRISIIVFSKDYPCSTWCLDEMLAIAHAHFHDEIKQIVCPVFYDVDPSHVRKQNGAYEGAFAFHSLLFKHDPDKVDVWKRYMAYLASLAGWDVRDKPEFEQIQNIVQVIIENLGRKFLGIADELIGIQPRVKILENVLKLSSHGDEFRVLGIWGMDGIGKTTLATVLFDTISHHYQFGACCFIENVSTIYRDGGAIAVQKQILRQTLKEKNLETYTSSDISGIILNRLYNMKLLIVLDDVDQFEQLQELHINPKLLLPGSRIIITTRDVHILELYGADRIHKVELMNDNDARELLCRKAFRNDNPS…	1027	15327	https://www.nature.com/articles/s41588-022-01172-2#data-availability	https://www.peagdb.com/download/
PlantKGA_395	Fabales	Fabaceae	Pisum	sativum L.	Pisum sativum L.	Pea	豌豆	chromosome	Yes	转录本	Psat05G0705400-T1	Psat05G0705400-T11288xxPlantKGA_395	Psat05G0705400	TNL	full-length	chr5	568446031	568459390	-	Pfam	PF13855	Leucine rich repeat	Leucine-rich repeat	874	926	1.4e-06	MDSNSEETSDTLLSSWWSLLLQPFRTVLGRFSFSNFGQRGSPSSSTSIDSNFGQRGSPSSSTSIDSNFGQRGSPSSSTSIDSNCVHTYRYDVFISFRGADTRNTFVDHLYAHITRMGMFAFMDDKRLEKGESLSPQLLQAIQNSRISIVVFSERYADSMWCLEEMATIAECRIELNQKVFPVFYDVDPSLVRKQTGVYQRYFDLYMKKFKHDPNKVVRWMNAMKDLANLVGWDVRNKRESKEIENIVQALIKTLNHKFSGFTSDLVGMEPRIEELEKLLKLNSKDDDFRVLGIWGMSGVGKTTHATLLYDRVSYQFGARCFINNTSKLYMDGGIVAVQRQILRQALDERNLDSYDTCEIFGIMINRLHSCTKVLLVLDNIDQLEQLQELGINPKLLGSG…	1224	13360	https://www.nature.com/articles/s41588-022-01172-2#data-availability	https://www.peagdb.com/download/
PlantKGA_395	Fabales	Fabaceae	Pisum	sativum L.	Pisum sativum L.	Pea	豌豆	chromosome	Yes	转录本	Psat05G0705400-T1	Psat05G0705400-T11288xxPlantKGA_395	Psat05G0705400	TNL	full-length	chr5	568446031	568459390	-	Pfam	PF01582	TIR domain	Toll/interleukin-1 receptor homology (TIR) domain	90	258	1.1e-41	MDSNSEETSDTLLSSWWSLLLQPFRTVLGRFSFSNFGQRGSPSSSTSIDSNFGQRGSPSSSTSIDSNFGQRGSPSSSTSIDSNCVHTYRYDVFISFRGADTRNTFVDHLYAHITRMGMFAFMDDKRLEKGESLSPQLLQAIQNSRISIVVFSERYADSMWCLEEMATIAECRIELNQKVFPVFYDVDPSLVRKQTGVYQRYFDLYMKKFKHDPNKVVRWMNAMKDLANLVGWDVRNKRESKEIENIVQALIKTLNHKFSGFTSDLVGMEPRIEELEKLLKLNSKDDDFRVLGIWGMSGVGKTTHATLLYDRVSYQFGARCFINNTSKLYMDGGIVAVQRQILRQALDERNLDSYDTCEIFGIMINRLHSCTKVLLVLDNIDQLEQLQELGINPKLLGSG…	1224	13360	https://www.nature.com/articles/s41588-022-01172-2#data-availability	https://www.peagdb.com/download/
PlantKGA_395	Fabales	Fabaceae	Pisum	sativum L.	Pisum sativum L.	Pea	豌豆	chromosome	Yes	转录本	Psat05G0705400-T1	Psat05G0705400-T11288xxPlantKGA_395	Psat05G0705400	TNL	full-length	chr5	568446031	568459390	-	Pfam	PF00931	NB-ARC domain	NB-ARC	275	495	2.2e-24	MDSNSEETSDTLLSSWWSLLLQPFRTVLGRFSFSNFGQRGSPSSSTSIDSNFGQRGSPSSSTSIDSNFGQRGSPSSSTSIDSNCVHTYRYDVFISFRGADTRNTFVDHLYAHITRMGMFAFMDDKRLEKGESLSPQLLQAIQNSRISIVVFSERYADSMWCLEEMATIAECRIELNQKVFPVFYDVDPSLVRKQTGVYQRYFDLYMKKFKHDPNKVVRWMNAMKDLANLVGWDVRNKRESKEIENIVQALIKTLNHKFSGFTSDLVGMEPRIEELEKLLKLNSKDDDFRVLGIWGMSGVGKTTHATLLYDRVSYQFGARCFINNTSKLYMDGGIVAVQRQILRQALDERNLDSYDTCEIFGIMINRLHSCTKVLLVLDNIDQLEQLQELGINPKLLGSG…	1224	13360	https://www.nature.com/articles/s41588-022-01172-2#data-availability	https://www.peagdb.com/download/
PlantKGA_395	Fabales	Fabaceae	Pisum	sativum L.	Pisum sativum L.	Pea	豌豆	chromosome	Yes	转录本	Psat05G0705400-T2	Psat05G0705400-T21288xxPlantKGA_395	Psat05G0705400	TNL	full-length	chr5	568446031	568459390	-	Pfam	PF13855	Leucine rich repeat	Leucine-rich repeat	858	910	1.4e-06	MDSNSEETSDTLLSSWWSLLLQPFRTVLGRFSFSNFGQRGSPSSSTSIDSNFGQRGSPSSSTSIDSNCVHTYRYDVFISFRGADTRNTFVDHLYAHITRMGMFAFMDDKRLEKGESLSPQLLQAIQNSRISIVVFSERYADSMWCLEEMATIAECRIELNQKVFPVFYDVDPSLVRKQTGVYQRYFDLYMKKFKHDPNKVVRWMNAMKDLANLVGWDVRNKRESKEIENIVQALIKTLNHKFSGFTSDLVGMEPRIEELEKLLKLNSKDDDFRVLGIWGMSGVGKTTHATLLYDRVSYQFGARCFINNTSKLYMDGGIVAVQRQILRQALDERNLDSYDTCEIFGIMINRLHSCTKVLLVLDNIDQLEQLQELGINPKLLGSGSRIIITTRDEHILRVY…	1208	13360	https://www.nature.com/articles/s41588-022-01172-2#data-availability	https://www.peagdb.com/download/
PlantKGA_395	Fabales	Fabaceae	Pisum	sativum L.	Pisum sativum L.	Pea	豌豆	chromosome	Yes	转录本	Psat05G0705400-T2	Psat05G0705400-T21288xxPlantKGA_395	Psat05G0705400	TNL	full-length	chr5	568446031	568459390	-	Pfam	PF01582	TIR domain	Toll/interleukin-1 receptor homology (TIR) domain	74	242	1.1e-41	MDSNSEETSDTLLSSWWSLLLQPFRTVLGRFSFSNFGQRGSPSSSTSIDSNFGQRGSPSSSTSIDSNCVHTYRYDVFISFRGADTRNTFVDHLYAHITRMGMFAFMDDKRLEKGESLSPQLLQAIQNSRISIVVFSERYADSMWCLEEMATIAECRIELNQKVFPVFYDVDPSLVRKQTGVYQRYFDLYMKKFKHDPNKVVRWMNAMKDLANLVGWDVRNKRESKEIENIVQALIKTLNHKFSGFTSDLVGMEPRIEELEKLLKLNSKDDDFRVLGIWGMSGVGKTTHATLLYDRVSYQFGARCFINNTSKLYMDGGIVAVQRQILRQALDERNLDSYDTCEIFGIMINRLHSCTKVLLVLDNIDQLEQLQELGINPKLLGSGSRIIITTRDEHILRVY…	1208	13360	https://www.nature.com/articles/s41588-022-01172-2#data-availability	https://www.peagdb.com/download/
PlantKGA_395	Fabales	Fabaceae	Pisum	sativum L.	Pisum sativum L.	Pea	豌豆	chromosome	Yes	转录本	Psat05G0705400-T2	Psat05G0705400-T21288xxPlantKGA_395	Psat05G0705400	TNL	full-length	chr5	568446031	568459390	-	Pfam	PF00931	NB-ARC domain	NB-ARC	259	479	2.2e-24	MDSNSEETSDTLLSSWWSLLLQPFRTVLGRFSFSNFGQRGSPSSSTSIDSNFGQRGSPSSSTSIDSNCVHTYRYDVFISFRGADTRNTFVDHLYAHITRMGMFAFMDDKRLEKGESLSPQLLQAIQNSRISIVVFSERYADSMWCLEEMATIAECRIELNQKVFPVFYDVDPSLVRKQTGVYQRYFDLYMKKFKHDPNKVVRWMNAMKDLANLVGWDVRNKRESKEIENIVQALIKTLNHKFSGFTSDLVGMEPRIEELEKLLKLNSKDDDFRVLGIWGMSGVGKTTHATLLYDRVSYQFGARCFINNTSKLYMDGGIVAVQRQILRQALDERNLDSYDTCEIFGIMINRLHSCTKVLLVLDNIDQLEQLQELGINPKLLGSGSRIIITTRDEHILRVY…	1208	13360	https://www.nature.com/articles/s41588-022-01172-2#data-availability	https://www.peagdb.com/download/
PlantKGA_395	Fabales	Fabaceae	Pisum	sativum L.	Pisum sativum L.	Pea	豌豆	chromosome	Yes	转录本	Psat05G0705400-T3	Psat05G0705400-T31288xxPlantKGA_395	Psat05G0705400	TNL	full-length	chr5	568446031	568459390	-	Pfam	PF13855	Leucine rich repeat	Leucine-rich repeat	858	910	1.4e-06	MDSNSEETSDTLLSSWWSLLLQPFRTVLGRFSFSNFGQRGSPSSSTSIDSNFGQRGSPSSSTSIDSNCVHTYRYDVFISFRGADTRNTFVDHLYAHITRMGMFAFMDDKRLEKGESLSPQLLQAIQNSRISIVVFSERYADSMWCLEEMATIAECRIELNQKVFPVFYDVDPSLVRKQTGVYQRYFDLYMKKFKHDPNKVVRWMNAMKDLANLVGWDVRNKRESKEIENIVQALIKTLNHKFSGFTSDLVGMEPRIEELEKLLKLNSKDDDFRVLGIWGMSGVGKTTHATLLYDRVSYQFGARCFINNTSKLYMDGGIVAVQRQILRQALDERNLDSYDTCEIFGIMINRLHSCTKVLLVLDNIDQLEQLQELGINPKLLGSGSRIIITTRDEHILRVY…	1208	13360	https://www.nature.com/articles/s41588-022-01172-2#data-availability	https://www.peagdb.com/download/
PlantKGA_395	Fabales	Fabaceae	Pisum	sativum L.	Pisum sativum L.	Pea	豌豆	chromosome	Yes	转录本	Psat05G0705400-T3	Psat05G0705400-T31288xxPlantKGA_395	Psat05G0705400	TNL	full-length	chr5	568446031	568459390	-	Pfam	PF01582	TIR domain	Toll/interleukin-1 receptor homology (TIR) domain	74	242	1.1e-41	MDSNSEETSDTLLSSWWSLLLQPFRTVLGRFSFSNFGQRGSPSSSTSIDSNFGQRGSPSSSTSIDSNCVHTYRYDVFISFRGADTRNTFVDHLYAHITRMGMFAFMDDKRLEKGESLSPQLLQAIQNSRISIVVFSERYADSMWCLEEMATIAECRIELNQKVFPVFYDVDPSLVRKQTGVYQRYFDLYMKKFKHDPNKVVRWMNAMKDLANLVGWDVRNKRESKEIENIVQALIKTLNHKFSGFTSDLVGMEPRIEELEKLLKLNSKDDDFRVLGIWGMSGVGKTTHATLLYDRVSYQFGARCFINNTSKLYMDGGIVAVQRQILRQALDERNLDSYDTCEIFGIMINRLHSCTKVLLVLDNIDQLEQLQELGINPKLLGSGSRIIITTRDEHILRVY…	1208	13360	https://www.nature.com/articles/s41588-022-01172-2#data-availability	https://www.peagdb.com/download/
PlantKGA_395	Fabales	Fabaceae	Pisum	sativum L.	Pisum sativum L.	Pea	豌豆	chromosome	Yes	转录本	Psat05G0705400-T3	Psat05G0705400-T31288xxPlantKGA_395	Psat05G0705400	TNL	full-length	chr5	568446031	568459390	-	Pfam	PF00931	NB-ARC domain	NB-ARC	259	479	2.2e-24	MDSNSEETSDTLLSSWWSLLLQPFRTVLGRFSFSNFGQRGSPSSSTSIDSNFGQRGSPSSSTSIDSNCVHTYRYDVFISFRGADTRNTFVDHLYAHITRMGMFAFMDDKRLEKGESLSPQLLQAIQNSRISIVVFSERYADSMWCLEEMATIAECRIELNQKVFPVFYDVDPSLVRKQTGVYQRYFDLYMKKFKHDPNKVVRWMNAMKDLANLVGWDVRNKRESKEIENIVQALIKTLNHKFSGFTSDLVGMEPRIEELEKLLKLNSKDDDFRVLGIWGMSGVGKTTHATLLYDRVSYQFGARCFINNTSKLYMDGGIVAVQRQILRQALDERNLDSYDTCEIFGIMINRLHSCTKVLLVLDNIDQLEQLQELGINPKLLGSGSRIIITTRDEHILRVY…	1208	13360	https://www.nature.com/articles/s41588-022-01172-2#data-availability	https://www.peagdb.com/download/
PlantKGA_395	Fabales	Fabaceae	Pisum	sativum L.	Pisum sativum L.	Pea	豌豆	chromosome	Yes	转录本	Psat05G0705400-T4	Psat05G0705400-T41288xxPlantKGA_395	Psat05G0705400	TNL	full-length	chr5	568446031	568459390	-	Pfam	PF01582	TIR domain	Toll/interleukin-1 receptor homology (TIR) domain	2	137	5.7e-30	MDDKRLEKGESLSPQLLQAIQNSRISIVVFSERYADSMWCLEEMATIAECRIELNQKVFPVFYDVDPSLVRKQTGVYQRYFDLYMKKFKHDPNKVVRWMNAMKDLANLVGWDVRNKRESKEIENIVQALIKTLNHKFSGFTSDLVGMEPRIEELEKLLKLNSKDDDFRVLGIWGMSGVGKTTHATLLYDRVSYQFGARCFINNTSKLYMDGGIVAVQRQILRQALDERNLDSYDTCEIFGIMINRLHSCTKVLLVLDNIDQLEQLQELGINPKLLGSGSRIIITTRDEHILRVYGADKIHKVPLLNSSDASELFLRKAFKGEVQSSNCVELIPEILKYAQNLPLAIKVVGSFLCTRDATQWRDALDRLKNNPDNKIMDVLQMSVDGLQHEEKEIFLHIA…	1103	13360	https://www.nature.com/articles/s41588-022-01172-2#data-availability	https://www.peagdb.com/download/
PlantKGA_395	Fabales	Fabaceae	Pisum	sativum L.	Pisum sativum L.	Pea	豌豆	chromosome	Yes	转录本	Psat05G0705400-T4	Psat05G0705400-T41288xxPlantKGA_395	Psat05G0705400	TNL	full-length	chr5	568446031	568459390	-	Pfam	PF13855	Leucine rich repeat	Leucine-rich repeat	753	805	1.2e-06	MDDKRLEKGESLSPQLLQAIQNSRISIVVFSERYADSMWCLEEMATIAECRIELNQKVFPVFYDVDPSLVRKQTGVYQRYFDLYMKKFKHDPNKVVRWMNAMKDLANLVGWDVRNKRESKEIENIVQALIKTLNHKFSGFTSDLVGMEPRIEELEKLLKLNSKDDDFRVLGIWGMSGVGKTTHATLLYDRVSYQFGARCFINNTSKLYMDGGIVAVQRQILRQALDERNLDSYDTCEIFGIMINRLHSCTKVLLVLDNIDQLEQLQELGINPKLLGSGSRIIITTRDEHILRVYGADKIHKVPLLNSSDASELFLRKAFKGEVQSSNCVELIPEILKYAQNLPLAIKVVGSFLCTRDATQWRDALDRLKNNPDNKIMDVLQMSVDGLQHEEKEIFLHIA…	1103	13360	https://www.nature.com/articles/s41588-022-01172-2#data-availability	https://www.peagdb.com/download/
PlantKGA_395	Fabales	Fabaceae	Pisum	sativum L.	Pisum sativum L.	Pea	豌豆	chromosome	Yes	转录本	Psat05G0705400-T4	Psat05G0705400-T41288xxPlantKGA_395	Psat05G0705400	TNL	full-length	chr5	568446031	568459390	-	Pfam	PF00931	NB-ARC domain	NB-ARC	154	374	1.9e-24	MDDKRLEKGESLSPQLLQAIQNSRISIVVFSERYADSMWCLEEMATIAECRIELNQKVFPVFYDVDPSLVRKQTGVYQRYFDLYMKKFKHDPNKVVRWMNAMKDLANLVGWDVRNKRESKEIENIVQALIKTLNHKFSGFTSDLVGMEPRIEELEKLLKLNSKDDDFRVLGIWGMSGVGKTTHATLLYDRVSYQFGARCFINNTSKLYMDGGIVAVQRQILRQALDERNLDSYDTCEIFGIMINRLHSCTKVLLVLDNIDQLEQLQELGINPKLLGSGSRIIITTRDEHILRVYGADKIHKVPLLNSSDASELFLRKAFKGEVQSSNCVELIPEILKYAQNLPLAIKVVGSFLCTRDATQWRDALDRLKNNPDNKIMDVLQMSVDGLQHEEKEIFLHIA…	1103	13360	https://www.nature.com/articles/s41588-022-01172-2#data-availability	https://www.peagdb.com/download/
PlantKGA_395	Fabales	Fabaceae	Pisum	sativum L.	Pisum sativum L.	Pea	豌豆	chromosome	Yes	转录本	Psat07G0357600-T1	Psat07G0357600-T11288xxPlantKGA_395	Psat07G0357600	TNL	full-length	chr7	242125932	242129467	-	Pfam	PF01582	TIR domain	Toll/interleukin-1 receptor homology (TIR) domain	39	206	9.2e-42	MQIYFVPVRFTILAYSNMASSSRSSSTSAMLTYPTRNSNYDVFVSFRGEDTRNNFTDFLFHAFQTQGIFAFRDDTNLPKGESIAPELLHAIQHSQIFVVVFSTNYASSTWCLQELDQICEFLQLSGKHVLPVFYDVDPSEVRHQKGSYAEAFSKHEHRFQHDSQMVSKWREALTQVANLSGWDLRHKPQSASIKEIVQKIINILDCGSSCVSKDLVGMDSPIQELQKLLLLDLVHDVRVIGICGMGGIGKTTLATVLYDRISQLFGACCFIDDVSKIYRLHDGPLGAQKQILDQTLGQEHHQICNHYNATNLIRRRLCRQRALIILDNVGQVEQLEKIAVYRECLGARSRIIIISRDEHILKQYGVDAVYQVPLLNQTNSLQLLCRKAFKLDHILSTYE…	1074	3536	https://www.nature.com/articles/s41588-022-01172-2#data-availability	https://www.peagdb.com/download/
PlantKGA_395	Fabales	Fabaceae	Pisum	sativum L.	Pisum sativum L.	Pea	豌豆	chromosome	Yes	转录本	Psat07G0357600-T1	Psat07G0357600-T11288xxPlantKGA_395	Psat07G0357600	TNL	full-length	chr7	242125932	242129467	-	Pfam	PF00931	NB-ARC domain	NB-ARC	224	444	7.5e-25	MQIYFVPVRFTILAYSNMASSSRSSSTSAMLTYPTRNSNYDVFVSFRGEDTRNNFTDFLFHAFQTQGIFAFRDDTNLPKGESIAPELLHAIQHSQIFVVVFSTNYASSTWCLQELDQICEFLQLSGKHVLPVFYDVDPSEVRHQKGSYAEAFSKHEHRFQHDSQMVSKWREALTQVANLSGWDLRHKPQSASIKEIVQKIINILDCGSSCVSKDLVGMDSPIQELQKLLLLDLVHDVRVIGICGMGGIGKTTLATVLYDRISQLFGACCFIDDVSKIYRLHDGPLGAQKQILDQTLGQEHHQICNHYNATNLIRRRLCRQRALIILDNVGQVEQLEKIAVYRECLGARSRIIIISRDEHILKQYGVDAVYQVPLLNQTNSLQLLCRKAFKLDHILSTYE…	1074	3536	https://www.nature.com/articles/s41588-022-01172-2#data-availability	https://www.peagdb.com/download/
PlantKGA_395	Fabales	Fabaceae	Pisum	sativum L.	Pisum sativum L.	Pea	豌豆	chromosome	Yes	转录本	Psat07G0357600-T1	Psat07G0357600-T11288xxPlantKGA_395	Psat07G0357600	TNL	full-length	chr7	242125932	242129467	-	Pfam	PF12799	Leucine Rich repeats (2 copies)	Leucine rich repeat 4	651	692	7.3e-07	MQIYFVPVRFTILAYSNMASSSRSSSTSAMLTYPTRNSNYDVFVSFRGEDTRNNFTDFLFHAFQTQGIFAFRDDTNLPKGESIAPELLHAIQHSQIFVVVFSTNYASSTWCLQELDQICEFLQLSGKHVLPVFYDVDPSEVRHQKGSYAEAFSKHEHRFQHDSQMVSKWREALTQVANLSGWDLRHKPQSASIKEIVQKIINILDCGSSCVSKDLVGMDSPIQELQKLLLLDLVHDVRVIGICGMGGIGKTTLATVLYDRISQLFGACCFIDDVSKIYRLHDGPLGAQKQILDQTLGQEHHQICNHYNATNLIRRRLCRQRALIILDNVGQVEQLEKIAVYRECLGARSRIIIISRDEHILKQYGVDAVYQVPLLNQTNSLQLLCRKAFKLDHILSTYE…	1074	3536	https://www.nature.com/articles/s41588-022-01172-2#data-availability	https://www.peagdb.com/download/
PlantKGA_395	Fabales	Fabaceae	Pisum	sativum L.	Pisum sativum L.	Pea	豌豆	chromosome	Yes	转录本	Psat07G0360300-T1	Psat07G0360300-T11288xxPlantKGA_395	Psat07G0360300	TNL	full-length	chr7	243478503	243482293	-	Pfam	PF00931	NB-ARC domain	NB-ARC	232	454	1.4e-26	MSNHINYLIFPCVSDLFQFHSNLVLAFTVAMALACNSLQSSSSSPKMRWKYDVFVSFRGDTRNNFTDHLFGALHKKAIITFRDDTKLKKGEDISLELLQAIEGSQILIVIFSTNYASSTWCLQELAKIAACIEVPGQSVLPIFFDVSPSEVRKQCGDYEKAFQGHEERFKATLEKVQRWRGALTQVANLSGWEVRDKPQYAVIGEITKKVTCLLGNKSSTLPRDIVGMPSRVEELENHLNLDSNDDDVRVIGICGMGGIGKTTLATALYARISNQFDACCFIDDVSKIYGDHGPIGVQKQLLRQTLNEENLQICNLPMASNLIRTRLSRLKSLVVLDNVDEVEQLDRLDMRREWLGRGSRIIIISRNGHILTEHGVDEVYRVRLLDRKCALQLFCQKAF…	1102	3791	https://www.nature.com/articles/s41588-022-01172-2#data-availability	https://www.peagdb.com/download/
PlantKGA_395	Fabales	Fabaceae	Pisum	sativum L.	Pisum sativum L.	Pea	豌豆	chromosome	Yes	转录本	Psat07G0360300-T1	Psat07G0360300-T11288xxPlantKGA_395	Psat07G0360300	TNL	full-length	chr7	243478503	243482293	-	Pfam	PF00560	Leucine Rich Repeat	Leucine-rich repeat	736	748	0.57	MSNHINYLIFPCVSDLFQFHSNLVLAFTVAMALACNSLQSSSSSPKMRWKYDVFVSFRGDTRNNFTDHLFGALHKKAIITFRDDTKLKKGEDISLELLQAIEGSQILIVIFSTNYASSTWCLQELAKIAACIEVPGQSVLPIFFDVSPSEVRKQCGDYEKAFQGHEERFKATLEKVQRWRGALTQVANLSGWEVRDKPQYAVIGEITKKVTCLLGNKSSTLPRDIVGMPSRVEELENHLNLDSNDDDVRVIGICGMGGIGKTTLATALYARISNQFDACCFIDDVSKIYGDHGPIGVQKQLLRQTLNEENLQICNLPMASNLIRTRLSRLKSLVVLDNVDEVEQLDRLDMRREWLGRGSRIIIISRNGHILTEHGVDEVYRVRLLDRKCALQLFCQKAF…	1102	3791	https://www.nature.com/articles/s41588-022-01172-2#data-availability	https://www.peagdb.com/download/
PlantKGA_395	Fabales	Fabaceae	Pisum	sativum L.	Pisum sativum L.	Pea	豌豆	chromosome	Yes	转录本	Psat07G0360300-T1	Psat07G0360300-T11288xxPlantKGA_395	Psat07G0360300	TNL	full-length	chr7	243478503	243482293	-	Pfam	PF01582	TIR domain	Toll/interleukin-1 receptor homology (TIR) domain	50	210	3.9e-39	MSNHINYLIFPCVSDLFQFHSNLVLAFTVAMALACNSLQSSSSSPKMRWKYDVFVSFRGDTRNNFTDHLFGALHKKAIITFRDDTKLKKGEDISLELLQAIEGSQILIVIFSTNYASSTWCLQELAKIAACIEVPGQSVLPIFFDVSPSEVRKQCGDYEKAFQGHEERFKATLEKVQRWRGALTQVANLSGWEVRDKPQYAVIGEITKKVTCLLGNKSSTLPRDIVGMPSRVEELENHLNLDSNDDDVRVIGICGMGGIGKTTLATALYARISNQFDACCFIDDVSKIYGDHGPIGVQKQLLRQTLNEENLQICNLPMASNLIRTRLSRLKSLVVLDNVDEVEQLDRLDMRREWLGRGSRIIIISRNGHILTEHGVDEVYRVRLLDRKCALQLFCQKAF…	1102	3791	https://www.nature.com/articles/s41588-022-01172-2#data-availability	https://www.peagdb.com/download/
PlantKGA_395	Fabales	Fabaceae	Pisum	sativum L.	Pisum sativum L.	Pea	豌豆	chromosome	Yes	转录本	Psat07G0360600-T1	Psat07G0360600-T11288xxPlantKGA_395	Psat07G0360600	TNL	full-length	chr7	243623134	243626921	-	Pfam	PF01582	TIR domain	Toll/interleukin-1 receptor homology (TIR) domain	50	195	3.5e-38	MSNHINYLIFPCVSDLFQFHSNLVLAFTVAMALACNSLQSSSSSPKMRWKYDVFVSFRGDTRNNFTDHLFGALHKKAIITFRDDTKLKKGEDISLELLQAIEGSQILIVIFSTNYASSTWCLQELVKIAACIEVPGQSALPIFFDVSPSEVRKQCGDYEKAFQGHEERFKATLEKVQRWRGALTQVANLSGWDVRDKPQYAEIGEITKKVTCLLGNKSSTLPRDIVGMPSRVEELENHMILNSNDDDVRVVGICGMGGIGKTTLATALYARISNQFDACCFIDDVSKIYGDHGPIGVQKQLLRQTLNEDNLQICNLPMASNLIRTRLSRIKSLVVLDNVDEVEQLDKLDMKREWLGKGSRIIIISRNGHILTEHGVDEVYRVRLLDRKCALQLFCQKAF…	1101	3788	https://www.nature.com/articles/s41588-022-01172-2#data-availability	https://www.peagdb.com/download/
PlantKGA_395	Fabales	Fabaceae	Pisum	sativum L.	Pisum sativum L.	Pea	豌豆	chromosome	Yes	转录本	Psat07G0360600-T1	Psat07G0360600-T11288xxPlantKGA_395	Psat07G0360600	TNL	full-length	chr7	243623134	243626921	-	Pfam	PF00931	NB-ARC domain	NB-ARC	232	454	2.5e-26	MSNHINYLIFPCVSDLFQFHSNLVLAFTVAMALACNSLQSSSSSPKMRWKYDVFVSFRGDTRNNFTDHLFGALHKKAIITFRDDTKLKKGEDISLELLQAIEGSQILIVIFSTNYASSTWCLQELVKIAACIEVPGQSALPIFFDVSPSEVRKQCGDYEKAFQGHEERFKATLEKVQRWRGALTQVANLSGWDVRDKPQYAEIGEITKKVTCLLGNKSSTLPRDIVGMPSRVEELENHMILNSNDDDVRVVGICGMGGIGKTTLATALYARISNQFDACCFIDDVSKIYGDHGPIGVQKQLLRQTLNEDNLQICNLPMASNLIRTRLSRIKSLVVLDNVDEVEQLDKLDMKREWLGKGSRIIIISRNGHILTEHGVDEVYRVRLLDRKCALQLFCQKAF…	1101	3788	https://www.nature.com/articles/s41588-022-01172-2#data-availability	https://www.peagdb.com/download/
PlantKGA_395	Fabales	Fabaceae	Pisum	sativum L.	Pisum sativum L.	Pea	豌豆	chromosome	Yes	转录本	Psat07G0360600-T1	Psat07G0360600-T11288xxPlantKGA_395	Psat07G0360600	TNL	full-length	chr7	243623134	243626921	-	Pfam	PF00560	Leucine Rich Repeat	Leucine-rich repeat	736	748	0.94	MSNHINYLIFPCVSDLFQFHSNLVLAFTVAMALACNSLQSSSSSPKMRWKYDVFVSFRGDTRNNFTDHLFGALHKKAIITFRDDTKLKKGEDISLELLQAIEGSQILIVIFSTNYASSTWCLQELVKIAACIEVPGQSALPIFFDVSPSEVRKQCGDYEKAFQGHEERFKATLEKVQRWRGALTQVANLSGWDVRDKPQYAEIGEITKKVTCLLGNKSSTLPRDIVGMPSRVEELENHMILNSNDDDVRVVGICGMGGIGKTTLATALYARISNQFDACCFIDDVSKIYGDHGPIGVQKQLLRQTLNEDNLQICNLPMASNLIRTRLSRIKSLVVLDNVDEVEQLDKLDMKREWLGKGSRIIIISRNGHILTEHGVDEVYRVRLLDRKCALQLFCQKAF…	1101	3788	https://www.nature.com/articles/s41588-022-01172-2#data-availability	https://www.peagdb.com/download/
PlantKGA_395	Fabales	Fabaceae	Pisum	sativum L.	Pisum sativum L.	Pea	豌豆	chromosome	Yes	转录本	Psat04G0614000-T1	Psat04G0614000-T11288xxPlantKGA_395	Psat04G0614000	RNL	full-length	chr4	490865188	490876075	+	Pfam	PF00931	NB-ARC domain	NB-ARC	1239	1458	5.3e-45	MDSPSFSSSPSSPSPSSLSSISRFMHDVFINFKREDTSKTFVSDLDVALSKAGIESYIDYHRHNGTDLDLELLEAIEEARISIIVFSKNYAESSWCLNELERVMECRGTLGQFVVPVFYDVNPSDVRHQKGDFGKVLRATAKEAYFRSQGKEKMKNVLSNWSNALTQAANLSGWHVSNYRYQDELVQQIVESVMRKLKKESLFIASFPVGLESYVQEVIDFIEYQSNKVCLIGICGMGGSGKTTTAKSIYNQIHWNFMNKSFIGNVREVCEENNGIIQLQQQLLSDITNRNVMIHSIASGEMLINKLYGTKVLVILDDVTAFYQLEALCANPRLFGPGSVFIVTTRDVHLLKLVRADYVCTMKELEENESLELFSWHAFRQPIPMKKFNKLSRNVVAYC…	2033	10888	https://www.nature.com/articles/s41588-022-01172-2#data-availability	https://www.peagdb.com/download/
PlantKGA_395	Fabales	Fabaceae	Pisum	sativum L.	Pisum sativum L.	Pea	豌豆	chromosome	Yes	转录本	Psat04G0614000-T1	Psat04G0614000-T11288xxPlantKGA_395	Psat04G0614000	RNL	full-length	chr4	490865188	490876075	+	Pfam	PF00931	NB-ARC domain	NB-ARC	213	447	6.9e-29	MDSPSFSSSPSSPSPSSLSSISRFMHDVFINFKREDTSKTFVSDLDVALSKAGIESYIDYHRHNGTDLDLELLEAIEEARISIIVFSKNYAESSWCLNELERVMECRGTLGQFVVPVFYDVNPSDVRHQKGDFGKVLRATAKEAYFRSQGKEKMKNVLSNWSNALTQAANLSGWHVSNYRYQDELVQQIVESVMRKLKKESLFIASFPVGLESYVQEVIDFIEYQSNKVCLIGICGMGGSGKTTTAKSIYNQIHWNFMNKSFIGNVREVCEENNGIIQLQQQLLSDITNRNVMIHSIASGEMLINKLYGTKVLVILDDVTAFYQLEALCANPRLFGPGSVFIVTTRDVHLLKLVRADYVCTMKELEENESLELFSWHAFRQPIPMKKFNKLSRNVVAYC…	2033	10888	https://www.nature.com/articles/s41588-022-01172-2#data-availability	https://www.peagdb.com/download/
PlantKGA_395	Fabales	Fabaceae	Pisum	sativum L.	Pisum sativum L.	Pea	豌豆	chromosome	Yes	转录本	Psat04G0614000-T1	Psat04G0614000-T11288xxPlantKGA_395	Psat04G0614000	RNL	full-length	chr4	490865188	490876075	+	Pfam	PF01582	TIR domain	Toll/interleukin-1 receptor homology (TIR) domain	26	200	6.1e-32	MDSPSFSSSPSSPSPSSLSSISRFMHDVFINFKREDTSKTFVSDLDVALSKAGIESYIDYHRHNGTDLDLELLEAIEEARISIIVFSKNYAESSWCLNELERVMECRGTLGQFVVPVFYDVNPSDVRHQKGDFGKVLRATAKEAYFRSQGKEKMKNVLSNWSNALTQAANLSGWHVSNYRYQDELVQQIVESVMRKLKKESLFIASFPVGLESYVQEVIDFIEYQSNKVCLIGICGMGGSGKTTTAKSIYNQIHWNFMNKSFIGNVREVCEENNGIIQLQQQLLSDITNRNVMIHSIASGEMLINKLYGTKVLVILDDVTAFYQLEALCANPRLFGPGSVFIVTTRDVHLLKLVRADYVCTMKELEENESLELFSWHAFRQPIPMKKFNKLSRNVVAYC…	2033	10888	https://www.nature.com/articles/s41588-022-01172-2#data-availability	https://www.peagdb.com/download/
PlantKGA_395	Fabales	Fabaceae	Pisum	sativum L.	Pisum sativum L.	Pea	豌豆	chromosome	Yes	转录本	Psat04G0614000-T1	Psat04G0614000-T11288xxPlantKGA_395	Psat04G0614000	RNL	full-length	chr4	490865188	490876075	+	Pfam	PF18052	Rx N-terminal domain	Rx	N-terminal	1091	1165	1.6e-13	MDSPSFSSSPSSPSPSSLSSISRFMHDVFINFKREDTSKTFVSDLDVALSKAGIESYIDYHRHNGTDLDLELLEAIEEARISIIVFSKNYAESSWCLNELERVMECRGTLGQFVVPVFYDVNPSDVRHQKGDFGKVLRATAKEAYFRSQGKEKMKNVLSNWSNALTQAANLSGWHVSNYRYQDELVQQIVESVMRKLKKESLFIASFPVGLESYVQEVIDFIEYQSNKVCLIGICGMGGSGKTTTAKSIYNQIHWNFMNKSFIGNVREVCEENNGIIQLQQQLLSDITNRNVMIHSIASGEMLINKLYGTKVLVILDDVTAFYQLEALCANPRLFGPGSVFIVTTRDVHLLKLVRADYVCTMKELEENESLELFSWHAFRQPIPMKKFNKLSRNVVAYC…	2033	10888	https://www.nature.com/articles/s41588-022-01172-2#data-availability	https://www.peagdb.com/download/
PlantKGA_395	Fabales	Fabaceae	Pisum	sativum L.	Pisum sativum L.	Pea	豌豆	chromosome	Yes	转录本	Psat04G0349600-T3	Psat04G0349600-T31288xxPlantKGA_395	Psat04G0349600	T	partial	chr4	261449382	261454188	-	Pfam	PF01582	TIR domain	Toll/interleukin-1 receptor homology (TIR) domain	24	187	8e-48	ASNTTKDEASSSSPSILTSKWTNHVFLSFRGEDTRQGFTDHLFASLERRGIKTFKDDHDLKRGEVISIELNKAIEESMFAIIILSPNYASSTWCLDELQKIVECNKSFGQAVFPIFHGVDPSDVRHQRGSFAKAFRKHEEKFRKDRNKIERWIDALREVASYSGWDSKGWHEASLVETIVDHIQKKIIPTLQVCTDNFVGIDSRIKEVYALLGMRLNDVRFIGIWGMGGIGKTTIARLVYEDIRKKFEGTDKIEGIAMNLVQPYEARWNVEAFSKLSQLRLLKLCEIKLPQGFNCFPSSLKVLEWRGCPLKTLPLSNHLDEIVDLKLQHSKIEQLWHGTQFFENLKSINLSFSESLKQSPDVAGVPNLELLVLESCTNLTEIHPSLLSHKKLILLNLKD…	421	4807	https://www.nature.com/articles/s41588-022-01172-2#data-availability	https://www.peagdb.com/download/
PlantKGA_395	Fabales	Fabaceae	Pisum	sativum L.	Pisum sativum L.	Pea	豌豆	chromosome	Yes	转录本	Psat04G0612300-T2	Psat04G0612300-T21288xxPlantKGA_395	Psat04G0612300	T	partial	chr4	490553556	490564509	+	Pfam	PF01582	TIR domain	Toll/interleukin-1 receptor homology (TIR) domain	43	182	2.9e-41	TLTHTTYRTESLLCITLLLSVDFIQIESMFSSSSSSSTPRWIHDVFINFRGEDTRKTFVSHLYAVLSNAGINTFLDNEKLEKGEDIRNELVQSIGVSHISIVVFSKNYAESSWCLNELDKIMECRRTQGQVVLPVFYDVDPSVVRHQRGEFGKALEVSAKSRYIIEEVMQKVLTRWRKVLTEASNLSGWEGSAFR	195	10954	https://www.nature.com/articles/s41588-022-01172-2#data-availability	https://www.peagdb.com/download/
PlantKGA_395	Fabales	Fabaceae	Pisum	sativum L.	Pisum sativum L.	Pea	豌豆	chromosome	Yes	转录本	Psat04G0612500-T1	Psat04G0612500-T11288xxPlantKGA_395	Psat04G0612500	T	partial	chr4	490574593	490590525	+	Pfam	PF01582	TIR domain	Toll/interleukin-1 receptor homology (TIR) domain	743	906	8.5e-31	MEDPKSDESFKVETRSFPTSSHEGLTHLIIGHKLNGQNYTQWVRSVKIFLEGKGREGYTTGDSKCPEKGDKNFQKWKLENSQVMSWLLNTMTNEIDENFMFYDTAKEIWDAVKETYSNVDNTSVIFEIKSILHDLRQGESFVTEYFNILNKHWQQLDIYEEVTWCCTEDQKKYKELVEKDRIYKFLLGLNKDLDEVRGRILGTKPLLKIREAFSEVRREESRKKIMLGTPSSVPCSESSAMAARGNQPRPPQKKTRPWCEHCKRPGHTKETCWIIHGKPSETKFFKGKEGRGNTTFNNQEAEIYSNSSLFSKEQMEALQKLLHQTMLTAEKCATAVVAQRGNYLHALNTSKEKIKSWIVDSGASDHMTGDFTLFSSYSPCPYNYNVRIADGTHSKVMGK…	956	15933	https://www.nature.com/articles/s41588-022-01172-2#data-availability	https://www.peagdb.com/download/
PlantKGA_395	Fabales	Fabaceae	Pisum	sativum L.	Pisum sativum L.	Pea	豌豆	chromosome	Yes	转录本	Psat04G0612500-T4	Psat04G0612500-T41288xxPlantKGA_395	Psat04G0612500	T	partial	chr4	490574593	490590525	+	Pfam	PF01582	TIR domain	Toll/interleukin-1 receptor homology (TIR) domain	5	95	5e-09	MVRQKSYGQFVLPVFYGVEPSVVRKQSGFLVEALKASARSVEFFNPKRKKENLLCKWKTALTEVANLIGWDSHSISEGKLVKQIAEDILTKLDVSLSITEFPIGFDSRVQTLTEIIDYQSSKVCMIGIWGMGGSSKTTTAKALYN	145	15933	https://www.nature.com/articles/s41588-022-01172-2#data-availability	https://www.peagdb.com/download/
PlantKGA_395	Fabales	Fabaceae	Pisum	sativum L.	Pisum sativum L.	Pea	豌豆	chromosome	Yes	转录本	Psat05G0180900-T1	Psat05G0180900-T11288xxPlantKGA_395	Psat05G0180900	CNL	full-length	chr5	141926706	141930569	-	Pfam	PF18052	Rx N-terminal domain	Rx	N-terminal	11	98	2.1e-20	MADSFLFDVADSLLGKLASYAHEEVSKAWAVFGDLQGIKDTLTIVKYVLLDAENKKDQNHGLQEWLKQIQNIFYDAEDVLDEVQCQESRNQFVQASGSKRLKVKHFFSSPFFRLRISHRIKDVRDRLNKVVADRNLFGLERMDVNVSEESREMSYSHVDALDVIGRGTEKEEIIELLMKCGGEDGDKGLSVIPMVGIGGLGKTTLAKLVFNDKRMDEVFELKMWVCVSYDFDIRKIIIKIINSTSTHTPVLALARQENIDHFDTEQLVRRLREKLSDQKFLLVLDDIWNVNHSKWVELKDLIKVGALGSKVLVTTRSLSIASMMGTVPVYTLEGLSLVNCLSLFVKWAFKEGEEKKYPRLLEIGEDMVRKCRGIPLAARTLGSSLFSKFDLDKWELVRD…	860	3864	https://www.nature.com/articles/s41588-022-01172-2#data-availability	https://www.peagdb.com/download/
PlantKGA_395	Fabales	Fabaceae	Pisum	sativum L.	Pisum sativum L.	Pea	豌豆	chromosome	Yes	转录本	Psat05G0180900-T1	Psat05G0180900-T11288xxPlantKGA_395	Psat05G0180900	CNL	full-length	chr5	141926706	141930569	-	Pfam	PF00931	NB-ARC domain	NB-ARC	169	421	7.7e-40	MADSFLFDVADSLLGKLASYAHEEVSKAWAVFGDLQGIKDTLTIVKYVLLDAENKKDQNHGLQEWLKQIQNIFYDAEDVLDEVQCQESRNQFVQASGSKRLKVKHFFSSPFFRLRISHRIKDVRDRLNKVVADRNLFGLERMDVNVSEESREMSYSHVDALDVIGRGTEKEEIIELLMKCGGEDGDKGLSVIPMVGIGGLGKTTLAKLVFNDKRMDEVFELKMWVCVSYDFDIRKIIIKIINSTSTHTPVLALARQENIDHFDTEQLVRRLREKLSDQKFLLVLDDIWNVNHSKWVELKDLIKVGALGSKVLVTTRSLSIASMMGTVPVYTLEGLSLVNCLSLFVKWAFKEGEEKKYPRLLEIGEDMVRKCRGIPLAARTLGSSLFSKFDLDKWELVRD…	860	3864	https://www.nature.com/articles/s41588-022-01172-2#data-availability	https://www.peagdb.com/download/
PlantKGA_395	Fabales	Fabaceae	Pisum	sativum L.	Pisum sativum L.	Pea	豌豆	chromosome	Yes	转录本	Psat05G0180900-T1	Psat05G0180900-T11288xxPlantKGA_395	Psat05G0180900	CNL	full-length	chr5	141926706	141930569	-	Pfam	PF13855	Leucine rich repeat	Leucine-rich repeat	577	633	2.7e-06	MADSFLFDVADSLLGKLASYAHEEVSKAWAVFGDLQGIKDTLTIVKYVLLDAENKKDQNHGLQEWLKQIQNIFYDAEDVLDEVQCQESRNQFVQASGSKRLKVKHFFSSPFFRLRISHRIKDVRDRLNKVVADRNLFGLERMDVNVSEESREMSYSHVDALDVIGRGTEKEEIIELLMKCGGEDGDKGLSVIPMVGIGGLGKTTLAKLVFNDKRMDEVFELKMWVCVSYDFDIRKIIIKIINSTSTHTPVLALARQENIDHFDTEQLVRRLREKLSDQKFLLVLDDIWNVNHSKWVELKDLIKVGALGSKVLVTTRSLSIASMMGTVPVYTLEGLSLVNCLSLFVKWAFKEGEEKKYPRLLEIGEDMVRKCRGIPLAARTLGSSLFSKFDLDKWELVRD…	860	3864	https://www.nature.com/articles/s41588-022-01172-2#data-availability	https://www.peagdb.com/download/
PlantKGA_395	Fabales	Fabaceae	Pisum	sativum L.	Pisum sativum L.	Pea	豌豆	chromosome	Yes	转录本	Psat07G0236600-T1	Psat07G0236600-T11288xxPlantKGA_395	Psat07G0236600	CNL	full-length	chr7	161813508	161816240	-	Pfam	PF13855	Leucine rich repeat	Leucine-rich repeat	605	658	1.3e-06	MDSTVSGLLTNMLDRLVTTAFHNISMAKGLQTDITNLQNTLTIINAFILDAENKQTQSNSISLWLHQLKYVLLDARDILDEIEYESLRNQVLKANGTFTTKVQRFLSPSSNPLAFRVKMAHKIKHVNDRIDEVASLRMKLGLSVSENHHASGSGSGNSSTRVRRETHSYVRSSHVIGRDGEKEKVIRFLMAPPLGSDDDEIDVIPIIGIGGLGKTTLAQLVYNDDRVIEFFDLRMWVFVSDVFDVKRLVLEILKAMHGMEMDTHMYSFDQLQNLLRERLWGKKFLLVLDDVWNEDYREWLELKRLLLGMHDGGDDKLGNKIITTTRSDRVASIMGNANKHNLRYLPEEDCLRLFVKCAFPEGEGKQHPRLVEIGKDIARKCKGLPLAVISLGCLLYSKP…	864	2733	https://www.nature.com/articles/s41588-022-01172-2#data-availability	https://www.peagdb.com/download/
PlantKGA_395	Fabales	Fabaceae	Pisum	sativum L.	Pisum sativum L.	Pea	豌豆	chromosome	Yes	转录本	Psat07G0236600-T1	Psat07G0236600-T11288xxPlantKGA_395	Psat07G0236600	CNL	full-length	chr7	161813508	161816240	-	Pfam	PF00931	NB-ARC domain	NB-ARC	181	432	3.2e-47	MDSTVSGLLTNMLDRLVTTAFHNISMAKGLQTDITNLQNTLTIINAFILDAENKQTQSNSISLWLHQLKYVLLDARDILDEIEYESLRNQVLKANGTFTTKVQRFLSPSSNPLAFRVKMAHKIKHVNDRIDEVASLRMKLGLSVSENHHASGSGSGNSSTRVRRETHSYVRSSHVIGRDGEKEKVIRFLMAPPLGSDDDEIDVIPIIGIGGLGKTTLAQLVYNDDRVIEFFDLRMWVFVSDVFDVKRLVLEILKAMHGMEMDTHMYSFDQLQNLLRERLWGKKFLLVLDDVWNEDYREWLELKRLLLGMHDGGDDKLGNKIITTTRSDRVASIMGNANKHNLRYLPEEDCLRLFVKCAFPEGEGKQHPRLVEIGKDIARKCKGLPLAVISLGCLLYSKP…	864	2733	https://www.nature.com/articles/s41588-022-01172-2#data-availability	https://www.peagdb.com/download/
PlantKGA_395	Fabales	Fabaceae	Pisum	sativum L.	Pisum sativum L.	Pea	豌豆	chromosome	Yes	转录本	Psat07G0236600-T1	Psat07G0236600-T11288xxPlantKGA_395	Psat07G0236600	CNL	full-length	chr7	161813508	161816240	-	Pfam	PF18052	Rx N-terminal domain	Rx	N-terminal	9	97	2.2e-18	MDSTVSGLLTNMLDRLVTTAFHNISMAKGLQTDITNLQNTLTIINAFILDAENKQTQSNSISLWLHQLKYVLLDARDILDEIEYESLRNQVLKANGTFTTKVQRFLSPSSNPLAFRVKMAHKIKHVNDRIDEVASLRMKLGLSVSENHHASGSGSGNSSTRVRRETHSYVRSSHVIGRDGEKEKVIRFLMAPPLGSDDDEIDVIPIIGIGGLGKTTLAQLVYNDDRVIEFFDLRMWVFVSDVFDVKRLVLEILKAMHGMEMDTHMYSFDQLQNLLRERLWGKKFLLVLDDVWNEDYREWLELKRLLLGMHDGGDDKLGNKIITTTRSDRVASIMGNANKHNLRYLPEEDCLRLFVKCAFPEGEGKQHPRLVEIGKDIARKCKGLPLAVISLGCLLYSKP…	864	2733	https://www.nature.com/articles/s41588-022-01172-2#data-availability	https://www.peagdb.com/download/
PlantKGA_395	Fabales	Fabaceae	Pisum	sativum L.	Pisum sativum L.	Pea	豌豆	chromosome	Yes	转录本	Psat01G0168500-T3	Psat01G0168500-T31288xxPlantKGA_395	Psat01G0168500	N	partial	chr1	120391269	120396173	-	Pfam	PF00931	NB-ARC domain	NB-ARC	1	128	4e-15	DDVNTLDQLNALCGSHKWFGSGSRVIITTRDRHILRGNRVDQVYEMRNMDEKESIELFSWHAFKQASPTEDFVGISKNVVEYSGGLPLALEVLGLYLFDRAVAEWHCVLEKLKRIPNDQVQKKLKISYDGLSDDTEKEIFLDI	143	4905	https://www.nature.com/articles/s41588-022-01172-2#data-availability	https://www.peagdb.com/download/
PlantKGA_395	Fabales	Fabaceae	Pisum	sativum L.	Pisum sativum L.	Pea	豌豆	chromosome	Yes	转录本	Psat01G0169300-T3	Psat01G0169300-T31288xxPlantKGA_395	Psat01G0169300	N	partial	chr1	120947750	120951205	-	Pfam	PF00931	NB-ARC domain	NB-ARC	61	295	8.1e-29	MFIHFLLKLPLDLLLIYIYIYEHTLYLCRNESEDIKRIVDEVSHLLNKTDLFIAHNPVGVESRVQDVIRLLQPIPSKDVLLLGMWGMGGIGKTTIAKAIYNKIGRNFKNRSFLANIREVGEKMAGLVGLQEQLLFDICKYKITMKIPNVESGIETLQSILCHKKVLIVLDDVNTLDQLYTFCGSRRWFGPGSIIIITTRDIHLLKGRVDSIYKMTIMNESESIELFSWNAFKQASPTEDFDRISRNVVEYSEGLPLALEVLGSYLYNKTESEWDLVLEKLKRIPNNQVQKKLRISYDGLNDDDEQEIFLDIACFFIGMDKNDVILVLNGCGLSAEIGISVLVGRSLVTVDDNNILGMHGLMRDMGREIIREESPRKPEERSRLWFRKDVIDVLSRENGK…	488	3456	https://www.nature.com/articles/s41588-022-01172-2#data-availability	https://www.peagdb.com/download/
PlantKGA_395	Fabales	Fabaceae	Pisum	sativum L.	Pisum sativum L.	Pea	豌豆	chromosome	Yes	转录本	Psat01G0331900-T2	Psat01G0331900-T21288xxPlantKGA_395	Psat01G0331900	N	partial	chr1	306454831	306462292	+	Pfam	PF00931	NB-ARC domain	NB-ARC	73	287	3e-21	MDKHDEDEASSSTHNKWKMSLHQVANLSGFHYKKGDGYEHEFIAKIVEQVLRKIKPEALPVDDYLVGLEPQKQHLLSLLNVGCDNGVRMVGIHGIGGIGKTTLALAVYNSIAHQFEGSCFLENVRENSEKHGLPYLQMIFLSKVAGEKIELTGVLQGISIIQQRLRQKKLLLIIDDVNEPEQLQAIAGRHEWFAPTTRIIITARDKRLLTNHGVESTYEVKELNYDDSFKLLLKGKTFKSDKIIQGYWCVLERVINYASGIPLALEVISSQLFNKTIEQCNFALDSYDRRVPNKKIQMILQMSFDTLNEEEKSVFLDIACCFKGCKLAKVEKILHAHYGESKKEHINVLLEKSLIKISESGKITLHDIIEDMGKEIVRQESPKKPGKRTRLWLPRDIFH…	1227	7462	https://www.nature.com/articles/s41588-022-01172-2#data-availability	https://www.peagdb.com/download/
PlantKGA_395	Fabales	Fabaceae	Pisum	sativum L.	Pisum sativum L.	Pea	豌豆	chromosome	Yes	转录本	Psat01G0333700-T10	Psat01G0333700-T101288xxPlantKGA_395	Psat01G0333700	N	partial	chr1	307808743	307824490	+	Pfam	PF00931	NB-ARC domain	NB-ARC	20	171	4.6e-17	MHGLVHLQNRLLSEMVGLKDIQSGNAGRGVSGIKYRLRRKKVLLILDNVDTLEQLEILVGGLDWFGPGSRVIITSRDKHLLAFHGFERRYEVQELNHVDALELLSHRVFKQGIVDPNYTELLSRVVTYASGIPLALEVIGSNLSGKSVDQWKHTLDRFERNPPNNIQNILQISFDDLDQEEKNVFLDITCCFKGYELTDVVDILRARYGQDMKNHIEVLIDKSLIHISLDGKVTPRPLIENMGKKIVIDESPSDPGRRSRLWFREDIVQVLKNNKGTSNIEIIHLDSSLIENEEAIEWDGEDSEEMPNLRILIIRKCHFSKAPKYLPNSLKVLEWWRYPSEELPSDFDSKKLVICKLPNMGFMSPDLTEFLQFYLKDR	378	15748	https://www.nature.com/articles/s41588-022-01172-2#data-availability	https://www.peagdb.com/download/
PlantKGA_395	Fabales	Fabaceae	Pisum	sativum L.	Pisum sativum L.	Pea	豌豆	chromosome	Yes	转录本	Psat01G0333700-T6	Psat01G0333700-T61288xxPlantKGA_395	Psat01G0333700	N	partial	chr1	307808743	307824490	+	Pfam	PF00931	NB-ARC domain	NB-ARC	20	171	6.2e-17	MHGLVHLQNRLLSEMVGLKDIQSGNAGRGVSGIKYRLRRKKVLLILDNVDTLEQLEILVGGLDWFGPGSRVIITSRDKHLLAFHGFERRYEVQELNHVDALELLSHRVFKQGIVDPNYTELLSRVVTYASGIPLALEVIGSNLSGKSVDQWKHTLDRFERNPPNNIQNILQISFDDLDQEEKNVFLDITCCFKGYELTDVVDILRARYGQDMKNHIEVLIDKSLIHISLDGKVTPRPLIENMGKKIVIDESPSDPGRRSRLWFREDIVQVLKNNKGTSNIEIIHLDSSLIENEEAIEWDGEDSEEMPNLRILIIRKCHFSKAPKYLPNSLKVLEWWRYPSEELPSDFDSKKLVICKLPNMGFMSPDLTEFLQNRSLGRTIGVRCESQGLYYLSVSSQTC…	430	15748	https://www.nature.com/articles/s41588-022-01172-2#data-availability	https://www.peagdb.com/download/
PlantKGA_395	Fabales	Fabaceae	Pisum	sativum L.	Pisum sativum L.	Pea	豌豆	chromosome	Yes	转录本	Psat01G0333700-T7	Psat01G0333700-T71288xxPlantKGA_395	Psat01G0333700	N	partial	chr1	307808743	307824490	+	Pfam	PF00931	NB-ARC domain	NB-ARC	20	171	5.4e-17	MHGLVHLQNRLLSEMVGLKDIQSGNAGRGVSGIKYRLRRKKVLLILDNVDTLEQLEILVGGLDWFGPGSRVIITSRDKHLLAFHGFERRYEVQELNHVDALELLSHRVFKQGIVDPNYTELLSRVVTYASGIPLALEVIGSNLSGKSVDQWKHTLDRFERNPPNNIQNILQISFDDLDQEEKNVFLDITCCFKGYELTDVVDILRARYGQDMKNHIEVLIDKSLIHISLDGKVTPRPLIENMGKKIVIDESPSDPGRRSRLWFREDIVQVLKNNKGTSNIEIIHLDSSLIENEEAIEWDGEDSEEMPNLRILIIRKCHFSKAPKYLPNSLKVLEWWRYPSEELPSDFDSKKLVICKLPNMGFMSPDLTEFLQVSISFSPWSFMLKIIHLIFFLLSIHMF…	404	15748	https://www.nature.com/articles/s41588-022-01172-2#data-availability	https://www.peagdb.com/download/
PlantKGA_395	Fabales	Fabaceae	Pisum	sativum L.	Pisum sativum L.	Pea	豌豆	chromosome	Yes	转录本	Psat01G0333700-T8	Psat01G0333700-T81288xxPlantKGA_395	Psat01G0333700	N	partial	chr1	307808743	307824490	+	Pfam	PF00931	NB-ARC domain	NB-ARC	20	171	4.9e-17	MHGLVHLQNRLLSEMVGLKDIQSGNAGRGVSGIKYRLRRKKVLLILDNVDTLEQLEILVGGLDWFGPGSRVIITSRDKHLLAFHGFERRYEVQELNHVDALELLSHRVFKQGIVDPNYTELLSRVVTYASGIPLALEVIGSNLSGKSVDQWKHTLDRFERNPPNNIQNILQISFDDLDQEEKNVFLDITCCFKGYELTDVVDILRARYGQDMKNHIEVLIDKSLIHISLDGKVTPRPLIENMGKKIVIDESPSDPGRRSRLWFREDIVQVLKNNKGTSNIEIIHLDSSLIENEEAIEWDGEDSEEMPNLRILIIRKCHFSKAPKYLPNSLKVLEWWRYPSEELPSDFDSKKLVICKLPNMGFMSPDLTEFLQGVRRSEGSDSTVQR	386	15748	https://www.nature.com/articles/s41588-022-01172-2#data-availability	https://www.peagdb.com/download/
PlantKGA_395	Fabales	Fabaceae	Pisum	sativum L.	Pisum sativum L.	Pea	豌豆	chromosome	Yes	转录本	Psat01G0333700-T9	Psat01G0333700-T91288xxPlantKGA_395	Psat01G0333700	N	partial	chr1	307808743	307824490	+	Pfam	PF00931	NB-ARC domain	NB-ARC	20	171	4.7e-17	MHGLVHLQNRLLSEMVGLKDIQSGNAGRGVSGIKYRLRRKKVLLILDNVDTLEQLEILVGGLDWFGPGSRVIITSRDKHLLAFHGFERRYEVQELNHVDALELLSHRVFKQGIVDPNYTELLSRVVTYASGIPLALEVIGSNLSGKSVDQWKHTLDRFERNPPNNIQNILQISFDDLDQEEKNVFLDITCCFKGYELTDVVDILRARYGQDMKNHIEVLIDKSLIHISLDGKVTPRPLIENMGKKIVIDESPSDPGRRSRLWFREDIVQVLKNNKGTSNIEIIHLDSSLIENEEAIEWDGEDSEEMPNLRILIIRKCHFSKAPKYLPNSLKVLEWWRYPSEELPSDFDSKKLVICKLPNMGFMSPDLTEFLQGFAISFGRL	381	15748	https://www.nature.com/articles/s41588-022-01172-2#data-availability	https://www.peagdb.com/download/
PlantKGA_395	Fabales	Fabaceae	Pisum	sativum L.	Pisum sativum L.	Pea	豌豆	chromosome	Yes	转录本	Psat01G0333800-T2	Psat01G0333800-T21288xxPlantKGA_395	Psat01G0333800	N	partial	chr1	307809029	307824568	-	Pfam	PF00931	NB-ARC domain	NB-ARC	63	287	9.3e-28	MERLKNWKLALNQVANLSGYHFNIRNEYEYEFIGKIVQEVSNKIYRGPLHVAHYPVGLESRLLQLMSRLDVESDHGIQMLGIYGIGGLGKSTLARAVYNLIADRFECLCFLHNVRENSAKHGLEQLQEKILSKTVDLDIKIGDVSEGIPIIKQRLQRKKVLLILDDVDKLKQLQVMAGGLDWFGPGSIVIITTRDQHLLASHGIYKKYQVQALNKKESLELLSWKAFKHTAVASSYDDILDHAIAYASGLPLVLEVLGPNLFGKNIEEWKSILHMYERIPNREVQKKLKVSFDALEEDEQGVFLDIAYFFKGYDLREVKDILCAHHGQCIDYLIGVLVEKNLIKIIHLDSHATVTLHDLIEDMGKEIVRQESPKKPGKRSRLWFYEDIVKVFEENLGTS…	933	15540	https://www.nature.com/articles/s41588-022-01172-2#data-availability	https://www.peagdb.com/download/
PlantKGA_395	Fabales	Fabaceae	Pisum	sativum L.	Pisum sativum L.	Pea	豌豆	chromosome	Yes	转录本	Psat01G0333800-T4	Psat01G0333800-T41288xxPlantKGA_395	Psat01G0333800	N	partial	chr1	307809029	307824568	-	Pfam	PF00931	NB-ARC domain	NB-ARC	63	287	6.6e-28	MERLKNWKLALNQVANLSGYHFNIRNEYEYEFIGKIVQEVSNKIYRGPLHVAHYPVGLESRLLQLMSRLDVESDHGIQMLGIYGIGGLGKSTLARAVYNLIADRFECLCFLHNVRENSAKHGLEQLQEKILSKTVDLDIKIGDVSEGIPIIKQRLQRKKVLLILDDVDKLKQLQVMAGGLDWFGPGSIVIITTRDQHLLASHGIYKKYQVQALNKKESLELLSWKAFKHTAVASSYDDILDHAIAYASGLPLVLEVLGPNLFGKNIEEWKSILHMYERIPNREVQKKLKVSFDALEEDEQGVFLDIAYFFKGYDLREVKDILCAHHGQCIDYLIGVLVEKNLIKIIHLDSHATVTLHDLIEDMGKEIVRQESPKKPGKRSRLWFYEDIVKVFEENLGTS…	774	15540	https://www.nature.com/articles/s41588-022-01172-2#data-availability	https://www.peagdb.com/download/
PlantKGA_395	Fabales	Fabaceae	Pisum	sativum L.	Pisum sativum L.	Pea	豌豆	chromosome	Yes	转录本	Psat01G0333800-T5	Psat01G0333800-T51288xxPlantKGA_395	Psat01G0333800	N	partial	chr1	307809029	307824568	-	Pfam	PF00931	NB-ARC domain	NB-ARC	63	287	6.4e-28	MERLKNWKLALNQVANLSGYHFNIRNEYEYEFIGKIVQEVSNKIYRGPLHVAHYPVGLESRLLQLMSRLDVESDHGIQMLGIYGIGGLGKSTLARAVYNLIADRFECLCFLHNVRENSAKHGLEQLQEKILSKTVDLDIKIGDVSEGIPIIKQRLQRKKVLLILDDVDKLKQLQVMAGGLDWFGPGSIVIITTRDQHLLASHGIYKKYQVQALNKKESLELLSWKAFKHTAVASSYDDILDHAIAYASGLPLVLEVLGPNLFGKNIEEWKSILHMYERIPNREVQKKLKVSFDALEEDEQGVFLDIAYFFKGYDLREVKDILCAHHGQCIDYLIGVLVEKNLIKIIHLDSHATVTLHDLIEDMGKEIVRQESPKKPGKRSRLWFYEDIVKVFEENLGTS…	766	15540	https://www.nature.com/articles/s41588-022-01172-2#data-availability	https://www.peagdb.com/download/
PlantKGA_395	Fabales	Fabaceae	Pisum	sativum L.	Pisum sativum L.	Pea	豌豆	chromosome	Yes	转录本	Psat01G0333800-T6	Psat01G0333800-T61288xxPlantKGA_395	Psat01G0333800	N	partial	chr1	307809029	307824568	-	Pfam	PF00931	NB-ARC domain	NB-ARC	63	287	1.5e-28	MERLKNWKLALNQVANLSGYHFNIRNEYEYEFIGKIVQEVSNKIYRGPLHVAHYPVGLESRLLQLMSRLDVESDHGIQMLGIYGIGGLGKSTLARAVYNLIADRFECLCFLHNVRENSAKHGLEQLQEKILSKTVDLDIKIGDVSEGIPIIKQRLQRKKVLLILDDVDKLKQLQVMAGGLDWFGPGSIVIITTRDQHLLASHGIYKKYQVQALNKKESLELLSWKAFKHTAVASSYDDILDHAIAYASGLPLVLEVLGPNLFGKNIEEWKSILHMYERIPNREVQKKLKVSFDALEEDEQGVFLDIAYFFKGYDLREVKDILCAHHGQCIDYLIGVLVEKNLIKIIHLDSHATVTLHDLIEDMGKEIVRQESPKKPGKRSRLWFYEDIVKVFEENLVSK…	404	15540	https://www.nature.com/articles/s41588-022-01172-2#data-availability	https://www.peagdb.com/download/
PlantKGA_395	Fabales	Fabaceae	Pisum	sativum L.	Pisum sativum L.	Pea	豌豆	chromosome	Yes	转录本	Psat01G0347500-T2	Psat01G0347500-T21288xxPlantKGA_395	Psat01G0347500	N	partial	chr1	319665099	319667935	-	Pfam	PF00931	NB-ARC domain	NB-ARC	18	192	2.6e-18	MADQFEVLCFLHNVRENSAKHNLEHLQEMILSKIKGQEIRLGDVSEGIPILKQRLHRKKVLLVLDDVDELKQLQVLAGGLDWFGLGSVVIITTRDKHLLANHGIERTYEVDKLNQEEALELLKWNSFKNKTIDSSFEGILKRAATYASGLPLALEVVGSNLFGKNIGQWKSTLDWYEKIPNKKIQEILKVSYDGLEEYEQSVFLDISCCFRGFELLEIEDILEAHYGDCMKHQIEVLVDRSLIKISQEGKPGIVTLHDLIQDMGKEIIRQESPKEPGKRSRLWFHKDIVHVLEENLVRFICFL	303	2837	https://www.nature.com/articles/s41588-022-01172-2#data-availability	https://www.peagdb.com/download/
PlantKGA_395	Fabales	Fabaceae	Pisum	sativum L.	Pisum sativum L.	Pea	豌豆	chromosome	Yes	转录本	Psat02G0182800-T2	Psat02G0182800-T21288xxPlantKGA_395	Psat02G0182800	N	partial	chr2	142366715	142403753	-	Pfam	PF00931	NB-ARC domain	NB-ARC	2	92	2.8e-19	RGSSILVSTRDEDVAEIVRTCQTYHLSGLPENECWLLFKQYAFGHDKEERAELVAIGKEIMKKCGGLPLVAQALGGLMRSRSGEKEWLEVKESRIWALAHENTILPALRLSYFHLTSTLKQCFSFCAIFPKDWIIMKEELIHLWLANGFISSRENLEVEDVGSMIWNELCQKSFFQDIKIDEYSGDISFKMHDLVHDLAQSIMGQECVILEDENMANLSKSTHHISFHNALHLSADKSALKKIESLRTMFDLNHNGYLDTDYFPGNCSLRVLCISLHQVSSLGSLIHLRYLQLYGLEIENIPDSIYNLHKLEILKLINLSKLRYLPKRLAGLQNLRHLVIEDCDALSQLFPYVGKLTCLRTLSVYIVSLERGQSLTELCDLNLGGKLNIKELNDVGSLS…	729	37039	https://www.nature.com/articles/s41588-022-01172-2#data-availability	https://www.peagdb.com/download/
PlantKGA_395	Fabales	Fabaceae	Pisum	sativum L.	Pisum sativum L.	Pea	豌豆	chromosome	Yes	转录本	Psat02G0182800-T3	Psat02G0182800-T31288xxPlantKGA_395	Psat02G0182800	N	partial	chr2	142366715	142403753	-	Pfam	PF00931	NB-ARC domain	NB-ARC	2	92	2.3e-19	RGSSILVSTRDEDVAEIVRTCQTYHLSGLPENECWLLFKQYAFGHDKEERAELVAIGKEIMKKCGGLPLVAQALGGLMRSRSGEKEWLEVKESRIWALTHENSILPALRLSYFHLTSTLKQCFSFCAIFPKDWIIMKEELIHLWLANGFISSRENLEVEDVGSMIWNELCQKSFFQDIKVDEYSGDISFKMHDLVHDLAQSIMGQECVVLENENMASLSKSTHHISFHDALHLSADKSALKKVESLRTIFELNCDRFVRTDYFPFPTNCSLRVLRFSSFQVSSLRSLIHLRYLEFCSLNIENIPDSIYSLHKLEILKLKNLTKLRCLPQLLACLQNLRHLVIEDCDALSQLFPYIGKLTCLRTLGVYIVSLEIGQSLTELRDLNLGGKLSIKGLKDVGS…	729	37039	https://www.nature.com/articles/s41588-022-01172-2#data-availability	https://www.peagdb.com/download/
PlantKGA_395	Fabales	Fabaceae	Pisum	sativum L.	Pisum sativum L.	Pea	豌豆	chromosome	Yes	转录本	Psat02G0182800-T7	Psat02G0182800-T71288xxPlantKGA_395	Psat02G0182800	N	partial	chr2	142366715	142403753	-	Pfam	PF00931	NB-ARC domain	NB-ARC	129	356	8.7e-46	MRFFFSLIQSATARFFSLLEVCCCNRSIVLCTATAEHENHPILSPSASVRPSSQLQPCLNQTIQNTVPPIPINLPPIPKDPLILGIPANLRTPRFEVPNRSFIPHLPLKSITERFDKIAEARNKFLLREDDQDKIVEFLLTQARDSHSLSIYPIIGLGGVGKTTLAQLVYNDIRVRNNFNTKISVCVSKTFSVKRILCSIIDSIKSEKCDSLDLDVLQIKVQSLLQGKIYFLVLDDVWNKTQELESGLSQEKWNKLKSVFLCGSRGSSILVSTRDEDVAEIVRTCQTYHLSGLPENECWLLFKQYAFGHDKEERAELVAIGKEIMKKCGGLPLVAQALGGLMRSRSGEKEWLEVKESRIWALTHENSILPALRLSYFHLTPILK	384	37039	https://www.nature.com/articles/s41588-022-01172-2#data-availability	https://www.peagdb.com/download/
PlantKGA_395	Fabales	Fabaceae	Pisum	sativum L.	Pisum sativum L.	Pea	豌豆	chromosome	Yes	转录本	Psat03G0355200-T2	Psat03G0355200-T21288xxPlantKGA_395	Psat03G0355200	N	partial	chr3	283676948	283680884	+	Pfam	PF00931	NB-ARC domain	NB-ARC	38	270	6.4e-27	MYRHEALLVENIAQHINRKLIPKLPSYTENLVGIASKVEEVNKFIGMGLNDVRFIGIWGMGGIGKTSIARAVYEAIQCKFQVPCFLENVGEASETKGGLVQVQRQLLSHLSISRNDFHNLYDGKKTIQNSLCRKKVLLVLDNVNDVNQLENLAGKQDWFGPGSRVIITTKDKHLLLNHGVDNIYEVGLLSQNEALHLFCLKAFKGDKPQEGYLDLSKEVVDYTGGLPLALEVLGSYLYGRNVDLWHSAVKNIRSAPPREIQDKLKISYESLGTMERAIFLDIACFFKGMKRDKVIDILENCGYSPQIIIQDLIDRSLITLDWVNNKLGMHDLLQEMGRNIVFQESPDEPGRRSRLWFKEDIDHVLTKNKGTKKISSVVLNLLQPYEARWSTEAFSKASQ…	967	3937	https://www.nature.com/articles/s41588-022-01172-2#data-availability	https://www.peagdb.com/download/
PlantKGA_395	Fabales	Fabaceae	Pisum	sativum L.	Pisum sativum L.	Pea	豌豆	chromosome	Yes	转录本	Psat03G0355200-T4	Psat03G0355200-T41288xxPlantKGA_395	Psat03G0355200	N	partial	chr3	283676948	283680884	+	Pfam	PF00931	NB-ARC domain	NB-ARC	38	270	8e-28	MYRHEALLVENIAQHINRKLIPKLPSYTENLVGIASKVEEVNKFIGMGLNDVRFIGIWGMGGIGKTSIARAVYEAIQCKFQVPCFLENVGEASETKGGLVQVQRQLLSHLSISRNDFHNLYDGKKTIQNSLCRKKVLLVLDNVNDVNQLENLAGKQDWFGPGSRVIITTKDKHLLLNHGVDNIYEVGLLSQNEALHLFCLKAFKGDKPQEGYLDLSKEVVDYTGGLPLALEVLGSYLYGRNVDLWHSAVKNIRSAPPREIQDKLKISYESLGTMERAIFLDIACFFKGMKRDKVIDILENCGYSPQIIIQDLIDRSLITLDWVNNKLGMHDLLQEMGRNIVFQESPDEPGRRSRLWFKEDIDHVLTKNKVVTNISTIIG	379	3937	https://www.nature.com/articles/s41588-022-01172-2#data-availability	https://www.peagdb.com/download/
PlantKGA_395	Fabales	Fabaceae	Pisum	sativum L.	Pisum sativum L.	Pea	豌豆	chromosome	Yes	转录本	Psat04G0270400-T1	Psat04G0270400-T11288xxPlantKGA_395	Psat04G0270400	N	partial	chr4	194441069	194443853	-	Pfam	PF00931	NB-ARC domain	NB-ARC	164	390	1.3e-22	MSSATHILSLTTRFHDILIKISQIVEKARNNKRTRTLLRSTLKDLSPLVKDINQYNQHLNQPRAEINSLLQENVACKCSSHNTLWNKCLSLFRNGSYVVGEDSQSLTVKDVKETLYKVREILELINNENFEHKLNEDGEPPIKSPFGIPENPEFTVGLDIPFTKLKMELLKDGSSTLVLTGLGGLGKTTLATKLCWDEHVKAKFKENMIFVTFSKTPMLKIIIERLFEHCGYYPVPEFQTDEDAVNRLGLLLKKVEGSPLLLVLDDVWPNSETYIQKLQFQISDFKILVTSRVAFAKFSTTSVLQPLVHKDAVILFHHYAQMEKDNSNILDKDLVEKVVKNCKGLPIAIKVTATSLRNRPYDFWRKTVKELSQGHSILDSNTELITDILQKVLDVLEDN…	824	2785	https://www.nature.com/articles/s41588-022-01172-2#data-availability	https://www.peagdb.com/download/
PlantKGA_395	Fabales	Fabaceae	Pisum	sativum L.	Pisum sativum L.	Pea	豌豆	chromosome	Yes	转录本	Psat04G0575900-T4	Psat04G0575900-T41288xxPlantKGA_395	Psat04G0575900	N	partial	chr4	477508347	477518524	+	Pfam	PF00931	NB-ARC domain	NB-ARC	1	216	1e-23	MNGIGKTTIAQVIYDMLYSDYEGSYFKAEVRKEWKTHGHVYLKKDLFSTLLGEQDLKIDTQHGLPYFVERRLRRMKVLVVLDDVNDPQQLETLIGNLDWFGKGSRIIVTTGDKQVLAKMVAANDIYEVKALNSDDSLSLFNLHAFEQNQTYEMEYYDLSKKIVKYANGIPLVLTILGQHLHGQDKSIWKSKLKKLKKAPVKKVHDIIKMSYNDLDRHEQRILLDIGCFLDGLHLKVDDINLLLNDRSDSMGFELERLKNKALITISPDDVVSMHNIIQETAWEIVREESDNDPGHQSHLIDPSDIYEVLENNKGSKAIRSIATDLSITKDLKLNPDVFSMMNKLQYLDIYSKGYYYAFLQFPRNLYLPQGLESLPNELKYLRWAYYPLESLPSKFTAEN…	837	10178	https://www.nature.com/articles/s41588-022-01172-2#data-availability	https://www.peagdb.com/download/
PlantKGA_395	Fabales	Fabaceae	Pisum	sativum L.	Pisum sativum L.	Pea	豌豆	chromosome	Yes	转录本	Psat04G0589300-T3	Psat04G0589300-T31288xxPlantKGA_395	Psat04G0589300	N	partial	chr4	482709466	482717507	-	Pfam	PF00931	NB-ARC domain	NB-ARC	509	732	1.3e-31	MIECTSLKTLTSNTCSPALLDFAATYCINLREFSVAFASVDCLLLGLPEWDANELPSSILHFKNLKIFTCPISDSLVDLPENFAICIWLVSDGMLKGERDTSITLRKVIPSPAFLSVKVLIIDHVSILSEIPDNIFLLSSLESLSLIGIAIRSLPETIEYLPRLKHLDVFNCNMLQSIPVLSQFIPYFIVWNCESLEKVLSSTNEPSDRPKHGFMLLNCIKLDQHSYQTVLKDAIAGIELGARQNAENEDPSLDHDDDIIEYFLPAMSGMKNWSRYPSSQVSFTLELPPSLLGFAYYLVLSQGNVGSCVNFGCECYWDNSSGERFHRTSFTRADFSSMFYTSNDPSIYMMLDHLVLWYDPASCKQIMEAVEERKATSDVNNTSYNPKLTFRFFIDETLY…	1470	8042	https://www.nature.com/articles/s41588-022-01172-2#data-availability	https://www.peagdb.com/download/
PlantKGA_395	Fabales	Fabaceae	Pisum	sativum L.	Pisum sativum L.	Pea	豌豆	chromosome	Yes	转录本	Psat04G0589300-T4	Psat04G0589300-T41288xxPlantKGA_395	Psat04G0589300	N	partial	chr4	482709466	482717507	-	Pfam	PF00931	NB-ARC domain	NB-ARC	509	732	6.5e-32	MIECTSLKTLTSNTCSPALLDFAATYCINLREFSVAFASVDCLLLGLPEWDANELPSSILHFKNLKIFTCPISDSLVDLPENFAICIWLVSDGMLKGERDTSITLRKVIPSPAFLSVKVLIIDHVSILSEIPDNIFLLSSLESLSLIGIAIRSLPETIEYLPRLKHLDVFNCNMLQSIPVLSQFIPYFIVWNCESLEKVLSSTNEPSDRPKHGFMLLNCIKLDQHSYQTVLKDAIAGIELGARQNAENEDPSLDHDDDIIEYFLPAMSGMKNWSRYPSSQVSFTLELPPSLLGFAYYLVLSQGNVGSCVNFGCECYWDNSSGERFHRTSFTRADFSSMFYTSNDPSIYMMLDHLVLWYDPASCKQIMEAVEERKATSDVNNTSYNPKLTFRFFIDETLY…	938	8042	https://www.nature.com/articles/s41588-022-01172-2#data-availability	https://www.peagdb.com/download/
PlantKGA_395	Fabales	Fabaceae	Pisum	sativum L.	Pisum sativum L.	Pea	豌豆	chromosome	Yes	转录本	Psat04G0612400-T2	Psat04G0612400-T21288xxPlantKGA_395	Psat04G0612400	N	partial	chr4	490566250	490568166	+	Pfam	PF00931	NB-ARC domain	NB-ARC	6	99	6.8e-13	MLFGSGSVLIITTRDVHFLNSLSAGHVFTTTEMDDNQSLELFSGHAFRLPSPRDDFSKLSRNVVAYCGGLPLALEVLGSYLSERTKQEWRSALSKLKKIPNSQVLQKLRISYDGLEDYKEKDICCFFIGKNRADVTKILNGCGLHADIGIAVLIEHSLVKVEKNNKLQMHDLLRDMGRAVVGESLEKEPAKHSRLWFHDDVLDVVKQYWNINC	213	1917	https://www.nature.com/articles/s41588-022-01172-2#data-availability	https://www.peagdb.com/download/
PlantKGA_395	Fabales	Fabaceae	Pisum	sativum L.	Pisum sativum L.	Pea	豌豆	chromosome	Yes	转录本	Psat04G0612800-T2	Psat04G0612800-T21288xxPlantKGA_395	Psat04G0612800	N	partial	chr4	490735514	490739449	-	Pfam	PF00931	NB-ARC domain	NB-ARC	27	255	1.2e-28	MNQIVEDILTKLDITLLSITEFPIGLESRVQKVIDFIENQPKKVSMIGIWGMGGSGKTTTAKAIYNRIHRKFVDTSFVDNVREVCEKENRGVIHLQEQLLSDIMKAKQKIHSIAVGEYMIEKRLKGKRALIVLDDVTTVEQLKALCGNPKFFGPGSVSIVSTRDSRLLNLLNADYVCTTKEMDENQSLELFSWHAFRQPNPRKDFTDLSVNVVSYCGGLPLALEVLGSYLYRRTKQEWKSVLSKLERIPNNQVQEKLRISYDCLKDDTEKDILLDICCFFIGKDRAYVTEILNGCGLYADIGITVLIEMSLVKVEKNNKLRMHDLLRDMGREIVRESSSKEPAKRSRLWFHEDVHDVLTTNTGTESVEGLVLKLQRSTKFCFNTNSFKGMKKLRLLELD…	904	3936	https://www.nature.com/articles/s41588-022-01172-2#data-availability	https://www.peagdb.com/download/
PlantKGA_395	Fabales	Fabaceae	Pisum	sativum L.	Pisum sativum L.	Pea	豌豆	chromosome	Yes	转录本	Psat04G0612800-T3	Psat04G0612800-T31288xxPlantKGA_395	Psat04G0612800	N	partial	chr4	490735514	490739449	-	Pfam	PF00931	NB-ARC domain	NB-ARC	27	255	8e-29	MNQIVEDILTKLDITLLSITEFPIGLESRVQKVIDFIENQPKKVSMIGIWGMGGSGKTTTAKAIYNRIHRKFVDTSFVDNVREVCEKENRGVIHLQEQLLSDIMKAKQKIHSIAVGEYMIEKRLKGKRALIVLDDVTTVEQLKALCGNPKFFGPGSVSIVSTRDSRLLNLLNADYVCTTKEMDENQSLELFSWHAFRQPNPRKDFTDLSVNVVSYCGGLPLALEVLGSYLYRRTKQEWKSVLSKLERIPNNQVQEKLRISYDCLKDDTEKDILLDICCFFIGKDRAYVTEILNGCGLYADIGITVLIEMSLVKVEKNNKLRMHDLLRDMGREIVRESSSKEPAKRSRLWFHEDVHDVLTTNTGTESVEGLVLKLQRSTKFCFNTNSFKGMKKLRLLELD…	736	3936	https://www.nature.com/articles/s41588-022-01172-2#data-availability	https://www.peagdb.com/download/
PlantKGA_395	Fabales	Fabaceae	Pisum	sativum L.	Pisum sativum L.	Pea	豌豆	chromosome	Yes	转录本	Psat04G0612900-T3	Psat04G0612900-T31288xxPlantKGA_395	Psat04G0612900	N	partial	chr4	490759470	490765272	+	Pfam	PF00931	NB-ARC domain	NB-ARC	1	198	4e-25	MGGIGKSTIAKVIYNNLCYEFEDRSFLANIREVWAKDRGQKDLQEQLLSDILTRKIKVHSVELGKAMINERLSTKRALVVLDDVSTLEQLKALCGSRNGIGSGSIIIITTRDVHLLDILGVDFIYEAEELNACESLELFSWHAFREGHPTEGFLSLSGDVVSYCGGLPLALEVLGSYLCKRRKQDWQSVLSKLEKIPNDQIHEKLKISFDGLEDRMEKDIFLDVCCFFIGKDKAYVTEILNGCGFHADIGITVLIERSLIKLEMNNKLGMHALLRDMGREIVRESSPEEPEKRSRLWCHEDVVNVLNDHTGTNAIEGLVVKLQGTSSVYFDTIAFEKMKRLRLLQLDHVQFIGDYGCFPKNLKWLSWQGFPLKYTPENFYQNNLVAMDLKYNNLTQVWK…	671	5803	https://www.nature.com/articles/s41588-022-01172-2#data-availability	https://www.peagdb.com/download/
PlantKGA_395	Fabales	Fabaceae	Pisum	sativum L.	Pisum sativum L.	Pea	豌豆	chromosome	Yes	转录本	Psat04G0613100-T2	Psat04G0613100-T21288xxPlantKGA_395	Psat04G0613100	N	partial	chr4	490771486	490775213	-	Pfam	PF00931	NB-ARC domain	NB-ARC	45	272	2.2e-27	MLTPCFCTYYHIRSEGELVQQIVEDVLVKLDSSFLSITAYPVGLESRVRKVIDFIENQSKKVCMIGIWGMGGSGKTTTAKAIYNRIHRKFVDRSFVENVREVCEKENRGIIRLQEQLLLDILNTKEKIHSIALGTTKIEKRFRGKKTLVVLDDVTTFEQLKSLCGNPKLFCPGSVLIVTTRDIRVLNLLKVDYVDTMKEMDEIESLELFSWHAFRQPIPIKDLCELSRNVVAYCGGLPVALEVLGSYLYERTKEEWISVLSKLKRIPNDQVQEKLRISYDGLKDDMAKDIFLDICCFFIGKGRADVTKILNGCGLYADIGITVLVERSLVKIEKNNKLGMHDLIRDMGREIVRESSAKEPGKRSRLWFREDVHDILTKQTGIETVEGLVLQVQRANRVV…	930	3728	https://www.nature.com/articles/s41588-022-01172-2#data-availability	https://www.peagdb.com/download/
PlantKGA_395	Fabales	Fabaceae	Pisum	sativum L.	Pisum sativum L.	Pea	豌豆	chromosome	Yes	转录本	Psat04G0614100-T2	Psat04G0614100-T21288xxPlantKGA_395	Psat04G0614100	N	partial	chr4	490891020	490895468	-	Pfam	PF00931	NB-ARC domain	NB-ARC	1	203	1.2e-23	MAGSGKTTTARAIYNKFNGKFLDHRFIGDIREVCERGVEEINHLQEQLLSYVLKTNEKIDSTLDGITTIEKSFMGKKALVVLDDVSTFEQVEALCGNRKCFASGSVLIVTSRDLRILKLLKVDRIYSIKEMDESKSLELFCWHVFREPSPKDDFTELSRSIVAYCGGLPLALEVIGSYLRDRPKQHWINVLSKLERIPNDKVQDKLQISYEGLEDDLEKDIFLDICCFFIGKDRAHVSEILDGCGLHSEVGITVLIERSLLKVEKNNKLGMHGLLRDMGREIVRKESMKEPEKRSRLWVHKDAHKVLTDNSGTKTVEGLVLNSQSTGNLCFKTDTFKEMKNLRLLKLHHVDLIGDFGHLSQELRWLHWQGFTGECIPGDFYMGNLVVFDLKHSNIKQVW…	849	4449	https://www.nature.com/articles/s41588-022-01172-2#data-availability	https://www.peagdb.com/download/
PlantKGA_395	Fabales	Fabaceae	Pisum	sativum L.	Pisum sativum L.	Pea	豌豆	chromosome	Yes	转录本	Psat04G0614200-T3	Psat04G0614200-T31288xxPlantKGA_395	Psat04G0614200	N	partial	chr4	490898464	490913290	+	Pfam	PF00931	NB-ARC domain	NB-ARC	2	210	8e-28	MIGIWGMGGSGKTTTAKAIYNQIHRKFVDRSFIENVREVCEQESRGIIHLQQQLLSDITNTKEKIRSTALGTSTIRKRFQGKKVLVVLDDVTTFKQLKALCADSKLFGPGSVLIVTTRDSRLLKGVNYVCTLKEMDEKESLELFSWHAFRQPSPIKDFCELSRNVVAYCGGLPLALEVIGSYLSQRTKQEWKCVLSKLERIPNDQVQEKLRVSYDGLKDDMEKDIFLDICCFFIGKDRSYVTKILNGCGLYADIGITVLVERSLVKIEKNNKLGMHDLIRDMGREIVRKSSAKDPGKRSRLWFHQDVHDILTKNSGTETVEGLVLKLQGTNRVCFSANSFKEMKNLRLLHLDSVDLAGDYGCLSKELRWICWQEFTFNRIPDEIYLGNLVVIELKHSRI…	908	14827	https://www.nature.com/articles/s41588-022-01172-2#data-availability	https://www.peagdb.com/download/
PlantKGA_395	Fabales	Fabaceae	Pisum	sativum L.	Pisum sativum L.	Pea	豌豆	chromosome	Yes	转录本	Psat04G0614200-T4	Psat04G0614200-T41288xxPlantKGA_395	Psat04G0614200	N	partial	chr4	490898464	490913290	+	Pfam	PF00931	NB-ARC domain	NB-ARC	2	210	7.8e-28	MIGIWGMGGSGKTTTAKAIYNQIHRKFVDRSFIENVREVCEQESRGIIHLQQQLLSDITNTKEKIRSTALGTSTIRKRFQGKKVLVVLDDVTTFKQLKALCADSKLFGPGSVLIVTTRDSRLLKGVNYVCTLKEMDEKESLELFSWHAFRQPSPIKDFCELSRNVVAYCGGLPLALEVIGSYLSQRTKQEWKCVLSKLERIPNDQVQEKLRVSYDGLKDDMEKDIFLDICCFFIGKDRSYVTKILNGCGLYADIGITVLVERSLVKIEKNNKLGMHDLIRDMGREIVRKSSAKDPGKRSRLWFHQDVHDILTKNSGTETVEGLVLKLQGTNRVCFSANSFKEMKNLRLLHLDSVDLAGDYGCLSKELRWICWQEFTFNRIPDEIYLGNLVVIELKHSRI…	898	14827	https://www.nature.com/articles/s41588-022-01172-2#data-availability	https://www.peagdb.com/download/
PlantKGA_395	Fabales	Fabaceae	Pisum	sativum L.	Pisum sativum L.	Pea	豌豆	chromosome	Yes	转录本	Psat05G0704800-T2	Psat05G0704800-T21288xxPlantKGA_395	Psat05G0704800	N	partial	chr5	568327786	568358580	-	Pfam	PF00931	NB-ARC domain	NB-ARC	1	209	4.1e-23	MSGIGKTTLASALYDKVSGQFDASCFIENVSRIYKDGGANAVMKQILQQTMDENNLETYRPSEISSIVRNRLCNRKLLVVLDNVDLLDQVEELAINPESLSTGSRMIITTRDMHILKAYGTWLVSQNTRMSYQVYEVPLLNNNDARELFYRKAFKSKDPTNGCVKLTPEVLNYVQGLPLAVRVVGSFLRTRNAGEWRDALNRLRNNPDKEVMDVLQVSFEGLHPVAQEIFLHIACFFKGEKEDYVTRILDACELHPLIGIQSLVERSLIAIRDEEIYMHDMLQELGKKIVRQQFPGEPGLWSRLWLYQDVYGVMTTQTGTNKVKAIILNKKGHNSEYRRLRADGLSIMQGLQILILYHNDFSGSLKFLSNSLQYLEWHGYPFVSLPLNFEPYVLVELNM…	529	30795	https://www.nature.com/articles/s41588-022-01172-2#data-availability	https://www.peagdb.com/download/
PlantKGA_395	Fabales	Fabaceae	Pisum	sativum L.	Pisum sativum L.	Pea	豌豆	chromosome	Yes	转录本	Psat05G0757200-T2	Psat05G0757200-T21288xxPlantKGA_395	Psat05G0757200	N	partial	chr5	604593741	604598599	+	Pfam	PF00931	NB-ARC domain	NB-ARC	6	164	3.2e-18	GGVVAVQKQILRQTLDERNLDSYDTCEIAGIMLNRLHSSIKVLLVLDNVDQLEQLQELGINPNLLWSGSRIIITTRDEHILRVYGADTVHKVPMLNSNDACELFRTRAFKGEDQSSDCVELIPEILKYAQNLPLAIKVIGSFLCTRDATQWRDALDRLKNNPDSKIMDVLQMSVDGLQHEEKEIFLHIACFFKGEREVYVNRILDACGLHPRIGIQRILEKSLITIKNQEIHMHDMLQKLGKKIVRHRFPEEPGSWSRLWQYHDFYQVLTTETGTMNIKAIVLDQKESFSKCRAEGFLKMRNLALLILYHNNFSGNLDFLSNNLRYLLWHGCPFTSLPSNFEPYYLVELNMPHSSIQRLWEGRKELPNLKRMDLSNTKYLVETPNFFWTPKLERLDFTG…	746	4859	https://www.nature.com/articles/s41588-022-01172-2#data-availability	https://www.peagdb.com/download/
PlantKGA_395	Fabales	Fabaceae	Pisum	sativum L.	Pisum sativum L.	Pea	豌豆	chromosome	Yes	转录本	Psat05G0757200-T6	Psat05G0757200-T61288xxPlantKGA_395	Psat05G0757200	N	partial	chr5	604593741	604598599	+	Pfam	PF00931	NB-ARC domain	NB-ARC	6	164	7.4e-19	GGVVAVQKQILRQTLDERNLDSYDTCEIAGIMLNRLHSSIKVLLVLDNVDQLEQLQELGINPNLLWSGSRIIITTRDEHILRVYGADTVHKVPMLNSNDACELFRTRAFKGEDQSSDCVELIPEILKYAQNLPLAIKVIGSFLCTRDATQWRDALDRLKNNPDSKIMDVLQMSVDGLQHEEKEIFLHIACFFKGEREVYVNRILDACGLHPRIGIQRILEKSLITIKNQEIHMHDMLQKLGKKIVRHRFPEEPGSWSRLWQYHDFYQVLTTETVISYVSQTRGCNCNLYLLSEFNLCGVIWGEMIIIIYYWYSFIYHFDYLLVFTFLPIFPRISSWSSFQLTFILETSFKQGTLRKPITM	360	4859	https://www.nature.com/articles/s41588-022-01172-2#data-availability	https://www.peagdb.com/download/
PlantKGA_395	Fabales	Fabaceae	Pisum	sativum L.	Pisum sativum L.	Pea	豌豆	chromosome	Yes	转录本	Psat05G0757300-T2	Psat05G0757300-T21288xxPlantKGA_395	Psat05G0757300	N	partial	chr5	604838228	604842944	+	Pfam	PF00931	NB-ARC domain	NB-ARC	64	285	9e-28	MNHFIFIHNSSIYLLQISTLFLFSSFRPEFTEIEKIVQAVIKALNHKFSGFSSDLVGMQPRVQELEKLLKLNSKNDDFRVLGIWGMGGVGKTTHATVLYDRISYQFDARCFISNTSKLYMEGGVVAVQKQILRQTLDERNLDSYDTCEIAGIMLNRLHSSIKVLLVLDNVDQLEQLQELGINPNLLWSGSRIIITTRDEHILRVYGADTVHKVPMLNSNDACELFRTRAFRGEDQSSDCVELIPEILKYAQNLPLAIKVIGSFLCTRDATQWRDALDRLKNNPDSKIMDVLQMSVDGLQHQEKEIFLHIACFFKGEREVYVNRILDACGLHPHIGIQRILEKSLITIKNQEIHMHDMLQKLGKKIVRHRFPEEPGSWSRLWQYHDFYQVLTTETGTINV…	996	4717	https://www.nature.com/articles/s41588-022-01172-2#data-availability	https://www.peagdb.com/download/
PlantKGA_395	Fabales	Fabaceae	Pisum	sativum L.	Pisum sativum L.	Pea	豌豆	chromosome	Yes	转录本	Psat05G0757300-T3	Psat05G0757300-T31288xxPlantKGA_395	Psat05G0757300	N	partial	chr5	604838228	604842944	+	Pfam	PF00931	NB-ARC domain	NB-ARC	64	285	6.2e-28	MNHFIFIHNSSIYLLQISTLFLFSSFRPEFTEIEKIVQAVIKALNHKFSGFSSDLVGMQPRVQELEKLLKLNSKNDDFRVLGIWGMGGVGKTTHATVLYDRISYQFDARCFISNTSKLYMEGGVVAVQKQILRQTLDERNLDSYDTCEIAGIMLNRLHSSIKVLLVLDNVDQLEQLQELGINPNLLWSGSRIIITTRDEHILRVYGADTVHKVPMLNSNDACELFRTRAFRGEDQSSDCVELIPEILKYAQNLPLAIKVIGSFLCTRDATQWRDALDRLKNNPDSKIMDVLQMSVDGLQHQEKEIFLHIACFFKGEREVYVNRILDACGLHPHIGIQRILEKSLITIKNQEIHMHDMLQKLGKKIVRHRFPEEPGSWSRLWQYHDFYQVLTTETGTINV…	806	4717	https://www.nature.com/articles/s41588-022-01172-2#data-availability	https://www.peagdb.com/download/
PlantKGA_395	Fabales	Fabaceae	Pisum	sativum L.	Pisum sativum L.	Pea	豌豆	chromosome	Yes	转录本	Psat05G0757500-T2	Psat05G0757500-T21288xxPlantKGA_395	Psat05G0757500	N	partial	chr5	604982641	604987365	+	Pfam	PF00931	NB-ARC domain	NB-ARC	7	228	5e-28	MQPRVQELEKLLKLNSKNDDFRVLGIWGMGGVGKTTHATVLYDRISYQFDARCFISNTSKLYMEGGVVAVQKQILRQTLDERNLDSYDTCEIAGIMLNRLHSSIKVLLVLDNVDQLEQLQELGITPNLLWSGSRIIITTRDEHILRVYGADTVHKVPMLNSNDACELFRTRAFKGEDQSSDCVELIPEILKYAQNLPLAIKVIGSFLCTRDATQWRDALDRLKNNPDSKIMDVLQMSVDGLQHQEKEIFLHIACFFKGEREVYVNRILDACGLHPHIGIQRILEKSLITIKNQEIHMHDMLQKLGKKIVRHRFPEEPGSWSRLWQYHDFYQVLTTETGTINVKAIVLDQKESFSKCRAEGFSKMRNLALLILYHNNFSGNLDFLSNNLRYLLWHGCPFT…	939	4725	https://www.nature.com/articles/s41588-022-01172-2#data-availability	https://www.peagdb.com/download/
PlantKGA_395	Fabales	Fabaceae	Pisum	sativum L.	Pisum sativum L.	Pea	豌豆	chromosome	Yes	转录本	Psat05G0757500-T3	Psat05G0757500-T31288xxPlantKGA_395	Psat05G0757500	N	partial	chr5	604982641	604987365	+	Pfam	PF00931	NB-ARC domain	NB-ARC	7	228	3.3e-28	MQPRVQELEKLLKLNSKNDDFRVLGIWGMGGVGKTTHATVLYDRISYQFDARCFISNTSKLYMEGGVVAVQKQILRQTLDERNLDSYDTCEIAGIMLNRLHSSIKVLLVLDNVDQLEQLQELGITPNLLWSGSRIIITTRDEHILRVYGADTVHKVPMLNSNDACELFRTRAFKGEDQSSDCVELIPEILKYAQNLPLAIKVIGSFLCTRDATQWRDALDRLKNNPDSKIMDVLQMSVDGLQHQEKEIFLHIACFFKGEREVYVNRILDACGLHPHIGIQRILEKSLITIKNQEIHMHDMLQKLGKKIVRHRFPEEPGSWSRLWQYHDFYQVLTTETGTINVKAIVLDQKESFSKCRAEGFSKMRNLALLILYHNNFSGNLDFLSNNLRYLLWHGCPFT…	749	4725	https://www.nature.com/articles/s41588-022-01172-2#data-availability	https://www.peagdb.com/download/
PlantKGA_395	Fabales	Fabaceae	Pisum	sativum L.	Pisum sativum L.	Pea	豌豆	chromosome	Yes	转录本	Psat05G0795200-T2	Psat05G0795200-T21288xxPlantKGA_395	Psat05G0795200	N	partial	chr5	626345636	626351702	-	Pfam	PF00931	NB-ARC domain	NB-ARC	9	228	5.7e-31	MIQVLEKDSQQSNDVLLLGVWGMGGVGKTTIAKAIYNKIGRNFDGRSFVANIREVWEENASQVNLQEKLLFDIFKEMTTKIQSIENGKIILKDKLCHRRVLIVLDDVNTLDQLNALCGSHKWFGLGSRIIITTRDRHILRCNRVNEVYEMKNMDESESVELFSWHAFKQASPAKDFAEISRNVVEYSGGLPLALEVLGSYLFDRGLIEWHSVLEKLKIIPNDQVQKKLKISYDGLNDYTEKEIFLDIACFFIGMDRNDVILVLNGSRLFAEIGISILVERSLVTVDDKNKLGMHDLLRDMGREIIREKSPEEPEARCRLWFHDDVLDVLSNQSGTKAIKGLSLKLQRANAKCFSTNAFKKMTRLRLLQLAGVKLDGDFEYLSRDLRWLSWNEFPLTHMP…	896	6067	https://www.nature.com/articles/s41588-022-01172-2#data-availability	https://www.peagdb.com/download/
PlantKGA_395	Fabales	Fabaceae	Pisum	sativum L.	Pisum sativum L.	Pea	豌豆	chromosome	Yes	转录本	Psat06G0029000-T2	Psat06G0029000-T21288xxPlantKGA_395	Psat06G0029000	N	partial	chr6	8873101	8876420	-	Pfam	PF00931	NB-ARC domain	NB-ARC	43	263	4.5e-29	KIGVGGGGWVEEAVRSCMEEDENWVEGNCGNLNLSIGLDLGKKKVIEKVIGREDLWVVGVCGIGGSGKTTLAREVCRDEQVKCYFKERILFLTVSQSPNVEQLRTKIWGHIMGNRNLNPDYAVPQWIPQFECRSEARTLVVLDDVWSLSVLEQLVYRIPGCKFVVVSRFKFPTIFNETYEVELLSEEDALSLFCHHAFGQKSIPFTANENLVKQVVSECEKLPLALKVIGASLRDQTEMFWESVKNRLSQGQSIGESHEINLIERMAISINYLREEIKECFLDLCSFPEDKKIPLDVLINMWVEIHDIDEKDAFAIVVELSNKNLLTLVKEARAGGMYSSCFEISVTQHDVLRDLALNLSNRETINERRRLVMPKRENGLPREWMRRKHKPFEAQIVSI…	403	3320	https://www.nature.com/articles/s41588-022-01172-2#data-availability	https://www.peagdb.com/download/
PlantKGA_395	Fabales	Fabaceae	Pisum	sativum L.	Pisum sativum L.	Pea	豌豆	chromosome	Yes	转录本	Psat06G0479500-T4	Psat06G0479500-T41288xxPlantKGA_395	Psat06G0479500	N	partial	chr6	385168247	385182280	+	Pfam	PF00931	NB-ARC domain	NB-ARC	1	209	8e-19	MAGIGKTTLASVLYDRISYQFDAYCFIENVSKIYKDGGATAVQIQILRQTINEINLETYSPSEISGIVSNRLCRRKILVVLDNADLLEQLEELAINPELLGTGSRMIITTRDMHILRVFGAQLSVSHDTRVSYDVYEVPLLNKKDACELFYRKAFKSKNPTSECVELIPEVLNYAQGLPIAVRVVGSFLCTRNASQWKDALDRLRSNPDKKIMDVLLVGFEGLHSEEKEIFLHIACFFKGEKEDYVKRILDACDLHPVIGIQSLVERSLITIRNQEIHMHDMLQELGKKIVRQQFPGEPGSWSRLWLYEDFYNVMMTETGTNKVKAIILDPKGHSSEYPLLRAEGLSIMRGLKILILHLHHKIFSGSLDFVSNSLQYLLWYGYPFASLPLNFEPFRLVE…	953	14034	https://www.nature.com/articles/s41588-022-01172-2#data-availability	https://www.peagdb.com/download/
PlantKGA_395	Fabales	Fabaceae	Pisum	sativum L.	Pisum sativum L.	Pea	豌豆	chromosome	Yes	转录本	Psat07G0144400-T2	Psat07G0144400-T21288xxPlantKGA_395	Psat07G0144400	N	partial	chr7	98741689	98756971	+	Pfam	PF00931	NB-ARC domain	NB-ARC	1	192	1.8e-22	MGGIGKTEIASAIYEKLATHFSSRSIIINGQQEIERDGLDHVKRKYLSRLLDQQDIISSRLNFSFDPRLKRTKVFLVFDDVKDSDQFNALIGTRSNFGQGSRIIVTSRDKQVLKNSNVDEMYQVREMDFQDSLKLFCLNAFKQKEPIETYVSLTKEVLNYAKGVPLALKVLGLFLQGRTKEVWESELQKLKKIPNPKIFSMLKLSFDGLDDEQKDIFLDIACLCIGRFEKRIIHTLDCYGYSTRIGMDVLQDMCLIFIFEGRVWMHDLIQKMGHEIVRQQCVNNPEKRSRLWKSDDVYDVLKKDKGQGTDAIQSILLDVCHVKKVQLHAETFKKMYNLRMIEFYNSCRVQDDSNVTFHTFLNSLPNNLKFLRWDCFPQRSLPQEFCPDNLVTLDMHLSD…	755	15283	https://www.nature.com/articles/s41588-022-01172-2#data-availability	https://www.peagdb.com/download/
PlantKGA_395	Fabales	Fabaceae	Pisum	sativum L.	Pisum sativum L.	Pea	豌豆	chromosome	Yes	转录本	Psat07G0144400-T3	Psat07G0144400-T31288xxPlantKGA_395	Psat07G0144400	N	partial	chr7	98741689	98756971	+	Pfam	PF00931	NB-ARC domain	NB-ARC	1	192	5.4e-23	MGGIGKTEIASAIYEKLATHFSSRSIIINGQQEIERDGLDHVKRKYLSRLLDQQDIISSRLNFSFDPRLKRTKVFLVFDDVKDSDQFNALIGTRSNFGQGSRIIVTSRDKQVLKNSNVDEMYQVREMDFQDSLKLFCLNAFKQKEPIETYVSLTKEVLNYAKGVPLALKVLGLFLQGRTKEVWESELQKLKKIPNPKIFSMLKLSFDGLDDEQKDIFLDIACLCIGRFEKRIIHTLDCYGYSTRIGMDVLQDMCLIFIFEGRVWMHDLIQKMGHEIVRQQCVNNPEKRSRLWKSDDVYDVLKKDKGQGTDAIQSILLDVCHVKKVQLHAETFKKMYNLRMIEFYNSCRVQDDSNVTFHTFLNSLPNNLKFLRWDCFPQRSLPQEFCPDNLVTLDMHLSD…	428	15283	https://www.nature.com/articles/s41588-022-01172-2#data-availability	https://www.peagdb.com/download/
PlantKGA_395	Fabales	Fabaceae	Pisum	sativum L.	Pisum sativum L.	Pea	豌豆	chromosome	Yes	转录本	Psat07G0356800-T2	Psat07G0356800-T21288xxPlantKGA_395	Psat07G0356800	N	partial	chr7	241943087	241946505	-	Pfam	PF00931	NB-ARC domain	NB-ARC	5	227	6.9e-26	MDSPIQELQKLLLLDSVHDVRVIGICGMGGIGKTTLATVLYDRISQLFGACCFIDDVSKIYRLHDGPLGAQKQILDQTLGQEHHQICNHYNATNLIRRRLCRQRALIILDNVGQVEQLEKIAVYRECLGARSRIIIISRDKHILKQYGVDAVYQVPLLNQTNSLQLLCRKAFKLDRILSSYERLVNDILDYVNGLPLAIKVLGSFLYGRDVSEWSSALARLRESPEKDVMDVLRLSFDDLRETEKEIFLHIVCFFIKYPEKYVKNVLNCCEFHADIGLRVLVDKSLVSIEDGRILMHNLLEELGRNIVAEYTSKEPRKWRRLWSDEQLYDVILNNMENHVEAIALDHAHKDYNEEMDRGIVDRLSKMRHLRLLIIKSVNISGSLGCISNELRYVEWHEY…	840	3419	https://www.nature.com/articles/s41588-022-01172-2#data-availability	https://www.peagdb.com/download/
PlantKGA_395	Fabales	Fabaceae	Pisum	sativum L.	Pisum sativum L.	Pea	豌豆	chromosome	Yes	转录本	Psat07G0357000-T2	Psat07G0357000-T21288xxPlantKGA_395	Psat07G0357000	N	partial	chr7	241958179	241961621	-	Pfam	PF00931	NB-ARC domain	NB-ARC	5	227	3.6e-25	MDSPIQELQKLLLLDSVHDVRVIGICGMGGIGKTTLATVLYDRISQLFGACCFIDDVSKIYRLHDGPLGAQKQILDQTLGQEHHQICNHYNTTNLIRRRLCRQRALIILDNVGQVEQLEKIAVYRECLGAGSRIIIISRDEHILKQYGVDAVYQVPLLNHTNSLQLLCRKAFKLDHILSTYERLVNDILVYVNGLPLAIKVLGSFLYGRDVSEWSSALARLRESPEKDVMDVLRLSFDDLRETEKEIFLHIACFFITYPEKYVKNVLNCCEFHADIGLRVLVDKSLVSIEDGWILMHNLLQELGRNIVAQYTSKEPRKWRRLWFKKQFYDVMLENMEKNVEAIVLNYEYVDAVIFEDFSNLRLLIVHEMNASRSLNHLSNKLRYIELSYYPFMYLPSSF…	848	3443	https://www.nature.com/articles/s41588-022-01172-2#data-availability	https://www.peagdb.com/download/
PlantKGA_395	Fabales	Fabaceae	Pisum	sativum L.	Pisum sativum L.	Pea	豌豆	chromosome	Yes	转录本	Psat07G0360300-T4	Psat07G0360300-T41288xxPlantKGA_395	Psat07G0360300	N	partial	chr7	243478503	243482293	-	Pfam	PF00931	NB-ARC domain	NB-ARC	16	238	2.2e-27	KSSTLPRDIVGMPSRVEELENHLNLDSNDDDVRVIGICGMGGIGKTTLATALYARISNQFDACCFIDDVSKIYGDHGPIGVQKQLLRQTLNEENLQICNLPMASNLIRTRLSRLKSLVVLDNVDEVEQLDRLDMRREWLGRGSRIIIISRNGHILTEHGVDEVYRVRLLDRKCALQLFCQKAFKSDDIMSGYIYLTKEVLAYANGLPLAIKVLGSFLYGRDVSEWRSALSRLRENPRTDIMNVLRISFDGLEDTEKDIFLDIACFFHRNPKRHVKKILDFRGFHPEIGLKVLVDKSFITYKKQIICMHDLFRELGKSIVREKSPKEPRKWNRVWDYKDVHNVISENMATENLEAMMMEYDSAHDIEIQQMTTLRAEALAQMSRLKLLKLLMFNFSGSLN…	447	3791	https://www.nature.com/articles/s41588-022-01172-2#data-availability	https://www.peagdb.com/download/
PlantKGA_395	Fabales	Fabaceae	Pisum	sativum L.	Pisum sativum L.	Pea	豌豆	chromosome	Yes	转录本	Psat07G0360300-T5	Psat07G0360300-T51288xxPlantKGA_395	Psat07G0360300	N	partial	chr7	243478503	243482293	-	Pfam	PF00931	NB-ARC domain	NB-ARC	16	238	2.2e-27	KSSTLPRDIVGMPSRVEELENHLNLDSNDDDVRVIGICGMGGIGKTTLATALYARISNQFDACCFIDDVSKIYGDHGPIGVQKQLLRQTLNEENLQICNLPMASNLIRTRLSRLKSLVVLDNVDEVEQLDRLDMRREWLGRGSRIIIISRNGHILTEHGVDEVYRVRLLDRKCALQLFCQKAFKSDDIMSGYIYLTKEVLAYANGLPLAIKVLGSFLYGRDVSEWRSALSRLRENPRTDIMNVLRISFDGLEDTEKDIFLDIACFFHRNPKRHVKKILDFRGFHPEIGLKVLVDKSFITYKKQIICMHDLFRELGKSIVREKSPKEPRKWNRVWDYKDVHNVISENMATENLEAMMMEYDSAHDIEIQQMTTLRAEALAQMSRLKLLKLLMFNFSGSLN…	447	3791	https://www.nature.com/articles/s41588-022-01172-2#data-availability	https://www.peagdb.com/download/
PlantKGA_395	Fabales	Fabaceae	Pisum	sativum L.	Pisum sativum L.	Pea	豌豆	chromosome	Yes	转录本	Psat07G0360300-T7	Psat07G0360300-T71288xxPlantKGA_395	Psat07G0360300	N	partial	chr7	243478503	243482293	-	Pfam	PF00931	NB-ARC domain	NB-ARC	16	238	4.7e-28	KSSTLPRDIVGMPSRVEELENHLNLDSNDDDVRVIGICGMGGIGKTTLATALYARISNQFDACCFIDDVSKIYGDHGPIGVQKQLLRQTLNEENLQICNLPMASNLIRTRLSRLKSLVVLDNVDEVEQLDRLDMRREWLGRGSRIIIISRNGHILTEHGVDEVYRVRLLDRKCALQLFCQKAFKSDDIMSGYIYLTKEVLAYANGLPLAIKVLGSFLYGRDVSEWRSALSRLRENPRTDIMNVLRISFDGLEDTEKDIFLDIACFFH	267	3791	https://www.nature.com/articles/s41588-022-01172-2#data-availability	https://www.peagdb.com/download/
PlantKGA_395	Fabales	Fabaceae	Pisum	sativum L.	Pisum sativum L.	Pea	豌豆	chromosome	Yes	转录本	Psat07G0360600-T4	Psat07G0360600-T41288xxPlantKGA_395	Psat07G0360600	N	partial	chr7	243623134	243626921	-	Pfam	PF00931	NB-ARC domain	NB-ARC	5	82	2.9e-08	EHGVDEVYRVRLLDRKCALQLFCQKAFKSDDIMSGYIYLTEEVLAYANGLPLAIKVLGSFLYGRDVSEWRSALSRLRENPRTDIMNVLRISFDGLEDTEKDIFLDIACFFHG	112	3788	https://www.nature.com/articles/s41588-022-01172-2#data-availability	https://www.peagdb.com/download/
PlantKGA_395	Fabales	Fabaceae	Pisum	sativum L.	Pisum sativum L.	Pea	豌豆	chromosome	Yes	转录本	Psat07G0395100-T2	Psat07G0395100-T21288xxPlantKGA_395	Psat07G0395100	N	partial	chr7	269225986	269245946	-	Pfam	PF00931	NB-ARC domain	NB-ARC	4	159	3.5e-36	EEESDDELKKRVWECLKWKKYLLVLDDLWKIRDWDELKDAFPDGNRGSRILITSRLKEVASHTGRDPPFFLQFLSEEQSWELFSKKVFRGEEYPCDLESLGKQIVKSCGGLPLSIVVLAGLLANKEKSHREWSKVLGHVNWYLTRDETQVKDVVLKLSFDNLPSRLKPCFLYLGMFPEDCEIHVKKLLQLWMAEGFIQETGSRDACDVAEDYLYELIDRSLIQVARVKYNRGVRTCRIHDLLRDLCILESKEDNIFQVCTDNNMLIPTKPRRLSVHSSMSHYVSSNTDDHSCVRSMFCSDPTCLISPDEWKWLTKNFKLVRVLDLEGTYCFKIPSNLGNFIHLRYLRIEDIISVPDSICNLQNVETLDFGSLWNDKISFPMGISKLKHLKHLNTSGPII…	672	19961	https://www.nature.com/articles/s41588-022-01172-2#data-availability	https://www.peagdb.com/download/
PlantKGA_395	Fabales	Fabaceae	Pisum	sativum L.	Pisum sativum L.	Pea	豌豆	chromosome	Yes	转录本	Psat07G0657200-T6	Psat07G0657200-T61288xxPlantKGA_395	Psat07G0657200	N	partial	chr7	527102580	527112259	-	Pfam	PF00931	NB-ARC domain	NB-ARC	1	205	2.6e-22	MGGMGKTTIAKAIYNQIGSMFEGRSFLLNIREFWQTHTNQVSLQQKVLSDVYKTTTFKIHNIESGKNILKERLSQNTVLLVLDDVSELDQLRALCGSHQWFGPGSRIIITTRDLHLLKSCGVYYRVYRIEEMGESESLELFSWHAFNQSSPIEDFATHSTDVIAYAGGLPLALQVLGSYLSDCEITVWQKVLDKLKCIPHDEVQKKLKVSFDGLKDITEKQIFLDIACFFIGMDRSDVIQILNGCGLFADIGIKVLEERSLVTLDNKNKLRMHDLLRDMGRQIIYEESPFDPEDRSRLWRCDEVVDILSNDKGTRAIKGLALEFPKKTLSLNTMAFEKMNKLRLLKLAGVRLKGDYKNFTTDLRWLYWHGFSETCAPAKFQQGSLVAVILKYSNLKQIW…	857	9680	https://www.nature.com/articles/s41588-022-01172-2#data-availability	https://www.peagdb.com/download/
PlantKGA_395	Fabales	Fabaceae	Pisum	sativum L.	Pisum sativum L.	Pea	豌豆	chromosome	Yes	转录本	Psat07G0674400-T2	Psat07G0674400-T21288xxPlantKGA_395	Psat07G0674400	N	partial	chr7	535328868	535333319	-	Pfam	PF00931	NB-ARC domain	NB-ARC	39	263	3.3e-31	MYHFLCRDECEIVKSIVANVTRLLDKTDLFIADNPVGVESRVQDMIQLLDSQQSNDVLLLGMWGMGGIGKTTIAKAIYNKIGRNFEGRSFLANVREVWEQVTGPTYLQERLMHDIFKETTKIQSIELGKYMFNERLCHKKILLILDDVNKLDQLNALCGNRKWFAPGSRIIITTRDKHILRGNRVDKIYMMKEMDEGESLELFSWHAFKQTSPKEDFSEISRNVVKYSGGLPLALEVLGSYLFDREVLEWNCVLEKLKRIPNDQVYKKLKISYDGLNDDTEKEIFLDIACFFIGMDRHDVIHILNGCGLFAEIGIRILVERSLVTVDDKNKLVMHDLLRDMGREIIREKSPKKPEEHSRLWFHEDVLDVLSEHTGTIDVEGLILKLPSFSTQCFSTKAF…	528	4452	https://www.nature.com/articles/s41588-022-01172-2#data-availability	https://www.peagdb.com/download/
PlantKGA_395	Fabales	Fabaceae	Pisum	sativum L.	Pisum sativum L.	Pea	豌豆	chromosome	Yes	转录本	Psat07G0674400-T3	Psat07G0674400-T31288xxPlantKGA_395	Psat07G0674400	N	partial	chr7	535328868	535333319	-	Pfam	PF00931	NB-ARC domain	NB-ARC	39	263	1.5e-31	MYHFLCRDECEIVKSIVANVTRLLDKTDLFIADNPVGVESRVQDMIQLLDSQQSNDVLLLGMWGMGGIGKTTIAKAIYNKIGRNFEGRSFLANVREVWEQVTGPTYLQERLMHDIFKETTKIQSIELGKYMFNERLCHKKILLILDDVNKLDQLNALCGNRKWFAPGSRIIITTRDKHILRGNRVDKIYMMKEMDEGESLELFSWHAFKQTSPKEDFSEISRNVVKYSGGLPLALEVLGSYLFDREVLEWNCVLEKLKRIPNDQVYKKLKISYDGLNDDTEKEIFLDIACFFIGMDRHDVIHILNGCGLFAEIGIRILVERSLVTVDDKNKLVMHDLLRDMGREIIREKSPKKPEEHSRLWFHEDVLDVLSEHTVRTSYTLLLTLD	386	4452	https://www.nature.com/articles/s41588-022-01172-2#data-availability	https://www.peagdb.com/download/
PlantKGA_128	Fabales	Fabaceae	Artemisia	annua	Artemisia annua	sweet wormwood or Qinghao	黄花蒿	chromosome	Yes	转录本	rna-gnl|WGS:PKPP|mrnaAA128840t2	rna-gnl|WGS:PKPP|mrnaAA128840t21288xxPlantKGA_128	gene-CTI12_AA128840	TN	partial	PKPP01000907.1	16880	21105	+	Pfam	PF00931	NB-ARC domain	NB-ARC	185	405	2e-22	MASKSLSVLWKYDVFISYKRKDTGKTITHDLYTALRRRDINLYEENIGSHYQDKETLNDAMISSRFVIVVISKNYLRSSWCMDQLVNIIESRYDKIIPVLYDMNPHAVFSATGPLGAKYHQMLRYANKWRKWALALQNVILLAGWSNSSYRSKSVEEIVETISLELSSVKQNDARNLIGIKPHAQHFIKDLLKIGSGGVRMIGIYGASGGGKTTLAMAIYNEISCKFSGRCSFIENLKDDSRELGLAKLQEKVLTDVFKLNGMKIMSIGEGKHLIKERMGRFGVLIVLDDVDDISQLDALAGSHVWFGNGSRIIITTKEKSLLEAHGVDSIHQIELLKDGEALELFNSYAAPKKEYEKLSLEIVSSAGDLPLTFKVLGSFLHDKEENVWTSALNDLMLT…	814	4226	https://www.cell.com/molecular-plant/fulltext/S1674-2052(18)30123-0?_returnURL=https%3A%2F%2Flinkinghub.elsevier.com%2Fretrieve%2Fpii%2FS1674205218301230%3Fshowall%3Dtrue	https://ftp.ncbi.nlm.nih.gov/genomes/all/GCA/003/112/345/GCA_003112345.1_ASM311234v1/
PlantKGA_128	Fabales	Fabaceae	Artemisia	annua	Artemisia annua	sweet wormwood or Qinghao	黄花蒿	chromosome	Yes	转录本	rna-gnl|WGS:PKPP|mrnaAA128840t2	rna-gnl|WGS:PKPP|mrnaAA128840t21288xxPlantKGA_128	gene-CTI12_AA128840	TN	partial	PKPP01000907.1	16880	21105	+	Pfam	PF01582	TIR domain	Toll/interleukin-1 receptor homology (TIR) domain	11	174	4.6e-21	MASKSLSVLWKYDVFISYKRKDTGKTITHDLYTALRRRDINLYEENIGSHYQDKETLNDAMISSRFVIVVISKNYLRSSWCMDQLVNIIESRYDKIIPVLYDMNPHAVFSATGPLGAKYHQMLRYANKWRKWALALQNVILLAGWSNSSYRSKSVEEIVETISLELSSVKQNDARNLIGIKPHAQHFIKDLLKIGSGGVRMIGIYGASGGGKTTLAMAIYNEISCKFSGRCSFIENLKDDSRELGLAKLQEKVLTDVFKLNGMKIMSIGEGKHLIKERMGRFGVLIVLDDVDDISQLDALAGSHVWFGNGSRIIITTKEKSLLEAHGVDSIHQIELLKDGEALELFNSYAAPKKEYEKLSLEIVSSAGDLPLTFKVLGSFLHDKEENVWTSALNDLMLT…	814	4226	https://www.cell.com/molecular-plant/fulltext/S1674-2052(18)30123-0?_returnURL=https%3A%2F%2Flinkinghub.elsevier.com%2Fretrieve%2Fpii%2FS1674205218301230%3Fshowall%3Dtrue	https://ftp.ncbi.nlm.nih.gov/genomes/all/GCA/003/112/345/GCA_003112345.1_ASM311234v1/
PlantKGA_128	Fabales	Fabaceae	Artemisia	annua	Artemisia annua	sweet wormwood or Qinghao	黄花蒿	chromosome	Yes	转录本	rna-gnl|WGS:PKPP|mrnaAA369340t2	rna-gnl|WGS:PKPP|mrnaAA369340t21288xxPlantKGA_128	gene-CTI12_AA369340	TN	partial	PKPP01007057.1	44067	71309	-	Pfam	PF01582	TIR domain	Toll/interleukin-1 receptor homology (TIR) domain	1	80	1.2e-06	MECQKMSEHIVYPVFLDVEPSEVRKQNGVVEVAFAKHINDESAGKWREALKKAADLAGWELKNIFDGHEAKLVQKIVEEISLELRCINWGVDEKLIGIKTRINCVVSSLELGVDDVCMIGIKGMGGAGKTTLARAIYEHISYQFEGCSFVENVREKSTPSMSGLNLLQKQILSDVLSDQGINVSGILEGKSMLKKKMCRRKVLIVLDDVDKIEQLMALAGDHSWFKPGSRIIITTRDAQVLIAHKVNLIRDVHLLDDKEAMRLFSRHAFGREIPVEGYKELSEQVVHYAAGHPLTIKVLGSFLCGKDDIVWKDALERLETIPLNETMKVLELSYINLEEDYKEIFLDVACLLKGWGKDDAIRALESCGFRARIGLRVLELKSLITYDEYVQLKMHDHIE…	1335	27243	https://www.cell.com/molecular-plant/fulltext/S1674-2052(18)30123-0?_returnURL=https%3A%2F%2Flinkinghub.elsevier.com%2Fretrieve%2Fpii%2FS1674205218301230%3Fshowall%3Dtrue	https://ftp.ncbi.nlm.nih.gov/genomes/all/GCA/003/112/345/GCA_003112345.1_ASM311234v1/
PlantKGA_128	Fabales	Fabaceae	Artemisia	annua	Artemisia annua	sweet wormwood or Qinghao	黄花蒿	chromosome	Yes	转录本	rna-gnl|WGS:PKPP|mrnaAA369340t2	rna-gnl|WGS:PKPP|mrnaAA369340t21288xxPlantKGA_128	gene-CTI12_AA369340	TN	partial	PKPP01007057.1	44067	71309	-	Pfam	PF00931	NB-ARC domain	NB-ARC	115	324	5.6e-26	MECQKMSEHIVYPVFLDVEPSEVRKQNGVVEVAFAKHINDESAGKWREALKKAADLAGWELKNIFDGHEAKLVQKIVEEISLELRCINWGVDEKLIGIKTRINCVVSSLELGVDDVCMIGIKGMGGAGKTTLARAIYEHISYQFEGCSFVENVREKSTPSMSGLNLLQKQILSDVLSDQGINVSGILEGKSMLKKKMCRRKVLIVLDDVDKIEQLMALAGDHSWFKPGSRIIITTRDAQVLIAHKVNLIRDVHLLDDKEAMRLFSRHAFGREIPVEGYKELSEQVVHYAAGHPLTIKVLGSFLCGKDDIVWKDALERLETIPLNETMKVLELSYINLEEDYKEIFLDVACLLKGWGKDDAIRALESCGFRARIGLRVLELKSLITYDEYVQLKMHDHIE…	1335	27243	https://www.cell.com/molecular-plant/fulltext/S1674-2052(18)30123-0?_returnURL=https%3A%2F%2Flinkinghub.elsevier.com%2Fretrieve%2Fpii%2FS1674205218301230%3Fshowall%3Dtrue	https://ftp.ncbi.nlm.nih.gov/genomes/all/GCA/003/112/345/GCA_003112345.1_ASM311234v1/
PlantKGA_128	Fabales	Fabaceae	Artemisia	annua	Artemisia annua	sweet wormwood or Qinghao	黄花蒿	chromosome	Yes	转录本	rna-gnl|WGS:PKPP|mrnaAA000540t2	rna-gnl|WGS:PKPP|mrnaAA000540t21288xxPlantKGA_128	gene-CTI12_AA000540	RN	partial	PKPP01000001.1	365431	367930	-	Pfam	PF05659	Arabidopsis broad-spectrum mildew resistance protein RPW8	Powdery mildew resistance protein	RPW8 domain	5	139	1.1e-29	MAEIIIVGALVTDDISRLSSLLIGVIQKSQHFRSQLNQLQETINRITPILKEIEKLNKVLGGRKEETDNFIRQLNEAEELLKKCEHIRYNVVKRVRQMYKLEALNKSILRFFQIDVALHGTRDAKEILLVARDVGEKMDRGGWLCHLPMLQDKAFGFEDRVGELKRLLLNDSRSDDGCSVVVITGGAGYGKTTLATLLCHDAEVQGIFGSNIYFATISNSPNLKGMIRNMLPFNPAFQETDFANDKKAIARWGSFLYTLQESPVLLLLDDVWSLSIIMDFRFKIRGYKILLAKCCRKLPLALIIIGNLLCGARVDEWRLMLNKLSQGPRAVLDLEMDNIWQSQLATCLGV	350	2500	https://www.cell.com/molecular-plant/fulltext/S1674-2052(18)30123-0?_returnURL=https%3A%2F%2Flinkinghub.elsevier.com%2Fretrieve%2Fpii%2FS1674205218301230%3Fshowall%3Dtrue	https://ftp.ncbi.nlm.nih.gov/genomes/all/GCA/003/112/345/GCA_003112345.1_ASM311234v1/
PlantKGA_128	Fabales	Fabaceae	Artemisia	annua	Artemisia annua	sweet wormwood or Qinghao	黄花蒿	chromosome	Yes	转录本	rna-gnl|WGS:PKPP|mrnaAA000540t2	rna-gnl|WGS:PKPP|mrnaAA000540t21288xxPlantKGA_128	gene-CTI12_AA000540	RN	partial	PKPP01000001.1	365431	367930	-	Pfam	PF00931	NB-ARC domain	NB-ARC	159	274	7.9e-09	MAEIIIVGALVTDDISRLSSLLIGVIQKSQHFRSQLNQLQETINRITPILKEIEKLNKVLGGRKEETDNFIRQLNEAEELLKKCEHIRYNVVKRVRQMYKLEALNKSILRFFQIDVALHGTRDAKEILLVARDVGEKMDRGGWLCHLPMLQDKAFGFEDRVGELKRLLLNDSRSDDGCSVVVITGGAGYGKTTLATLLCHDAEVQGIFGSNIYFATISNSPNLKGMIRNMLPFNPAFQETDFANDKKAIARWGSFLYTLQESPVLLLLDDVWSLSIIMDFRFKIRGYKILLAKCCRKLPLALIIIGNLLCGARVDEWRLMLNKLSQGPRAVLDLEMDNIWQSQLATCLGV	350	2500	https://www.cell.com/molecular-plant/fulltext/S1674-2052(18)30123-0?_returnURL=https%3A%2F%2Flinkinghub.elsevier.com%2Fretrieve%2Fpii%2FS1674205218301230%3Fshowall%3Dtrue	https://ftp.ncbi.nlm.nih.gov/genomes/all/GCA/003/112/345/GCA_003112345.1_ASM311234v1/
PlantKGA_128	Fabales	Fabaceae	Artemisia	annua	Artemisia annua	sweet wormwood or Qinghao	黄花蒿	chromosome	Yes	转录本	rna-gnl|WGS:PKPP|mrnaAA000540t1	rna-gnl|WGS:PKPP|mrnaAA000540t11288xxPlantKGA_128	gene-CTI12_AA000540	R	partial	PKPP01000001.1	365352	369299	-	Pfam	PF05659	Arabidopsis broad-spectrum mildew resistance protein RPW8	Powdery mildew resistance protein	RPW8 domain	21	144	4.3e-28	MANKVMVGSGDEVSKLADDISRLSSLLIGVIQKSQHFRSQLNQLQETINRITPILKEIEKLNKVLGGRKEETDNFIRQLNEAEELLKKCEHIRYNVVKRVRQMYKLEALNKSILRFFQIDVALHGTRDAKEILLVARDVGEKMDRGGWLCHLPMLQDKAFGFEDRVGELKRLLLNDSRSDDGCSVVVITGGAGYGKTTLATLLCHDAEVQAFQETDFANDKKAIARWGSFLYTLQESPVLLLLDDVWSLSIIMDFRFKIRGYKILVTSRTTFPIFNTYKLPPLADQDAISLLSYSALSQRIRQTDDDDDDDEEIPEELVDKVKVNPTQLQFS	332	3948	https://www.cell.com/molecular-plant/fulltext/S1674-2052(18)30123-0?_returnURL=https%3A%2F%2Flinkinghub.elsevier.com%2Fretrieve%2Fpii%2FS1674205218301230%3Fshowall%3Dtrue	https://ftp.ncbi.nlm.nih.gov/genomes/all/GCA/003/112/345/GCA_003112345.1_ASM311234v1/
PlantKGA_128	Fabales	Fabaceae	Artemisia	annua	Artemisia annua	sweet wormwood or Qinghao	黄花蒿	chromosome	Yes	转录本	rna-gnl|WGS:PKPP|mrnaAA128840t1	rna-gnl|WGS:PKPP|mrnaAA128840t11288xxPlantKGA_128	gene-CTI12_AA128840	N	partial	PKPP01000907.1	16880	21105	+	Pfam	PF00931	NB-ARC domain	NB-ARC	64	284	1.5e-22	MLRYANKWRKWALALQNVILLAGWSNSSYRSKSVEEIVETISLELSSVKQNDARNLIGIKPHAQHFIKDLLKIGSGGVRMIGIYGASGGGKTTLAMAIYNEISCKFSGRCSFIENLKDDSRELGLAKLQEKVLTDVFKLNGMKIMSIGEGKHLIKERMGRFGVLIVLDDVDDISQLDALAGSHVWFGNGSRIIITTKEKSLLEAHGVDSIHQIELLKDGEALELFNSYAAPKKEYEKLSLEIVSSAGDLPLTFKVLGSFLHDKEENVWTSALNDLMLTSTETLKKLKISYDALESDEKEIFLDLAIFFKNRKKSEVLDILSAFGYKSIDNMLQVLVDKSLISTISDGRVQIHDLIQEMARCIILEDLPKKHSRIWQVEQLLKIRRKVEAAKINGIQVKF…	693	4226	https://www.cell.com/molecular-plant/fulltext/S1674-2052(18)30123-0?_returnURL=https%3A%2F%2Flinkinghub.elsevier.com%2Fretrieve%2Fpii%2FS1674205218301230%3Fshowall%3Dtrue	https://ftp.ncbi.nlm.nih.gov/genomes/all/GCA/003/112/345/GCA_003112345.1_ASM311234v1/
PlantKGA_128	Fabales	Fabaceae	Artemisia	annua	Artemisia annua	sweet wormwood or Qinghao	黄花蒿	chromosome	Yes	转录本	rna-gnl|WGS:PKPP|mrnaAA369340t1	rna-gnl|WGS:PKPP|mrnaAA369340t11288xxPlantKGA_128	gene-CTI12_AA369340	N	partial	PKPP01007057.1	44067	71129	-	Pfam	PF00931	NB-ARC domain	NB-ARC	2	207	4.9e-25	MIGIKGMGGAGKTTLARAIYEHISYQFEGCSFVENVREKSTPSMCGLNLLQKQILSDVLSDQGINVSGILEGKSMLKKKMCRRKVLIVLDDVDKIEQLMALAGDHSWFKPGSRIIITTRDAQVLIAHKVNLIRDVHLLDDKEAMRLFSRHAFGREIPVEGYKELSEQVVHYAAGHPLTIKVLGSFLCGKDDIDWKDALERLETIPLNETMKVLELSYINLEEDYKEIFLDVACLLKGWRKDDAIRALESCGFRARIGLRVLELKSLITYDEYVQLKMHDHIEEMGKNIVRRVNPNKPERHSRLWIKEEIVDILANNKIEIIFSIKSMETKKIMDTYNSIVMNFWWLGSGIDCVSGSLTYRHEAKLVQKIVEEISLELRCINWGVDEKLIGIKTRINCVV…	1628	27063	https://www.cell.com/molecular-plant/fulltext/S1674-2052(18)30123-0?_returnURL=https%3A%2F%2Flinkinghub.elsevier.com%2Fretrieve%2Fpii%2FS1674205218301230%3Fshowall%3Dtrue	https://ftp.ncbi.nlm.nih.gov/genomes/all/GCA/003/112/345/GCA_003112345.1_ASM311234v1/
PlantKGA_128	Fabales	Fabaceae	Artemisia	annua	Artemisia annua	sweet wormwood or Qinghao	黄花蒿	chromosome	Yes	转录本	rna-gnl|WGS:PKPP|mrnaAA369340t1	rna-gnl|WGS:PKPP|mrnaAA369340t11288xxPlantKGA_128	gene-CTI12_AA369340	N	partial	PKPP01007057.1	44067	71129	-	Pfam	PF00931	NB-ARC domain	NB-ARC	408	617	7.5e-26	MIGIKGMGGAGKTTLARAIYEHISYQFEGCSFVENVREKSTPSMCGLNLLQKQILSDVLSDQGINVSGILEGKSMLKKKMCRRKVLIVLDDVDKIEQLMALAGDHSWFKPGSRIIITTRDAQVLIAHKVNLIRDVHLLDDKEAMRLFSRHAFGREIPVEGYKELSEQVVHYAAGHPLTIKVLGSFLCGKDDIDWKDALERLETIPLNETMKVLELSYINLEEDYKEIFLDVACLLKGWRKDDAIRALESCGFRARIGLRVLELKSLITYDEYVQLKMHDHIEEMGKNIVRRVNPNKPERHSRLWIKEEIVDILANNKIEIIFSIKSMETKKIMDTYNSIVMNFWWLGSGIDCVSGSLTYRHEAKLVQKIVEEISLELRCINWGVDEKLIGIKTRINCVV…	1628	27063	https://www.cell.com/molecular-plant/fulltext/S1674-2052(18)30123-0?_returnURL=https%3A%2F%2Flinkinghub.elsevier.com%2Fretrieve%2Fpii%2FS1674205218301230%3Fshowall%3Dtrue	https://ftp.ncbi.nlm.nih.gov/genomes/all/GCA/003/112/345/GCA_003112345.1_ASM311234v1/
PlantKGA_124	Rosales	Rhamnaceae	Ziziphus	jujuba	Ziziphus jujuba	jujube	枣	chromosome	Yes	转录本	rna-XM_0160420712	rna-XM_01604207121288xxPlantKGA_124	gene-LOC107431191	TN	partial	NC_029689.1	16363362	16370000	-	Pfam	PF00931	NB-ARC domain	NB-ARC	193	419	1.7e-30	MAASSSSFQEKYEVFLSFRGEDTRDGFTGHLYNALCKKHINTFKDDENMESGHKISEIMDAIKESKICIIVFSKDFASSTWCLDEVVRILECKRGGNYIIPIFFGIEPSIVRKQEQSYAVSFGKHEQRFTDKMDMVQHWRDALNEVAALSGYDSKNKRPEYKFIDEIVEDILSKLSRYPSTYDHSKRGLIGIENRIEEIEGLLCIDSMDVRTIGLYGMGGIGKTTLSLAVFQKLSHHFESHCFLRNVRGEYEKHGIMELRKQLLSHLFYHDKTIQSLESHHLQERLCRTKVLIVLDDLDDAISQLNELLPKGYRFGAGSRIIVTTRDAQLVKSKTDKVYEVKRLNDVEALKLFCLHAFENNCDLKGYLALSKSAANYADGNPLALEVLGSSLRSKSVEE…	1270	6639	https://www.nature.com/articles/ncomms6315	https://www.ncbi.nlm.nih.gov/genome/15586?genome_assembly_id=219393
PlantKGA_124	Rosales	Rhamnaceae	Ziziphus	jujuba	Ziziphus jujuba	jujube	枣	chromosome	Yes	转录本	rna-XM_0160420712	rna-XM_01604207121288xxPlantKGA_124	gene-LOC107431191	TN	partial	NC_029689.1	16363362	16370000	-	Pfam	PF01582	TIR domain	Toll/interleukin-1 receptor homology (TIR) domain	11	183	2.1e-42	MAASSSSFQEKYEVFLSFRGEDTRDGFTGHLYNALCKKHINTFKDDENMESGHKISEIMDAIKESKICIIVFSKDFASSTWCLDEVVRILECKRGGNYIIPIFFGIEPSIVRKQEQSYAVSFGKHEQRFTDKMDMVQHWRDALNEVAALSGYDSKNKRPEYKFIDEIVEDILSKLSRYPSTYDHSKRGLIGIENRIEEIEGLLCIDSMDVRTIGLYGMGGIGKTTLSLAVFQKLSHHFESHCFLRNVRGEYEKHGIMELRKQLLSHLFYHDKTIQSLESHHLQERLCRTKVLIVLDDLDDAISQLNELLPKGYRFGAGSRIIVTTRDAQLVKSKTDKVYEVKRLNDVEALKLFCLHAFENNCDLKGYLALSKSAANYADGNPLALEVLGSSLRSKSVEE…	1270	6639	https://www.nature.com/articles/ncomms6315	https://www.ncbi.nlm.nih.gov/genome/15586?genome_assembly_id=219393
PlantKGA_124	Rosales	Rhamnaceae	Ziziphus	jujuba	Ziziphus jujuba	jujube	枣	chromosome	Yes	转录本	rna-XM_0250765651	rna-XM_02507656511288xxPlantKGA_124	gene-LOC107424113	TN	partial	NC_029686.1	4143600	4151358	+	Pfam	PF00931	NB-ARC domain	NB-ARC	203	421	1.2e-29	MASSSSSSLSSAISIQEKYDVFLSFRGEDTRNQFASYLYAALSAKHISTFMDDHQLERGDQISPTLRKAIHESKIWVIIFSENFASSTWCLDELAEILECKKRNEQGTVMPIFYGIDPSAVRKQEGSYGVAFQELEKRFEDRMEKVKLWRAALTEASNLCGLDSKDFRPECKLVQRIVEDVLLKLPKYISNEHFYGHLIGIGKKVEEIELSLSIGSTDVHIVGIWGMGGIGKTTLASVVYQRLSYSQFKGCCFIWNVREEYARHGANHLRKKLLSELLNDEAILKMDSPFVASPCILDRLRHTKVLIVLDDVDSSNQLEALVEGYYRLAPGSRIIVTTRNMQVLKKVTDRFYKVELLNHAESLELFRLHAFGKNSPVIDDEMVLEVTRYANGNPLALKV…	1200	7759	https://www.nature.com/articles/ncomms6315	https://www.ncbi.nlm.nih.gov/genome/15586?genome_assembly_id=219393
PlantKGA_124	Rosales	Rhamnaceae	Ziziphus	jujuba	Ziziphus jujuba	jujube	枣	chromosome	Yes	转录本	rna-XM_0250765651	rna-XM_02507656511288xxPlantKGA_124	gene-LOC107424113	TN	partial	NC_029686.1	4143600	4151358	+	Pfam	PF01582	TIR domain	Toll/interleukin-1 receptor homology (TIR) domain	18	186	1.4e-48	MASSSSSSLSSAISIQEKYDVFLSFRGEDTRNQFASYLYAALSAKHISTFMDDHQLERGDQISPTLRKAIHESKIWVIIFSENFASSTWCLDELAEILECKKRNEQGTVMPIFYGIDPSAVRKQEGSYGVAFQELEKRFEDRMEKVKLWRAALTEASNLCGLDSKDFRPECKLVQRIVEDVLLKLPKYISNEHFYGHLIGIGKKVEEIELSLSIGSTDVHIVGIWGMGGIGKTTLASVVYQRLSYSQFKGCCFIWNVREEYARHGANHLRKKLLSELLNDEAILKMDSPFVASPCILDRLRHTKVLIVLDDVDSSNQLEALVEGYYRLAPGSRIIVTTRNMQVLKKVTDRFYKVELLNHAESLELFRLHAFGKNSPVIDDEMVLEVTRYANGNPLALKV…	1200	7759	https://www.nature.com/articles/ncomms6315	https://www.ncbi.nlm.nih.gov/genome/15586?genome_assembly_id=219393
PlantKGA_124	Rosales	Rhamnaceae	Ziziphus	jujuba	Ziziphus jujuba	jujube	枣	chromosome	Yes	转录本	rna-XM_0250792641	rna-XM_02507926411288xxPlantKGA_124	gene-LOC107431191	TN	partial	NC_029689.1	16363362	16370000	-	Pfam	PF00931	NB-ARC domain	NB-ARC	193	419	1.7e-30	MAASSSSFQEKYEVFLSFRGEDTRDGFTGHLYNALCKKHINTFKDDENMESGHKISEIMDAIKESKICIIVFSKDFASSTWCLDEVVRILECKRGGNYIIPIFFGIEPSIVRKQEQSYAVSFGKHEQRFTDKMDMVQHWRDALNEVAALSGYDSKNKRPEYKFIDEIVEDILSKLSRYPSTYDHSKRGLIGIENRIEEIEGLLCIDSMDVRTIGLYGMGGIGKTTLSLAVFQKLSHHFESHCFLRNVRGEYEKHGIMELRKQLLSHLFYHDKTIQSLESHHLQERLCRTKVLIVLDDLDDAISQLNELLPKGYRFGAGSRIIVTTRDAQLVKSKTDKVYEVKRLNDVEALKLFCLHAFENNCDLKGYLALSKSAANYADGNPLALEVLGSSLRSKSVEE…	1270	6639	https://www.nature.com/articles/ncomms6315	https://www.ncbi.nlm.nih.gov/genome/15586?genome_assembly_id=219393
PlantKGA_124	Rosales	Rhamnaceae	Ziziphus	jujuba	Ziziphus jujuba	jujube	枣	chromosome	Yes	转录本	rna-XM_0250792641	rna-XM_02507926411288xxPlantKGA_124	gene-LOC107431191	TN	partial	NC_029689.1	16363362	16370000	-	Pfam	PF01582	TIR domain	Toll/interleukin-1 receptor homology (TIR) domain	11	183	2.1e-42	MAASSSSFQEKYEVFLSFRGEDTRDGFTGHLYNALCKKHINTFKDDENMESGHKISEIMDAIKESKICIIVFSKDFASSTWCLDEVVRILECKRGGNYIIPIFFGIEPSIVRKQEQSYAVSFGKHEQRFTDKMDMVQHWRDALNEVAALSGYDSKNKRPEYKFIDEIVEDILSKLSRYPSTYDHSKRGLIGIENRIEEIEGLLCIDSMDVRTIGLYGMGGIGKTTLSLAVFQKLSHHFESHCFLRNVRGEYEKHGIMELRKQLLSHLFYHDKTIQSLESHHLQERLCRTKVLIVLDDLDDAISQLNELLPKGYRFGAGSRIIVTTRDAQLVKSKTDKVYEVKRLNDVEALKLFCLHAFENNCDLKGYLALSKSAANYADGNPLALEVLGSSLRSKSVEE…	1270	6639	https://www.nature.com/articles/ncomms6315	https://www.ncbi.nlm.nih.gov/genome/15586?genome_assembly_id=219393
PlantKGA_124	Rosales	Rhamnaceae	Ziziphus	jujuba	Ziziphus jujuba	jujube	枣	chromosome	Yes	转录本	rna-XM_0250792651	rna-XM_02507926511288xxPlantKGA_124	gene-LOC107431191	TN	partial	NC_029689.1	16363362	16370000	-	Pfam	PF01582	TIR domain	Toll/interleukin-1 receptor homology (TIR) domain	11	155	6.6e-37	MAASSSSFQEKYEVFLSFRGEDTRDGFTGHLYNALCKKHINTFKDDENMESGHKISEIMDAIKESKICIIVFSKDFASSTWCLDEVVRILECKRGGNYIIPIFFGIEPSIVRKQEQSYAVSFGKHEQRFTDKMDMVQHWRDALNEVAALSGYDSKNKRYPSTYDHSKRGLIGIENRIEEIEGLLCIDSMDVRTIGLYGMGGIGKTTLSLAVFQKLSHHFESHCFLRNVRGEYEKHGIMELRKQLLSHLFYHDKTIQSLESHHLQERLCRTKVLIVLDDLDDAISQLNELLPKGYRFGAGSRIIVTTRDAQLVKSKTDKVYEVKRLNDVEALKLFCLHAFENNCDLKGYLALSKSAANYADGNPLALEVLGSSLRSKSVEEWKSALDELQTEPNPKIEKV…	1251	6639	https://www.nature.com/articles/ncomms6315	https://www.ncbi.nlm.nih.gov/genome/15586?genome_assembly_id=219393
PlantKGA_124	Rosales	Rhamnaceae	Ziziphus	jujuba	Ziziphus jujuba	jujube	枣	chromosome	Yes	转录本	rna-XM_0250792651	rna-XM_02507926511288xxPlantKGA_124	gene-LOC107431191	TN	partial	NC_029689.1	16363362	16370000	-	Pfam	PF00931	NB-ARC domain	NB-ARC	174	400	1.7e-30	MAASSSSFQEKYEVFLSFRGEDTRDGFTGHLYNALCKKHINTFKDDENMESGHKISEIMDAIKESKICIIVFSKDFASSTWCLDEVVRILECKRGGNYIIPIFFGIEPSIVRKQEQSYAVSFGKHEQRFTDKMDMVQHWRDALNEVAALSGYDSKNKRYPSTYDHSKRGLIGIENRIEEIEGLLCIDSMDVRTIGLYGMGGIGKTTLSLAVFQKLSHHFESHCFLRNVRGEYEKHGIMELRKQLLSHLFYHDKTIQSLESHHLQERLCRTKVLIVLDDLDDAISQLNELLPKGYRFGAGSRIIVTTRDAQLVKSKTDKVYEVKRLNDVEALKLFCLHAFENNCDLKGYLALSKSAANYADGNPLALEVLGSSLRSKSVEEWKSALDELQTEPNPKIEKV…	1251	6639	https://www.nature.com/articles/ncomms6315	https://www.ncbi.nlm.nih.gov/genome/15586?genome_assembly_id=219393
PlantKGA_124	Rosales	Rhamnaceae	Ziziphus	jujuba	Ziziphus jujuba	jujube	枣	chromosome	Yes	转录本	rna-XM_0250792661	rna-XM_02507926611288xxPlantKGA_124	gene-LOC107431191	TN	partial	NC_029689.1	16363362	16369999	-	Pfam	PF00931	NB-ARC domain	NB-ARC	145	371	1.6e-30	MESGHKISEIMDAIKESKICIIVFSKDFASSTWCLDEVVRILECKRGGNYIIPIFFGIEPSIVRKQEQSYAVSFGKHEQRFTDKMDMVQHWRDALNEVAALSGYDSKNKRPEYKFIDEIVEDILSKLSRYPSTYDHSKRGLIGIENRIEEIEGLLCIDSMDVRTIGLYGMGGIGKTTLSLAVFQKLSHHFESHCFLRNVRGEYEKHGIMELRKQLLSHLFYHDKTIQSLESHHLQERLCRTKVLIVLDDLDDAISQLNELLPKGYRFGAGSRIIVTTRDAQLVKSKTDKVYEVKRLNDVEALKLFCLHAFENNCDLKGYLALSKSAANYADGNPLALEVLGSSLRSKSVEEWKSALDELQTEPNPKIEKVLRISFDQLGKKDKKGFTPIQDVFLDIACF…	1222	6638	https://www.nature.com/articles/ncomms6315	https://www.ncbi.nlm.nih.gov/genome/15586?genome_assembly_id=219393
PlantKGA_124	Rosales	Rhamnaceae	Ziziphus	jujuba	Ziziphus jujuba	jujube	枣	chromosome	Yes	转录本	rna-XM_0250792661	rna-XM_02507926611288xxPlantKGA_124	gene-LOC107431191	TN	partial	NC_029689.1	16363362	16369999	-	Pfam	PF01582	TIR domain	Toll/interleukin-1 receptor homology (TIR) domain	3	135	1.1e-27	MESGHKISEIMDAIKESKICIIVFSKDFASSTWCLDEVVRILECKRGGNYIIPIFFGIEPSIVRKQEQSYAVSFGKHEQRFTDKMDMVQHWRDALNEVAALSGYDSKNKRPEYKFIDEIVEDILSKLSRYPSTYDHSKRGLIGIENRIEEIEGLLCIDSMDVRTIGLYGMGGIGKTTLSLAVFQKLSHHFESHCFLRNVRGEYEKHGIMELRKQLLSHLFYHDKTIQSLESHHLQERLCRTKVLIVLDDLDDAISQLNELLPKGYRFGAGSRIIVTTRDAQLVKSKTDKVYEVKRLNDVEALKLFCLHAFENNCDLKGYLALSKSAANYADGNPLALEVLGSSLRSKSVEEWKSALDELQTEPNPKIEKVLRISFDQLGKKDKKGFTPIQDVFLDIACF…	1222	6638	https://www.nature.com/articles/ncomms6315	https://www.ncbi.nlm.nih.gov/genome/15586?genome_assembly_id=219393
PlantKGA_124	Rosales	Rhamnaceae	Ziziphus	jujuba	Ziziphus jujuba	jujube	枣	chromosome	Yes	转录本	rna-XM_0250761511	rna-XM_02507615111288xxPlantKGA_124	gene-LOC107424054	L	partial	NC_029686.1	4009922	4011170	+	Pfam	PF12799	Leucine Rich repeats (2 copies)	Leucine rich repeat 4	120	164	3.7e-06	MVEISKDVTLCHAAFSEMYNLRILKIYCDNIDENKFKLYIPRGLGSYLSDKLKYLRWDLYPLKSLPSKFSPKNLVELILRGSHVQKLWNHHEVKSLPTLRRIDLSYSKFLTQIPNLSLAPNLESINLKGCKSLVQVLSSLQNLDKLTYLDLSGCSKLRDFEEISKRTEGYLDVARFGGIKNLLINFTSLRSCIQSFTGN	199	1249	https://www.nature.com/articles/ncomms6315	https://www.ncbi.nlm.nih.gov/genome/15586?genome_assembly_id=219393
PlantKGA_124	Rosales	Rhamnaceae	Ziziphus	jujuba	Ziziphus jujuba	jujube	枣	chromosome	Yes	转录本	rna-XM_0250667791	rna-XM_02506677911288xxPlantKGA_124	gene-LOC107432165	C	partial	NC_029690.1	5495179	5496204	-	Pfam	PF18052	Rx N-terminal domain	Rx	N-terminal	5	94	6.2e-21	MEAVVSSIAEGIVWRLGSEAVREIALLWGVNEELMGLEETISTIKAVLADAEKKQIHNDQVKTWLGRLEDVVYEAVDLVDGVFTEALRRQVMTSNTNIAMQTLT	104	1026	https://www.nature.com/articles/ncomms6315	https://www.ncbi.nlm.nih.gov/genome/15586?genome_assembly_id=219393
PlantKGA_124	Rosales	Rhamnaceae	Ziziphus	jujuba	Ziziphus jujuba	jujube	枣	chromosome	Yes	转录本	rna-XM_0250734581	rna-XM_02507345811288xxPlantKGA_124	gene-LOC107418728	C	partial	NC_029683.1	14347400	14351491	+	Pfam	PF18052	Rx N-terminal domain	Rx	N-terminal	5	73	4.5e-07	MAWFVLSSFVDRTIEMLHSEAVQQIGVTDELSELKNTMSSIKARLSDAEEKEELVDHRLFVDLEKVEELVDDLSSEALRQQLAGTLRRDSITKKGFIYPSPGRHMEDVGYEYFRNLCWESIFQEVEKDENGIVSKCRMAPLMHQFVIKAAEQFVIPDLTTFEELWLPQPGQLGSPQLGQFWLAQHVSFGFHLDSSSILVRLLWDRAYNLHTILLPSQMRLETEETLSESFFDVIILRHKLLRVLDLHNLGIEMLPDSIGKLKHLRYLDVSQNSAIKSLPNSITMLLHLTVLKLSSCYGLQELPRDIHKLISLRHVEIDWCYSLTHLPRGLGHLTQLQTLSEFVLSKDNRHSCSLSQLAALNNLRGKLKIKNLENGIYDSKAAILKEKEHLTSLTLAWDL…	742	4092	https://www.nature.com/articles/ncomms6315	https://www.ncbi.nlm.nih.gov/genome/15586?genome_assembly_id=219393
PlantKGA_124	Rosales	Rhamnaceae	Ziziphus	jujuba	Ziziphus jujuba	jujube	枣	chromosome	Yes	转录本	rna-XM_0250741491	rna-XM_02507414911288xxPlantKGA_124	gene-LOC107419109	C	partial	NC_029683.1	22722495	22727489	+	Pfam	PF18052	Rx N-terminal domain	Rx	N-terminal	13	95	8.6e-24	MAEAILSSVADKILGQLHNLAVKEISLLCGVEDALEQLKDTISTIKSVLTDAEKKQAKEQQIKTWLRRLEDVVYEADDLVDEFSTEVLRRRVMTGSKTAIEGIFDTSTNKIDLSSKFLRTLELYGENMEMISNSIGMLKHLRYLNLSYNKKVKALPDCITSLLNLQTLLLISCGNLRTLPRDITKLVNLRHLDIQDCDGLSHMPRGISQMTNLQTLTQFSIKEKLADSGQLNELENLNGLRGHLEIVVGVDGIESKGANLKNKQYLQSLELNIGGRMVDECEDLLPHPNLKELYLKGLYVSDVLLNCAPSLHNLVKFQLREHEGCRYVGALNHLPNLKELNLEFLHSLEYISSDDDIADGTTPFFPSLQRLWLENLPNLKGWWSADGDVENKKMLHFFP…	729	4995	https://www.nature.com/articles/ncomms6315	https://www.ncbi.nlm.nih.gov/genome/15586?genome_assembly_id=219393
PlantKGA_124	Rosales	Rhamnaceae	Ziziphus	jujuba	Ziziphus jujuba	jujube	枣	chromosome	Yes	转录本	rna-XM_0160260482	rna-XM_01602604821288xxPlantKGA_124	gene-LOC107417455	NL	full-length	NC_029683.1	146717	153244	-	Pfam	PF00931	NB-ARC domain	NB-ARC	1	192	1.3e-50	MGGIGKTTLAQIIYNDDKVRKHFDIQAWVFVSDIFDILRITQTILESVTSQKCYSKDLNHLQVKLKDLLLEKKFLFVLDDVWNENYIYWDALKTSFGSGACGSKIIVTTRNEKIASMMGTVPNYYVHIMTEEDCWSLFVIHAFGIVDSIAYPDLEEIGRQIVRKCKGLPLAVKSLGGLLHCELNPRKWENVLMNDVWELSVKECNILPALWLSYFYLPSHLKRCFAYCSIFPKGYQFEKENLTLLWMSENLLEPHKTKRAEEVGDEYFNYLLSRSLFQRHETWGFTMHDLVNDLAKFVSGDFVLRLDDSYSYDVVKKARHLSYMRGNIPNMKNLDALFENKYLRTFLPLGCYSSLNSEQELSFRCLEVSQTMQYLRALSLSEYSFTELPNSFGNLRLLR…	962	6528	https://www.nature.com/articles/ncomms6315	https://www.ncbi.nlm.nih.gov/genome/15586?genome_assembly_id=219393
PlantKGA_124	Rosales	Rhamnaceae	Ziziphus	jujuba	Ziziphus jujuba	jujube	枣	chromosome	Yes	转录本	rna-XM_0160260482	rna-XM_01602604821288xxPlantKGA_124	gene-LOC107417455	NL	full-length	NC_029683.1	146717	153244	-	Pfam	PF13855	Leucine rich repeat	Leucine-rich repeat	420	474	6.1e-07	MGGIGKTTLAQIIYNDDKVRKHFDIQAWVFVSDIFDILRITQTILESVTSQKCYSKDLNHLQVKLKDLLLEKKFLFVLDDVWNENYIYWDALKTSFGSGACGSKIIVTTRNEKIASMMGTVPNYYVHIMTEEDCWSLFVIHAFGIVDSIAYPDLEEIGRQIVRKCKGLPLAVKSLGGLLHCELNPRKWENVLMNDVWELSVKECNILPALWLSYFYLPSHLKRCFAYCSIFPKGYQFEKENLTLLWMSENLLEPHKTKRAEEVGDEYFNYLLSRSLFQRHETWGFTMHDLVNDLAKFVSGDFVLRLDDSYSYDVVKKARHLSYMRGNIPNMKNLDALFENKYLRTFLPLGCYSSLNSEQELSFRCLEVSQTMQYLRALSLSEYSFTELPNSFGNLRLLR…	962	6528	https://www.nature.com/articles/ncomms6315	https://www.ncbi.nlm.nih.gov/genome/15586?genome_assembly_id=219393
PlantKGA_124	Rosales	Rhamnaceae	Ziziphus	jujuba	Ziziphus jujuba	jujube	枣	chromosome	Yes	转录本	rna-XM_0250786641	rna-XM_02507866411288xxPlantKGA_124	gene-LOC107428826	NL	full-length	NC_029688.1	8674588	8678632	+	Pfam	PF13855	Leucine rich repeat	Leucine-rich repeat	482	536	1.5e-06	MIGIYGIGGIGKTTIAKAAFNRFADEFEGSSFLANVRETSKQYCGLVKLQETILFDMFGDRNLNVGNIHRGSNIIRYRLGCKRVLIVLDDVDQLYQLETLAGGHDWFGSGSRILITTRYRHFLTTHGVDLAYQVEGLDDYEALELLSWNAFKGDKPIEDYYELSKRVVGYANGLPLALVVTGSFLCGRSKLEWKSAIDNLERKPHEQVYGVLKLSYDALQDDEKAIFLDIACFFVGEDEDYVIKLLESSSNFCPTIGIGVLTDMSLISIESGKVRMHLLIQEMGWQIVRQESPEVGKRSRLWLPEDVFHVFLENMGTNAIEGIKLELPEPKTLYLSAKAFKKMKRLRLLIFHNVVLSTTIEYLPTGLRSMDWHGYKFPTLPLSSGPKQLVRLSMLHSNI…	1021	4045	https://www.nature.com/articles/ncomms6315	https://www.ncbi.nlm.nih.gov/genome/15586?genome_assembly_id=219393
PlantKGA_124	Rosales	Rhamnaceae	Ziziphus	jujuba	Ziziphus jujuba	jujube	枣	chromosome	Yes	转录本	rna-XM_0250786641	rna-XM_02507866411288xxPlantKGA_124	gene-LOC107428826	NL	full-length	NC_029688.1	8674588	8678632	+	Pfam	PF00931	NB-ARC domain	NB-ARC	2	215	6.4e-23	MIGIYGIGGIGKTTIAKAAFNRFADEFEGSSFLANVRETSKQYCGLVKLQETILFDMFGDRNLNVGNIHRGSNIIRYRLGCKRVLIVLDDVDQLYQLETLAGGHDWFGSGSRILITTRYRHFLTTHGVDLAYQVEGLDDYEALELLSWNAFKGDKPIEDYYELSKRVVGYANGLPLALVVTGSFLCGRSKLEWKSAIDNLERKPHEQVYGVLKLSYDALQDDEKAIFLDIACFFVGEDEDYVIKLLESSSNFCPTIGIGVLTDMSLISIESGKVRMHLLIQEMGWQIVRQESPEVGKRSRLWLPEDVFHVFLENMGTNAIEGIKLELPEPKTLYLSAKAFKKMKRLRLLIFHNVVLSTTIEYLPTGLRSMDWHGYKFPTLPLSSGPKQLVRLSMLHSNI…	1021	4045	https://www.nature.com/articles/ncomms6315	https://www.ncbi.nlm.nih.gov/genome/15586?genome_assembly_id=219393
PlantKGA_124	Rosales	Rhamnaceae	Ziziphus	jujuba	Ziziphus jujuba	jujube	枣	chromosome	Yes	转录本	rna-XM_0160265002	rna-XM_01602650021288xxPlantKGA_124	gene-LOC107417847	CN	partial	NC_029683.1	5115327	5120194	+	Pfam	PF18052	Rx N-terminal domain	Rx	N-terminal	75	170	1e-18	MSFLLHHSEQVQFSISLFNYLGLSLVVPHIFCRAFLSSVDLKKKKKKFPFFSFRAFSFFCKEVITMAGQMVGGAFLSASLQVLFDRMASLQVIDFIRGKRLNEGLFKKLKIKLLSAHFVLNDAEQKQIWNSAVREWLDELHEAIYDAEDLVDKINTEALRCKMEAEYGSSSTHQVLNLFPTRTSTSFNEHVEYKMMEILDRLEFILDQKDSLGLKGDVQTKPSRRLLTTSSVEESGVYGRNNDKEAIIELLLTDNGSGNDNMSVIPIVGMGGIGKTTLAQLVYNDERVKKCFELKAWVFVSEEFDVFKITKTIKERVTSIIFKGQDLDLLQVQLEKALRDKKFLLVLDDIWNEDYFMWEVVKKPFECGAYGSKIIVTTRNESVASVMCNNVQSYQLATI…	1251	4868	https://www.nature.com/articles/ncomms6315	https://www.ncbi.nlm.nih.gov/genome/15586?genome_assembly_id=219393
PlantKGA_124	Rosales	Rhamnaceae	Ziziphus	jujuba	Ziziphus jujuba	jujube	枣	chromosome	Yes	转录本	rna-XM_0160265002	rna-XM_01602650021288xxPlantKGA_124	gene-LOC107417847	CN	partial	NC_029683.1	5115327	5120194	+	Pfam	PF00931	NB-ARC domain	NB-ARC	242	484	4.4e-54	MSFLLHHSEQVQFSISLFNYLGLSLVVPHIFCRAFLSSVDLKKKKKKFPFFSFRAFSFFCKEVITMAGQMVGGAFLSASLQVLFDRMASLQVIDFIRGKRLNEGLFKKLKIKLLSAHFVLNDAEQKQIWNSAVREWLDELHEAIYDAEDLVDKINTEALRCKMEAEYGSSSTHQVLNLFPTRTSTSFNEHVEYKMMEILDRLEFILDQKDSLGLKGDVQTKPSRRLLTTSSVEESGVYGRNNDKEAIIELLLTDNGSGNDNMSVIPIVGMGGIGKTTLAQLVYNDERVKKCFELKAWVFVSEEFDVFKITKTIKERVTSIIFKGQDLDLLQVQLEKALRDKKFLLVLDDIWNEDYFMWEVVKKPFECGAYGSKIIVTTRNESVASVMCNNVQSYQLATI…	1251	4868	https://www.nature.com/articles/ncomms6315	https://www.ncbi.nlm.nih.gov/genome/15586?genome_assembly_id=219393
PlantKGA_124	Rosales	Rhamnaceae	Ziziphus	jujuba	Ziziphus jujuba	jujube	枣	chromosome	Yes	转录本	rna-XM_0160265012	rna-XM_01602650121288xxPlantKGA_124	gene-LOC107417847	CN	partial	NC_029683.1	5115327	5120194	+	Pfam	PF18052	Rx N-terminal domain	Rx	N-terminal	75	170	1e-18	MSFLLHHSEQVQFSISLFNYLGLSLVVPHIFCRAFLSSVDLKKKKKKFPFFSFRAFSFFCKEVITMAGQMVGGAFLSASLQVLFDRMASLQVIDFIRGKRLNEGLFKKLKIKLLSAHFVLNDAEQKQIWNSAVREWLDELHEAIYDAEDLVDKINTEALRCKMEAEYGSSSTHQVLNLFPTRTSTSFNEHVEYKMMEILDRLEFILDQKDSLGLKGDVQTKPSRRLLTTSSVEESGVYGRNNDKEAIIELLLTDNGSGNDNMSVIPIVGMGGIGKTTLAQLVYNDERVKKCFELKAWVFVSEEFDVFKITKTIKERVTSIIFKGQDLDLLQVQLEKALRDKKFLLVLDDIWNEDYFMWEVVKKPFECGAYGSKIIVTTRNESVASVMCNNVQSYQLATI…	1251	4868	https://www.nature.com/articles/ncomms6315	https://www.ncbi.nlm.nih.gov/genome/15586?genome_assembly_id=219393
PlantKGA_124	Rosales	Rhamnaceae	Ziziphus	jujuba	Ziziphus jujuba	jujube	枣	chromosome	Yes	转录本	rna-XM_0160265012	rna-XM_01602650121288xxPlantKGA_124	gene-LOC107417847	CN	partial	NC_029683.1	5115327	5120194	+	Pfam	PF00931	NB-ARC domain	NB-ARC	242	484	4.4e-54	MSFLLHHSEQVQFSISLFNYLGLSLVVPHIFCRAFLSSVDLKKKKKKFPFFSFRAFSFFCKEVITMAGQMVGGAFLSASLQVLFDRMASLQVIDFIRGKRLNEGLFKKLKIKLLSAHFVLNDAEQKQIWNSAVREWLDELHEAIYDAEDLVDKINTEALRCKMEAEYGSSSTHQVLNLFPTRTSTSFNEHVEYKMMEILDRLEFILDQKDSLGLKGDVQTKPSRRLLTTSSVEESGVYGRNNDKEAIIELLLTDNGSGNDNMSVIPIVGMGGIGKTTLAQLVYNDERVKKCFELKAWVFVSEEFDVFKITKTIKERVTSIIFKGQDLDLLQVQLEKALRDKKFLLVLDDIWNEDYFMWEVVKKPFECGAYGSKIIVTTRNESVASVMCNNVQSYQLATI…	1251	4868	https://www.nature.com/articles/ncomms6315	https://www.ncbi.nlm.nih.gov/genome/15586?genome_assembly_id=219393
PlantKGA_124	Rosales	Rhamnaceae	Ziziphus	jujuba	Ziziphus jujuba	jujube	枣	chromosome	Yes	转录本	rna-XM_0160265022	rna-XM_01602650221288xxPlantKGA_124	gene-LOC107417847	CN	partial	NC_029683.1	5115108	5120194	+	Pfam	PF00931	NB-ARC domain	NB-ARC	173	415	4e-54	MVGGAFLSASLQVLFDRMASLQVIDFIRGKRLNEGLFKKLKIKLLSAHFVLNDAEQKQIWNSAVREWLDELHEAIYDAEDLVDKINTEALRCKMEAEYGSSSTHQVLNLFPTRTSTSFNEHVEYKMMEILDRLEFILDQKDSLGLKGDVQTKPSRRLLTTSSVEESGVYGRNNDKEAIIELLLTDNGSGNDNMSVIPIVGMGGIGKTTLAQLVYNDERVKKCFELKAWVFVSEEFDVFKITKTIKERVTSIIFKGQDLDLLQVQLEKALRDKKFLLVLDDIWNEDYFMWEVVKKPFECGAYGSKIIVTTRNESVASVMCNNVQSYQLATISDENCWKLFVKHVFNNVHPYVHPKLEEIGRQIVIKCKGLPLAVKSLGSLLRNQLNPDEWEKILQSDMWE…	1182	5087	https://www.nature.com/articles/ncomms6315	https://www.ncbi.nlm.nih.gov/genome/15586?genome_assembly_id=219393
PlantKGA_124	Rosales	Rhamnaceae	Ziziphus	jujuba	Ziziphus jujuba	jujube	枣	chromosome	Yes	转录本	rna-XM_0160265022	rna-XM_01602650221288xxPlantKGA_124	gene-LOC107417847	CN	partial	NC_029683.1	5115108	5120194	+	Pfam	PF18052	Rx N-terminal domain	Rx	N-terminal	6	101	1e-18	MVGGAFLSASLQVLFDRMASLQVIDFIRGKRLNEGLFKKLKIKLLSAHFVLNDAEQKQIWNSAVREWLDELHEAIYDAEDLVDKINTEALRCKMEAEYGSSSTHQVLNLFPTRTSTSFNEHVEYKMMEILDRLEFILDQKDSLGLKGDVQTKPSRRLLTTSSVEESGVYGRNNDKEAIIELLLTDNGSGNDNMSVIPIVGMGGIGKTTLAQLVYNDERVKKCFELKAWVFVSEEFDVFKITKTIKERVTSIIFKGQDLDLLQVQLEKALRDKKFLLVLDDIWNEDYFMWEVVKKPFECGAYGSKIIVTTRNESVASVMCNNVQSYQLATISDENCWKLFVKHVFNNVHPYVHPKLEEIGRQIVIKCKGLPLAVKSLGSLLRNQLNPDEWEKILQSDMWE…	1182	5087	https://www.nature.com/articles/ncomms6315	https://www.ncbi.nlm.nih.gov/genome/15586?genome_assembly_id=219393
PlantKGA_124	Rosales	Rhamnaceae	Ziziphus	jujuba	Ziziphus jujuba	jujube	枣	chromosome	Yes	转录本	rna-XM_0160271982	rna-XM_01602719821288xxPlantKGA_124	gene-LOC107418501	CN	partial	NC_029683.1	10996252	11000533	-	Pfam	PF18052	Rx N-terminal domain	Rx	N-terminal	9	98	5.4e-22	MAEAIFSGVVEAIIDNLASAAVQEIGLLWGFSNELEELENIVSAVKAVLLDAEEQRVHSNQVKNWLKRLRFAVYDADDLLDRLLTEALRRRVMPGNEFSQQVCTFFSTLKQLAFRLKMVHKMKDVRKKLAGISANRKDFCLEERREETRVVSRVMEQTHSFVPEEQVIGREKDRIEIVESLLDDKVDETLSIISIVGIGGLGKTALAQLVFNDEKVQQHFELKMWVCVSDVFDLKIIVENIIKSATNESPNNLEMDQLQYILRRVLFGKQYLLVLDDVWNENRKKWLSLKNLLAHSEKGSRILITTRSKMVAEITSTVQPFQLGILDEENSWSLFEKMAFKEGKEETKSSNIVKTGMEIVKICRGIPLAIRTIGSMLYFKNPKTEWPSFSKKELFEISQ…	811	4282	https://www.nature.com/articles/ncomms6315	https://www.ncbi.nlm.nih.gov/genome/15586?genome_assembly_id=219393
PlantKGA_124	Rosales	Rhamnaceae	Ziziphus	jujuba	Ziziphus jujuba	jujube	枣	chromosome	Yes	转录本	rna-XM_0160271982	rna-XM_01602719821288xxPlantKGA_124	gene-LOC107418501	CN	partial	NC_029683.1	10996252	11000533	-	Pfam	PF00931	NB-ARC domain	NB-ARC	174	414	1.2e-49	MAEAIFSGVVEAIIDNLASAAVQEIGLLWGFSNELEELENIVSAVKAVLLDAEEQRVHSNQVKNWLKRLRFAVYDADDLLDRLLTEALRRRVMPGNEFSQQVCTFFSTLKQLAFRLKMVHKMKDVRKKLAGISANRKDFCLEERREETRVVSRVMEQTHSFVPEEQVIGREKDRIEIVESLLDDKVDETLSIISIVGIGGLGKTALAQLVFNDEKVQQHFELKMWVCVSDVFDLKIIVENIIKSATNESPNNLEMDQLQYILRRVLFGKQYLLVLDDVWNENRKKWLSLKNLLAHSEKGSRILITTRSKMVAEITSTVQPFQLGILDEENSWSLFEKMAFKEGKEETKSSNIVKTGMEIVKICRGIPLAIRTIGSMLYFKNPKTEWPSFSKKELFEISQ…	811	4282	https://www.nature.com/articles/ncomms6315	https://www.ncbi.nlm.nih.gov/genome/15586?genome_assembly_id=219393
PlantKGA_124	Rosales	Rhamnaceae	Ziziphus	jujuba	Ziziphus jujuba	jujube	枣	chromosome	Yes	转录本	rna-XM_0160274332	rna-XM_01602743321288xxPlantKGA_124	gene-LOC107418728	CN	partial	NC_029683.1	14347400	14351491	+	Pfam	PF00931	NB-ARC domain	NB-ARC	185	226	8.7e-07	MAWFVLSSFVDRTIEMLHSEAVQQIGVTDELSELKNTMSSIKARLSDAEEKEELVDHRLFVDLEKVEELVDDLSSEALRQQLAGTLRRDSITKKVCTFFSTSSNQAASQYKLGEKIKGINKILARLKASLLDSGLVERHEENIDVVTRGKEPTPSYVHKEQVIIGRDRDTTAIKRYLFDVAENSEEKNVEVIPIVGARGIGKTTLAQLVFHDEEVVMHFDLRLWVNLETYQLQQKLGKIVRGKRYLLVLDDVLIGNPLMWTSLKNLSSGCANGSRIITTSSYWDAEIEITKSIGTTKPYELKPLDEEESWALFKKVVFENGEEKQINSQIVKRIVERCAGSPFAIKTIGRMLQSKDPETEWSTFLETDIISRIHRGDLNSFEALKIVWDNFPWNLKNCL…	1071	4092	https://www.nature.com/articles/ncomms6315	https://www.ncbi.nlm.nih.gov/genome/15586?genome_assembly_id=219393
PlantKGA_124	Rosales	Rhamnaceae	Ziziphus	jujuba	Ziziphus jujuba	jujube	枣	chromosome	Yes	转录本	rna-XM_0160274332	rna-XM_01602743321288xxPlantKGA_124	gene-LOC107418728	CN	partial	NC_029683.1	14347400	14351491	+	Pfam	PF00931	NB-ARC domain	NB-ARC	229	366	3.7e-21	MAWFVLSSFVDRTIEMLHSEAVQQIGVTDELSELKNTMSSIKARLSDAEEKEELVDHRLFVDLEKVEELVDDLSSEALRQQLAGTLRRDSITKKVCTFFSTSSNQAASQYKLGEKIKGINKILARLKASLLDSGLVERHEENIDVVTRGKEPTPSYVHKEQVIIGRDRDTTAIKRYLFDVAENSEEKNVEVIPIVGARGIGKTTLAQLVFHDEEVVMHFDLRLWVNLETYQLQQKLGKIVRGKRYLLVLDDVLIGNPLMWTSLKNLSSGCANGSRIITTSSYWDAEIEITKSIGTTKPYELKPLDEEESWALFKKVVFENGEEKQINSQIVKRIVERCAGSPFAIKTIGRMLQSKDPETEWSTFLETDIISRIHRGDLNSFEALKIVWDNFPWNLKNCL…	1071	4092	https://www.nature.com/articles/ncomms6315	https://www.ncbi.nlm.nih.gov/genome/15586?genome_assembly_id=219393
PlantKGA_124	Rosales	Rhamnaceae	Ziziphus	jujuba	Ziziphus jujuba	jujube	枣	chromosome	Yes	转录本	rna-XM_0160274332	rna-XM_01602743321288xxPlantKGA_124	gene-LOC107418728	CN	partial	NC_029683.1	14347400	14351491	+	Pfam	PF18052	Rx N-terminal domain	Rx	N-terminal	5	72	8.8e-07	MAWFVLSSFVDRTIEMLHSEAVQQIGVTDELSELKNTMSSIKARLSDAEEKEELVDHRLFVDLEKVEELVDDLSSEALRQQLAGTLRRDSITKKVCTFFSTSSNQAASQYKLGEKIKGINKILARLKASLLDSGLVERHEENIDVVTRGKEPTPSYVHKEQVIIGRDRDTTAIKRYLFDVAENSEEKNVEVIPIVGARGIGKTTLAQLVFHDEEVVMHFDLRLWVNLETYQLQQKLGKIVRGKRYLLVLDDVLIGNPLMWTSLKNLSSGCANGSRIITTSSYWDAEIEITKSIGTTKPYELKPLDEEESWALFKKVVFENGEEKQINSQIVKRIVERCAGSPFAIKTIGRMLQSKDPETEWSTFLETDIISRIHRGDLNSFEALKIVWDNFPWNLKNCL…	1071	4092	https://www.nature.com/articles/ncomms6315	https://www.ncbi.nlm.nih.gov/genome/15586?genome_assembly_id=219393
PlantKGA_124	Rosales	Rhamnaceae	Ziziphus	jujuba	Ziziphus jujuba	jujube	枣	chromosome	Yes	转录本	rna-XM_0160278432	rna-XM_01602784321288xxPlantKGA_124	gene-LOC107419109	CN	partial	NC_029683.1	22722495	22727385	+	Pfam	PF18052	Rx N-terminal domain	Rx	N-terminal	13	98	3.5e-23	MAEAILSSVADKILGQLHNLAVKEISLLCGVEDALEQLKDTISTIKSVLTDAEKKQAKEQQIKTWLRRLEDVVYEADDLVDEFSTEVLRRRVMTGSKTAIEVRIFFSTENQLVFRHKKGKKIRDIRKKLDAIAKDKADFHLVTGLQESKVEIGEWEEHSFEREENVIGRDDDKQEIIRRLFDMKTEKNIVVVPIVGVGGVGKTTLAQLVSSDVKVKDHFELIIWVNVPKVFDVKLIGKQIVESGAKEKGSSGNISMDQLQKVLREKIKGKQYLIVLDDVWDSENENICEKWSRLENLLRDGANGSRIIVTTRSQKVARIINGSQETAYFLKTLSEEKSWSLFKKLVFLQGQEPDDLNLVEIGQEIMKSCGGIPLVIRAIASMLFSMDKNEWFSFKEREL…	1200	4891	https://www.nature.com/articles/ncomms6315	https://www.ncbi.nlm.nih.gov/genome/15586?genome_assembly_id=219393
PlantKGA_124	Rosales	Rhamnaceae	Ziziphus	jujuba	Ziziphus jujuba	jujube	枣	chromosome	Yes	转录本	rna-XM_0160278432	rna-XM_01602784321288xxPlantKGA_124	gene-LOC107419109	CN	partial	NC_029683.1	22722495	22727385	+	Pfam	PF00931	NB-ARC domain	NB-ARC	170	419	9.8e-45	MAEAILSSVADKILGQLHNLAVKEISLLCGVEDALEQLKDTISTIKSVLTDAEKKQAKEQQIKTWLRRLEDVVYEADDLVDEFSTEVLRRRVMTGSKTAIEVRIFFSTENQLVFRHKKGKKIRDIRKKLDAIAKDKADFHLVTGLQESKVEIGEWEEHSFEREENVIGRDDDKQEIIRRLFDMKTEKNIVVVPIVGVGGVGKTTLAQLVSSDVKVKDHFELIIWVNVPKVFDVKLIGKQIVESGAKEKGSSGNISMDQLQKVLREKIKGKQYLIVLDDVWDSENENICEKWSRLENLLRDGANGSRIIVTTRSQKVARIINGSQETAYFLKTLSEEKSWSLFKKLVFLQGQEPDDLNLVEIGQEIMKSCGGIPLVIRAIASMLFSMDKNEWFSFKEREL…	1200	4891	https://www.nature.com/articles/ncomms6315	https://www.ncbi.nlm.nih.gov/genome/15586?genome_assembly_id=219393
PlantKGA_124	Rosales	Rhamnaceae	Ziziphus	jujuba	Ziziphus jujuba	jujube	枣	chromosome	Yes	转录本	rna-XM_0160432392	rna-XM_01604323921288xxPlantKGA_124	gene-LOC107432165	CN	partial	NC_029690.1	5493694	5496204	-	Pfam	PF00931	NB-ARC domain	NB-ARC	186	322	6.5e-26	MEAVVSSIAEGIVWRLGSEAVREIALLWGVNEELMGLEETISTIKAVLADAEKKQIHNDQVKTWLGRLEDVVYEAVDLVDGVFTEALRRQVMTSNTNIAMQVCTFFSTSNELVFRHKMSKKIESLKKKLAVIKDDRQFHLEEHHGEAQAVYNRVSRDTHSFVSKGEVVIGREGDRIKILQLLLDMKSDHENVSIVNIVGLGGLGKTTLAQLVFNDEKVEKYFDLKMWVCISDADFDVRLLVQKIIKSISNNKKVENCEMELLQKSLREKISGKRYLLGLDDLWNKNRELWLKLKDLLLSGIDGSRIIVTTQSMVVARITKTTLEPYLLRKS	331	2511	https://www.nature.com/articles/ncomms6315	https://www.ncbi.nlm.nih.gov/genome/15586?genome_assembly_id=219393
PlantKGA_124	Rosales	Rhamnaceae	Ziziphus	jujuba	Ziziphus jujuba	jujube	枣	chromosome	Yes	转录本	rna-XM_0160432392	rna-XM_01604323921288xxPlantKGA_124	gene-LOC107432165	CN	partial	NC_029690.1	5493694	5496204	-	Pfam	PF18052	Rx N-terminal domain	Rx	N-terminal	7	95	7.1e-20	MEAVVSSIAEGIVWRLGSEAVREIALLWGVNEELMGLEETISTIKAVLADAEKKQIHNDQVKTWLGRLEDVVYEAVDLVDGVFTEALRRQVMTSNTNIAMQVCTFFSTSNELVFRHKMSKKIESLKKKLAVIKDDRQFHLEEHHGEAQAVYNRVSRDTHSFVSKGEVVIGREGDRIKILQLLLDMKSDHENVSIVNIVGLGGLGKTTLAQLVFNDEKVEKYFDLKMWVCISDADFDVRLLVQKIIKSISNNKKVENCEMELLQKSLREKISGKRYLLGLDDLWNKNRELWLKLKDLLLSGIDGSRIIVTTQSMVVARITKTTLEPYLLRKS	331	2511	https://www.nature.com/articles/ncomms6315	https://www.ncbi.nlm.nih.gov/genome/15586?genome_assembly_id=219393
PlantKGA_124	Rosales	Rhamnaceae	Ziziphus	jujuba	Ziziphus jujuba	jujube	枣	chromosome	Yes	转录本	rna-XM_0250733301	rna-XM_02507333011288xxPlantKGA_124	gene-LOC107417847	CN	partial	NC_029683.1	5115108	5120194	+	Pfam	PF00931	NB-ARC domain	NB-ARC	156	398	3.9e-54	MASLQVIDFIRGKRLNEGLFKKLKIKLLSAHFVLNDAEQKQIWNSAVREWLDELHEAIYDAEDLVDKINTEALRCKMEAEYGSSSTHQVLNLFPTRTSTSFNEHVEYKMMEILDRLEFILDQKDSLGLKGDVQTKPSRRLLTTSSVEESGVYGRNNDKEAIIELLLTDNGSGNDNMSVIPIVGMGGIGKTTLAQLVYNDERVKKCFELKAWVFVSEEFDVFKITKTIKERVTSIIFKGQDLDLLQVQLEKALRDKKFLLVLDDIWNEDYFMWEVVKKPFECGAYGSKIIVTTRNESVASVMCNNVQSYQLATISDENCWKLFVKHVFNNVHPYVHPKLEEIGRQIVIKCKGLPLAVKSLGSLLRNQLNPDEWEKILQSDMWELPKEKNSILPALWLSYH…	1165	5087	https://www.nature.com/articles/ncomms6315	https://www.ncbi.nlm.nih.gov/genome/15586?genome_assembly_id=219393
PlantKGA_124	Rosales	Rhamnaceae	Ziziphus	jujuba	Ziziphus jujuba	jujube	枣	chromosome	Yes	转录本	rna-XM_0250733301	rna-XM_02507333011288xxPlantKGA_124	gene-LOC107417847	CN	partial	NC_029683.1	5115108	5120194	+	Pfam	PF18052	Rx N-terminal domain	Rx	N-terminal	18	84	3.8e-17	MASLQVIDFIRGKRLNEGLFKKLKIKLLSAHFVLNDAEQKQIWNSAVREWLDELHEAIYDAEDLVDKINTEALRCKMEAEYGSSSTHQVLNLFPTRTSTSFNEHVEYKMMEILDRLEFILDQKDSLGLKGDVQTKPSRRLLTTSSVEESGVYGRNNDKEAIIELLLTDNGSGNDNMSVIPIVGMGGIGKTTLAQLVYNDERVKKCFELKAWVFVSEEFDVFKITKTIKERVTSIIFKGQDLDLLQVQLEKALRDKKFLLVLDDIWNEDYFMWEVVKKPFECGAYGSKIIVTTRNESVASVMCNNVQSYQLATISDENCWKLFVKHVFNNVHPYVHPKLEEIGRQIVIKCKGLPLAVKSLGSLLRNQLNPDEWEKILQSDMWELPKEKNSILPALWLSYH…	1165	5087	https://www.nature.com/articles/ncomms6315	https://www.ncbi.nlm.nih.gov/genome/15586?genome_assembly_id=219393
PlantKGA_124	Rosales	Rhamnaceae	Ziziphus	jujuba	Ziziphus jujuba	jujube	枣	chromosome	Yes	转录本	rna-XM_0250741481	rna-XM_02507414811288xxPlantKGA_124	gene-LOC107419109	CN	partial	NC_029683.1	22722495	22729678	+	Pfam	PF18052	Rx N-terminal domain	Rx	N-terminal	13	98	3.5e-23	MAEAILSSVADKILGQLHNLAVKEISLLCGVEDALEQLKDTISTIKSVLTDAEKKQAKEQQIKTWLRRLEDVVYEADDLVDEFSTEVLRRRVMTGSKTAIEVRIFFSTENQLVFRHKKGKKIRDIRKKLDAIAKDKADFHLVTGLQESKVEIGEWEEHSFEREENVIGRDDDKQEIIRRLFDMKTEKNIVVVPIVGVGGVGKTTLAQLVSSDVKVKDHFELIIWVNVPKVFDVKLIGKQIVESGAKEKGSSGNISMDQLQKVLREKIKGKQYLIVLDDVWDSENENICEKWSRLENLLRDGANGSRIIVTTRSQKVARIINGSQETAYFLKTLSEEKSWSLFKKLVFLQGQEPDDLNLVEIGQEIMKSCGGIPLVIRAIASMLFSMDKNEWFSFKEREL…	1200	7184	https://www.nature.com/articles/ncomms6315	https://www.ncbi.nlm.nih.gov/genome/15586?genome_assembly_id=219393
PlantKGA_124	Rosales	Rhamnaceae	Ziziphus	jujuba	Ziziphus jujuba	jujube	枣	chromosome	Yes	转录本	rna-XM_0250741481	rna-XM_02507414811288xxPlantKGA_124	gene-LOC107419109	CN	partial	NC_029683.1	22722495	22729678	+	Pfam	PF00931	NB-ARC domain	NB-ARC	170	419	9.8e-45	MAEAILSSVADKILGQLHNLAVKEISLLCGVEDALEQLKDTISTIKSVLTDAEKKQAKEQQIKTWLRRLEDVVYEADDLVDEFSTEVLRRRVMTGSKTAIEVRIFFSTENQLVFRHKKGKKIRDIRKKLDAIAKDKADFHLVTGLQESKVEIGEWEEHSFEREENVIGRDDDKQEIIRRLFDMKTEKNIVVVPIVGVGGVGKTTLAQLVSSDVKVKDHFELIIWVNVPKVFDVKLIGKQIVESGAKEKGSSGNISMDQLQKVLREKIKGKQYLIVLDDVWDSENENICEKWSRLENLLRDGANGSRIIVTTRSQKVARIINGSQETAYFLKTLSEEKSWSLFKKLVFLQGQEPDDLNLVEIGQEIMKSCGGIPLVIRAIASMLFSMDKNEWFSFKEREL…	1200	7184	https://www.nature.com/articles/ncomms6315	https://www.ncbi.nlm.nih.gov/genome/15586?genome_assembly_id=219393
PlantKGA_124	Rosales	Rhamnaceae	Ziziphus	jujuba	Ziziphus jujuba	jujube	枣	chromosome	Yes	转录本	rna-XM_0160394172	rna-XM_01603941721288xxPlantKGA_124	gene-LOC107428826	TNL	full-length	NC_029688.1	8674173	8678632	+	Pfam	PF00931	NB-ARC domain	NB-ARC	215	439	5.1e-24	MAHLLSQMAASAFSSPSSSSTGRVKHDVFLSFRGEDTRNNFTAHLHAALHHKGIQAFIDNYQLIKGEEISPSLSLAIQESKISIVVFSTNYASSTWCLDELVMIMECRESRGQLVWPIFFNVEPSQVRNHSGSFGEALAMYEANPSQKYKEKLPKWKIALNKAGNLSGWHLTIGDESLLIQRIVEAVLRKLDRTTLYVAKYLVGIEARLENLGSLISRGGNDVRMIGIYGIGGIGKTTIAKAAFNRFADEFEGSSFLANVRETSKQYCGLVKLQETILFDMFGDRNLNVGNIHRGSNIIRYRLGCKRVLIVLDDVDQLYQLETLAGGHDWFGSGSRILITTRYRHFLTTHGVDLAYQVEGLDDYEALELLSWNAFKGDKPIEDYYELSKRVVGYANGLP…	1245	4460	https://www.nature.com/articles/ncomms6315	https://www.ncbi.nlm.nih.gov/genome/15586?genome_assembly_id=219393
PlantKGA_124	Rosales	Rhamnaceae	Ziziphus	jujuba	Ziziphus jujuba	jujube	枣	chromosome	Yes	转录本	rna-XM_0160394172	rna-XM_01603941721288xxPlantKGA_124	gene-LOC107428826	TNL	full-length	NC_029688.1	8674173	8678632	+	Pfam	PF01582	TIR domain	Toll/interleukin-1 receptor homology (TIR) domain	25	195	2.1e-43	MAHLLSQMAASAFSSPSSSSTGRVKHDVFLSFRGEDTRNNFTAHLHAALHHKGIQAFIDNYQLIKGEEISPSLSLAIQESKISIVVFSTNYASSTWCLDELVMIMECRESRGQLVWPIFFNVEPSQVRNHSGSFGEALAMYEANPSQKYKEKLPKWKIALNKAGNLSGWHLTIGDESLLIQRIVEAVLRKLDRTTLYVAKYLVGIEARLENLGSLISRGGNDVRMIGIYGIGGIGKTTIAKAAFNRFADEFEGSSFLANVRETSKQYCGLVKLQETILFDMFGDRNLNVGNIHRGSNIIRYRLGCKRVLIVLDDVDQLYQLETLAGGHDWFGSGSRILITTRYRHFLTTHGVDLAYQVEGLDDYEALELLSWNAFKGDKPIEDYYELSKRVVGYANGLP…	1245	4460	https://www.nature.com/articles/ncomms6315	https://www.ncbi.nlm.nih.gov/genome/15586?genome_assembly_id=219393
PlantKGA_124	Rosales	Rhamnaceae	Ziziphus	jujuba	Ziziphus jujuba	jujube	枣	chromosome	Yes	转录本	rna-XM_0160394172	rna-XM_01603941721288xxPlantKGA_124	gene-LOC107428826	TNL	full-length	NC_029688.1	8674173	8678632	+	Pfam	PF13855	Leucine rich repeat	Leucine-rich repeat	706	760	1.8e-06	MAHLLSQMAASAFSSPSSSSTGRVKHDVFLSFRGEDTRNNFTAHLHAALHHKGIQAFIDNYQLIKGEEISPSLSLAIQESKISIVVFSTNYASSTWCLDELVMIMECRESRGQLVWPIFFNVEPSQVRNHSGSFGEALAMYEANPSQKYKEKLPKWKIALNKAGNLSGWHLTIGDESLLIQRIVEAVLRKLDRTTLYVAKYLVGIEARLENLGSLISRGGNDVRMIGIYGIGGIGKTTIAKAAFNRFADEFEGSSFLANVRETSKQYCGLVKLQETILFDMFGDRNLNVGNIHRGSNIIRYRLGCKRVLIVLDDVDQLYQLETLAGGHDWFGSGSRILITTRYRHFLTTHGVDLAYQVEGLDDYEALELLSWNAFKGDKPIEDYYELSKRVVGYANGLP…	1245	4460	https://www.nature.com/articles/ncomms6315	https://www.ncbi.nlm.nih.gov/genome/15586?genome_assembly_id=219393
PlantKGA_124	Rosales	Rhamnaceae	Ziziphus	jujuba	Ziziphus jujuba	jujube	枣	chromosome	Yes	转录本	rna-XM_0250761521	rna-XM_02507615211288xxPlantKGA_124	gene-LOC107424054	T	partial	NC_029686.1	4007945	4011170	+	Pfam	PF01582	TIR domain	Toll/interleukin-1 receptor homology (TIR) domain	11	148	1e-47	MASSSLSLEEKYDVFLSFRGEDTRHTFTSYLYAALSAEQILTFMDHELERGDEISPTLSKAIEESKISVIIFSENYASSTWCLHELVHILECKKTRGQIVMPIFYGVDPSVVRKQKGSYGASFAELEERFKDRMEKVHQWRFALTEASNLCGLDSKDSGNCSS	163	3226	https://www.nature.com/articles/ncomms6315	https://www.ncbi.nlm.nih.gov/genome/15586?genome_assembly_id=219393
PlantKGA_124	Rosales	Rhamnaceae	Ziziphus	jujuba	Ziziphus jujuba	jujube	枣	chromosome	Yes	转录本	rna-XM_0250761531	rna-XM_02507615311288xxPlantKGA_124	gene-LOC107424054	T	partial	NC_029686.1	4007945	4009036	+	Pfam	PF01582	TIR domain	Toll/interleukin-1 receptor homology (TIR) domain	11	148	1.1e-47	MASSSLSLEEKYDVFLSFRGEDTRHTFTSYLYAALSAEQILTFMDHELERGDEISPTLSKAIEESKISVIIFSENYASSTWCLHELVHILECKKTRGQIVMPIFYGVDPSVVRKQKGSYGASFAELEERFKDRMEKVHQWRFALTEASNLCGLDSKDSGLRTN	163	1092	https://www.nature.com/articles/ncomms6315	https://www.ncbi.nlm.nih.gov/genome/15586?genome_assembly_id=219393
PlantKGA_124	Rosales	Rhamnaceae	Ziziphus	jujuba	Ziziphus jujuba	jujube	枣	chromosome	Yes	转录本	rna-XM_0250738971	rna-XM_02507389711288xxPlantKGA_124	gene-LOC107417455	CNL	full-length	NC_029683.1	146717	154846	-	Pfam	PF00931	NB-ARC domain	NB-ARC	171	387	1.3e-54	MAAELVGGAFLSASFNLLFEKLASREVVDFIRGKKLNEWPLKKLTIMLLSANTVLNDAEEKQIKNRAVRKWLNELKEAIYDAEDLVYEIEAEALRCKIEGESRTQVLNFLPTAAFNMKVKQRIEEILDKLEFILQKKKFLGLKEGVPDSSGRLPTTSLVEESRVYGRDADKEVIVKLLLTDDSSGNKLSVIPVVGMGGIGKTTLAQIIYNDDKVRKHFDIQAWVFVSDIFDILRITQTILESVTSQKCYSKDLNHLQVKLKDLLLEKKFLFVLDDVWNENYIYWDALKTSFGSGACGSKIIVTTRNEKIASMMGTVPNYYVHIMTEEDCWSLFVIHAFGIVDSIAYPDLEEIGRQIVRKCKGLPLAVKSLGGLLHCELNPRKWENVLMNDVWELSVKEC…	1157	8130	https://www.nature.com/articles/ncomms6315	https://www.ncbi.nlm.nih.gov/genome/15586?genome_assembly_id=219393
PlantKGA_124	Rosales	Rhamnaceae	Ziziphus	jujuba	Ziziphus jujuba	jujube	枣	chromosome	Yes	转录本	rna-XM_0250738971	rna-XM_02507389711288xxPlantKGA_124	gene-LOC107417455	CNL	full-length	NC_029683.1	146717	154846	-	Pfam	PF18052	Rx N-terminal domain	Rx	N-terminal	10	103	8e-18	MAAELVGGAFLSASFNLLFEKLASREVVDFIRGKKLNEWPLKKLTIMLLSANTVLNDAEEKQIKNRAVRKWLNELKEAIYDAEDLVYEIEAEALRCKIEGESRTQVLNFLPTAAFNMKVKQRIEEILDKLEFILQKKKFLGLKEGVPDSSGRLPTTSLVEESRVYGRDADKEVIVKLLLTDDSSGNKLSVIPVVGMGGIGKTTLAQIIYNDDKVRKHFDIQAWVFVSDIFDILRITQTILESVTSQKCYSKDLNHLQVKLKDLLLEKKFLFVLDDVWNENYIYWDALKTSFGSGACGSKIIVTTRNEKIASMMGTVPNYYVHIMTEEDCWSLFVIHAFGIVDSIAYPDLEEIGRQIVRKCKGLPLAVKSLGGLLHCELNPRKWENVLMNDVWELSVKEC…	1157	8130	https://www.nature.com/articles/ncomms6315	https://www.ncbi.nlm.nih.gov/genome/15586?genome_assembly_id=219393
PlantKGA_124	Rosales	Rhamnaceae	Ziziphus	jujuba	Ziziphus jujuba	jujube	枣	chromosome	Yes	转录本	rna-XM_0250738971	rna-XM_02507389711288xxPlantKGA_124	gene-LOC107417455	CNL	full-length	NC_029683.1	146717	154846	-	Pfam	PF13855	Leucine rich repeat	Leucine-rich repeat	615	669	7.7e-07	MAAELVGGAFLSASFNLLFEKLASREVVDFIRGKKLNEWPLKKLTIMLLSANTVLNDAEEKQIKNRAVRKWLNELKEAIYDAEDLVYEIEAEALRCKIEGESRTQVLNFLPTAAFNMKVKQRIEEILDKLEFILQKKKFLGLKEGVPDSSGRLPTTSLVEESRVYGRDADKEVIVKLLLTDDSSGNKLSVIPVVGMGGIGKTTLAQIIYNDDKVRKHFDIQAWVFVSDIFDILRITQTILESVTSQKCYSKDLNHLQVKLKDLLLEKKFLFVLDDVWNENYIYWDALKTSFGSGACGSKIIVTTRNEKIASMMGTVPNYYVHIMTEEDCWSLFVIHAFGIVDSIAYPDLEEIGRQIVRKCKGLPLAVKSLGGLLHCELNPRKWENVLMNDVWELSVKEC…	1157	8130	https://www.nature.com/articles/ncomms6315	https://www.ncbi.nlm.nih.gov/genome/15586?genome_assembly_id=219393
PlantKGA_124	Rosales	Rhamnaceae	Ziziphus	jujuba	Ziziphus jujuba	jujube	枣	chromosome	Yes	转录本	rna-XM_0250738981	rna-XM_02507389811288xxPlantKGA_124	gene-LOC107417455	CNL	full-length	NC_029683.1	146717	154052	-	Pfam	PF00931	NB-ARC domain	NB-ARC	171	387	1.3e-54	MAAELVGGAFLSASFNLLFEKLASREVVDFIRGKKLNEWPLKKLTIMLLSANTVLNDAEEKQIKNRAVRKWLNELKEAIYDAEDLVYEIEAEALRCKIEGESRTQVLNFLPTAAFNMKVKQRIEEILDKLEFILQKKKFLGLKEGVPDSSGRLPTTSLVEESRVYGRDADKEVIVKLLLTDDSSGNKLSVIPVVGMGGIGKTTLAQIIYNDDKVRKHFDIQAWVFVSDIFDILRITQTILESVTSQKCYSKDLNHLQVKLKDLLLEKKFLFVLDDVWNENYIYWDALKTSFGSGACGSKIIVTTRNEKIASMMGTVPNYYVHIMTEEDCWSLFVIHAFGIVDSIAYPDLEEIGRQIVRKCKGLPLAVKSLGGLLHCELNPRKWENVLMNDVWELSVKEC…	1157	7336	https://www.nature.com/articles/ncomms6315	https://www.ncbi.nlm.nih.gov/genome/15586?genome_assembly_id=219393
PlantKGA_124	Rosales	Rhamnaceae	Ziziphus	jujuba	Ziziphus jujuba	jujube	枣	chromosome	Yes	转录本	rna-XM_0250738981	rna-XM_02507389811288xxPlantKGA_124	gene-LOC107417455	CNL	full-length	NC_029683.1	146717	154052	-	Pfam	PF18052	Rx N-terminal domain	Rx	N-terminal	10	103	8e-18	MAAELVGGAFLSASFNLLFEKLASREVVDFIRGKKLNEWPLKKLTIMLLSANTVLNDAEEKQIKNRAVRKWLNELKEAIYDAEDLVYEIEAEALRCKIEGESRTQVLNFLPTAAFNMKVKQRIEEILDKLEFILQKKKFLGLKEGVPDSSGRLPTTSLVEESRVYGRDADKEVIVKLLLTDDSSGNKLSVIPVVGMGGIGKTTLAQIIYNDDKVRKHFDIQAWVFVSDIFDILRITQTILESVTSQKCYSKDLNHLQVKLKDLLLEKKFLFVLDDVWNENYIYWDALKTSFGSGACGSKIIVTTRNEKIASMMGTVPNYYVHIMTEEDCWSLFVIHAFGIVDSIAYPDLEEIGRQIVRKCKGLPLAVKSLGGLLHCELNPRKWENVLMNDVWELSVKEC…	1157	7336	https://www.nature.com/articles/ncomms6315	https://www.ncbi.nlm.nih.gov/genome/15586?genome_assembly_id=219393
PlantKGA_124	Rosales	Rhamnaceae	Ziziphus	jujuba	Ziziphus jujuba	jujube	枣	chromosome	Yes	转录本	rna-XM_0250738981	rna-XM_02507389811288xxPlantKGA_124	gene-LOC107417455	CNL	full-length	NC_029683.1	146717	154052	-	Pfam	PF13855	Leucine rich repeat	Leucine-rich repeat	615	669	7.7e-07	MAAELVGGAFLSASFNLLFEKLASREVVDFIRGKKLNEWPLKKLTIMLLSANTVLNDAEEKQIKNRAVRKWLNELKEAIYDAEDLVYEIEAEALRCKIEGESRTQVLNFLPTAAFNMKVKQRIEEILDKLEFILQKKKFLGLKEGVPDSSGRLPTTSLVEESRVYGRDADKEVIVKLLLTDDSSGNKLSVIPVVGMGGIGKTTLAQIIYNDDKVRKHFDIQAWVFVSDIFDILRITQTILESVTSQKCYSKDLNHLQVKLKDLLLEKKFLFVLDDVWNENYIYWDALKTSFGSGACGSKIIVTTRNEKIASMMGTVPNYYVHIMTEEDCWSLFVIHAFGIVDSIAYPDLEEIGRQIVRKCKGLPLAVKSLGGLLHCELNPRKWENVLMNDVWELSVKEC…	1157	7336	https://www.nature.com/articles/ncomms6315	https://www.ncbi.nlm.nih.gov/genome/15586?genome_assembly_id=219393
PlantKGA_124	Rosales	Rhamnaceae	Ziziphus	jujuba	Ziziphus jujuba	jujube	枣	chromosome	Yes	转录本	rna-XM_0250738991	rna-XM_02507389911288xxPlantKGA_124	gene-LOC107417455	CNL	full-length	NC_029683.1	146717	154846	-	Pfam	PF00931	NB-ARC domain	NB-ARC	171	387	1.3e-54	MAAELVGGAFLSASFNLLFEKLASREVVDFIRGKKLNEWPLKKLTIMLLSANTVLNDAEEKQIKNRAVRKWLNELKEAIYDAEDLVYEIEAEALRCKIEGESRTQVLNFLPTAAFNMKVKQRIEEILDKLEFILQKKKFLGLKEGVPDSSGRLPTTSLVEESRVYGRDADKEVIVKLLLTDDSSGNKLSVIPVVGMGGIGKTTLAQIIYNDDKVRKHFDIQAWVFVSDIFDILRITQTILESVTSQKCYSKDLNHLQVKLKDLLLEKKFLFVLDDVWNENYIYWDALKTSFGSGACGSKIIVTTRNEKIASMMGTVPNYYVHIMTEEDCWSLFVIHAFGIVDSIAYPDLEEIGRQIVRKCKGLPLAVKSLGGLLHCELNPRKWENVLMNDVWELSVKEC…	1157	8130	https://www.nature.com/articles/ncomms6315	https://www.ncbi.nlm.nih.gov/genome/15586?genome_assembly_id=219393
PlantKGA_124	Rosales	Rhamnaceae	Ziziphus	jujuba	Ziziphus jujuba	jujube	枣	chromosome	Yes	转录本	rna-XM_0250738991	rna-XM_02507389911288xxPlantKGA_124	gene-LOC107417455	CNL	full-length	NC_029683.1	146717	154846	-	Pfam	PF18052	Rx N-terminal domain	Rx	N-terminal	10	103	8e-18	MAAELVGGAFLSASFNLLFEKLASREVVDFIRGKKLNEWPLKKLTIMLLSANTVLNDAEEKQIKNRAVRKWLNELKEAIYDAEDLVYEIEAEALRCKIEGESRTQVLNFLPTAAFNMKVKQRIEEILDKLEFILQKKKFLGLKEGVPDSSGRLPTTSLVEESRVYGRDADKEVIVKLLLTDDSSGNKLSVIPVVGMGGIGKTTLAQIIYNDDKVRKHFDIQAWVFVSDIFDILRITQTILESVTSQKCYSKDLNHLQVKLKDLLLEKKFLFVLDDVWNENYIYWDALKTSFGSGACGSKIIVTTRNEKIASMMGTVPNYYVHIMTEEDCWSLFVIHAFGIVDSIAYPDLEEIGRQIVRKCKGLPLAVKSLGGLLHCELNPRKWENVLMNDVWELSVKEC…	1157	8130	https://www.nature.com/articles/ncomms6315	https://www.ncbi.nlm.nih.gov/genome/15586?genome_assembly_id=219393
PlantKGA_124	Rosales	Rhamnaceae	Ziziphus	jujuba	Ziziphus jujuba	jujube	枣	chromosome	Yes	转录本	rna-XM_0250738991	rna-XM_02507389911288xxPlantKGA_124	gene-LOC107417455	CNL	full-length	NC_029683.1	146717	154846	-	Pfam	PF13855	Leucine rich repeat	Leucine-rich repeat	615	669	7.7e-07	MAAELVGGAFLSASFNLLFEKLASREVVDFIRGKKLNEWPLKKLTIMLLSANTVLNDAEEKQIKNRAVRKWLNELKEAIYDAEDLVYEIEAEALRCKIEGESRTQVLNFLPTAAFNMKVKQRIEEILDKLEFILQKKKFLGLKEGVPDSSGRLPTTSLVEESRVYGRDADKEVIVKLLLTDDSSGNKLSVIPVVGMGGIGKTTLAQIIYNDDKVRKHFDIQAWVFVSDIFDILRITQTILESVTSQKCYSKDLNHLQVKLKDLLLEKKFLFVLDDVWNENYIYWDALKTSFGSGACGSKIIVTTRNEKIASMMGTVPNYYVHIMTEEDCWSLFVIHAFGIVDSIAYPDLEEIGRQIVRKCKGLPLAVKSLGGLLHCELNPRKWENVLMNDVWELSVKEC…	1157	8130	https://www.nature.com/articles/ncomms6315	https://www.ncbi.nlm.nih.gov/genome/15586?genome_assembly_id=219393
PlantKGA_124	Rosales	Rhamnaceae	Ziziphus	jujuba	Ziziphus jujuba	jujube	枣	chromosome	Yes	转录本	rna-XM_0250739001	rna-XM_02507390011288xxPlantKGA_124	gene-LOC107417455	CNL	full-length	NC_029683.1	146717	154846	-	Pfam	PF00931	NB-ARC domain	NB-ARC	171	387	1.3e-54	MAAELVGGAFLSASFNLLFEKLASREVVDFIRGKKLNEWPLKKLTIMLLSANTVLNDAEEKQIKNRAVRKWLNELKEAIYDAEDLVYEIEAEALRCKIEGESRTQVLNFLPTAAFNMKVKQRIEEILDKLEFILQKKKFLGLKEGVPDSSGRLPTTSLVEESRVYGRDADKEVIVKLLLTDDSSGNKLSVIPVVGMGGIGKTTLAQIIYNDDKVRKHFDIQAWVFVSDIFDILRITQTILESVTSQKCYSKDLNHLQVKLKDLLLEKKFLFVLDDVWNENYIYWDALKTSFGSGACGSKIIVTTRNEKIASMMGTVPNYYVHIMTEEDCWSLFVIHAFGIVDSIAYPDLEEIGRQIVRKCKGLPLAVKSLGGLLHCELNPRKWENVLMNDVWELSVKEC…	1157	8130	https://www.nature.com/articles/ncomms6315	https://www.ncbi.nlm.nih.gov/genome/15586?genome_assembly_id=219393
PlantKGA_124	Rosales	Rhamnaceae	Ziziphus	jujuba	Ziziphus jujuba	jujube	枣	chromosome	Yes	转录本	rna-XM_0250739001	rna-XM_02507390011288xxPlantKGA_124	gene-LOC107417455	CNL	full-length	NC_029683.1	146717	154846	-	Pfam	PF18052	Rx N-terminal domain	Rx	N-terminal	10	103	8e-18	MAAELVGGAFLSASFNLLFEKLASREVVDFIRGKKLNEWPLKKLTIMLLSANTVLNDAEEKQIKNRAVRKWLNELKEAIYDAEDLVYEIEAEALRCKIEGESRTQVLNFLPTAAFNMKVKQRIEEILDKLEFILQKKKFLGLKEGVPDSSGRLPTTSLVEESRVYGRDADKEVIVKLLLTDDSSGNKLSVIPVVGMGGIGKTTLAQIIYNDDKVRKHFDIQAWVFVSDIFDILRITQTILESVTSQKCYSKDLNHLQVKLKDLLLEKKFLFVLDDVWNENYIYWDALKTSFGSGACGSKIIVTTRNEKIASMMGTVPNYYVHIMTEEDCWSLFVIHAFGIVDSIAYPDLEEIGRQIVRKCKGLPLAVKSLGGLLHCELNPRKWENVLMNDVWELSVKEC…	1157	8130	https://www.nature.com/articles/ncomms6315	https://www.ncbi.nlm.nih.gov/genome/15586?genome_assembly_id=219393
PlantKGA_124	Rosales	Rhamnaceae	Ziziphus	jujuba	Ziziphus jujuba	jujube	枣	chromosome	Yes	转录本	rna-XM_0250739001	rna-XM_02507390011288xxPlantKGA_124	gene-LOC107417455	CNL	full-length	NC_029683.1	146717	154846	-	Pfam	PF13855	Leucine rich repeat	Leucine-rich repeat	615	669	7.7e-07	MAAELVGGAFLSASFNLLFEKLASREVVDFIRGKKLNEWPLKKLTIMLLSANTVLNDAEEKQIKNRAVRKWLNELKEAIYDAEDLVYEIEAEALRCKIEGESRTQVLNFLPTAAFNMKVKQRIEEILDKLEFILQKKKFLGLKEGVPDSSGRLPTTSLVEESRVYGRDADKEVIVKLLLTDDSSGNKLSVIPVVGMGGIGKTTLAQIIYNDDKVRKHFDIQAWVFVSDIFDILRITQTILESVTSQKCYSKDLNHLQVKLKDLLLEKKFLFVLDDVWNENYIYWDALKTSFGSGACGSKIIVTTRNEKIASMMGTVPNYYVHIMTEEDCWSLFVIHAFGIVDSIAYPDLEEIGRQIVRKCKGLPLAVKSLGGLLHCELNPRKWENVLMNDVWELSVKEC…	1157	8130	https://www.nature.com/articles/ncomms6315	https://www.ncbi.nlm.nih.gov/genome/15586?genome_assembly_id=219393
PlantKGA_124	Rosales	Rhamnaceae	Ziziphus	jujuba	Ziziphus jujuba	jujube	枣	chromosome	Yes	转录本	rna-XM_0250739011	rna-XM_02507390111288xxPlantKGA_124	gene-LOC107417455	CNL	full-length	NC_029683.1	146717	154846	-	Pfam	PF00931	NB-ARC domain	NB-ARC	171	387	1.3e-54	MAAELVGGAFLSASFNLLFEKLASREVVDFIRGKKLNEWPLKKLTIMLLSANTVLNDAEEKQIKNRAVRKWLNELKEAIYDAEDLVYEIEAEALRCKIEGESRTQVLNFLPTAAFNMKVKQRIEEILDKLEFILQKKKFLGLKEGVPDSSGRLPTTSLVEESRVYGRDADKEVIVKLLLTDDSSGNKLSVIPVVGMGGIGKTTLAQIIYNDDKVRKHFDIQAWVFVSDIFDILRITQTILESVTSQKCYSKDLNHLQVKLKDLLLEKKFLFVLDDVWNENYIYWDALKTSFGSGACGSKIIVTTRNEKIASMMGTVPNYYVHIMTEEDCWSLFVIHAFGIVDSIAYPDLEEIGRQIVRKCKGLPLAVKSLGGLLHCELNPRKWENVLMNDVWELSVKEC…	1157	8130	https://www.nature.com/articles/ncomms6315	https://www.ncbi.nlm.nih.gov/genome/15586?genome_assembly_id=219393
PlantKGA_124	Rosales	Rhamnaceae	Ziziphus	jujuba	Ziziphus jujuba	jujube	枣	chromosome	Yes	转录本	rna-XM_0250739011	rna-XM_02507390111288xxPlantKGA_124	gene-LOC107417455	CNL	full-length	NC_029683.1	146717	154846	-	Pfam	PF18052	Rx N-terminal domain	Rx	N-terminal	10	103	8e-18	MAAELVGGAFLSASFNLLFEKLASREVVDFIRGKKLNEWPLKKLTIMLLSANTVLNDAEEKQIKNRAVRKWLNELKEAIYDAEDLVYEIEAEALRCKIEGESRTQVLNFLPTAAFNMKVKQRIEEILDKLEFILQKKKFLGLKEGVPDSSGRLPTTSLVEESRVYGRDADKEVIVKLLLTDDSSGNKLSVIPVVGMGGIGKTTLAQIIYNDDKVRKHFDIQAWVFVSDIFDILRITQTILESVTSQKCYSKDLNHLQVKLKDLLLEKKFLFVLDDVWNENYIYWDALKTSFGSGACGSKIIVTTRNEKIASMMGTVPNYYVHIMTEEDCWSLFVIHAFGIVDSIAYPDLEEIGRQIVRKCKGLPLAVKSLGGLLHCELNPRKWENVLMNDVWELSVKEC…	1157	8130	https://www.nature.com/articles/ncomms6315	https://www.ncbi.nlm.nih.gov/genome/15586?genome_assembly_id=219393
PlantKGA_124	Rosales	Rhamnaceae	Ziziphus	jujuba	Ziziphus jujuba	jujube	枣	chromosome	Yes	转录本	rna-XM_0250739011	rna-XM_02507390111288xxPlantKGA_124	gene-LOC107417455	CNL	full-length	NC_029683.1	146717	154846	-	Pfam	PF13855	Leucine rich repeat	Leucine-rich repeat	615	669	7.7e-07	MAAELVGGAFLSASFNLLFEKLASREVVDFIRGKKLNEWPLKKLTIMLLSANTVLNDAEEKQIKNRAVRKWLNELKEAIYDAEDLVYEIEAEALRCKIEGESRTQVLNFLPTAAFNMKVKQRIEEILDKLEFILQKKKFLGLKEGVPDSSGRLPTTSLVEESRVYGRDADKEVIVKLLLTDDSSGNKLSVIPVVGMGGIGKTTLAQIIYNDDKVRKHFDIQAWVFVSDIFDILRITQTILESVTSQKCYSKDLNHLQVKLKDLLLEKKFLFVLDDVWNENYIYWDALKTSFGSGACGSKIIVTTRNEKIASMMGTVPNYYVHIMTEEDCWSLFVIHAFGIVDSIAYPDLEEIGRQIVRKCKGLPLAVKSLGGLLHCELNPRKWENVLMNDVWELSVKEC…	1157	8130	https://www.nature.com/articles/ncomms6315	https://www.ncbi.nlm.nih.gov/genome/15586?genome_assembly_id=219393
PlantKGA_124	Rosales	Rhamnaceae	Ziziphus	jujuba	Ziziphus jujuba	jujube	枣	chromosome	Yes	转录本	rna-XM_0250739021	rna-XM_02507390211288xxPlantKGA_124	gene-LOC107417455	CNL	full-length	NC_029683.1	146717	154846	-	Pfam	PF00931	NB-ARC domain	NB-ARC	171	387	1.3e-54	MAAELVGGAFLSASFNLLFEKLASREVVDFIRGKKLNEWPLKKLTIMLLSANTVLNDAEEKQIKNRAVRKWLNELKEAIYDAEDLVYEIEAEALRCKIEGESRTQVLNFLPTAAFNMKVKQRIEEILDKLEFILQKKKFLGLKEGVPDSSGRLPTTSLVEESRVYGRDADKEVIVKLLLTDDSSGNKLSVIPVVGMGGIGKTTLAQIIYNDDKVRKHFDIQAWVFVSDIFDILRITQTILESVTSQKCYSKDLNHLQVKLKDLLLEKKFLFVLDDVWNENYIYWDALKTSFGSGACGSKIIVTTRNEKIASMMGTVPNYYVHIMTEEDCWSLFVIHAFGIVDSIAYPDLEEIGRQIVRKCKGLPLAVKSLGGLLHCELNPRKWENVLMNDVWELSVKEC…	1157	8130	https://www.nature.com/articles/ncomms6315	https://www.ncbi.nlm.nih.gov/genome/15586?genome_assembly_id=219393
PlantKGA_124	Rosales	Rhamnaceae	Ziziphus	jujuba	Ziziphus jujuba	jujube	枣	chromosome	Yes	转录本	rna-XM_0250739021	rna-XM_02507390211288xxPlantKGA_124	gene-LOC107417455	CNL	full-length	NC_029683.1	146717	154846	-	Pfam	PF18052	Rx N-terminal domain	Rx	N-terminal	10	103	8e-18	MAAELVGGAFLSASFNLLFEKLASREVVDFIRGKKLNEWPLKKLTIMLLSANTVLNDAEEKQIKNRAVRKWLNELKEAIYDAEDLVYEIEAEALRCKIEGESRTQVLNFLPTAAFNMKVKQRIEEILDKLEFILQKKKFLGLKEGVPDSSGRLPTTSLVEESRVYGRDADKEVIVKLLLTDDSSGNKLSVIPVVGMGGIGKTTLAQIIYNDDKVRKHFDIQAWVFVSDIFDILRITQTILESVTSQKCYSKDLNHLQVKLKDLLLEKKFLFVLDDVWNENYIYWDALKTSFGSGACGSKIIVTTRNEKIASMMGTVPNYYVHIMTEEDCWSLFVIHAFGIVDSIAYPDLEEIGRQIVRKCKGLPLAVKSLGGLLHCELNPRKWENVLMNDVWELSVKEC…	1157	8130	https://www.nature.com/articles/ncomms6315	https://www.ncbi.nlm.nih.gov/genome/15586?genome_assembly_id=219393
PlantKGA_124	Rosales	Rhamnaceae	Ziziphus	jujuba	Ziziphus jujuba	jujube	枣	chromosome	Yes	转录本	rna-XM_0250739021	rna-XM_02507390211288xxPlantKGA_124	gene-LOC107417455	CNL	full-length	NC_029683.1	146717	154846	-	Pfam	PF13855	Leucine rich repeat	Leucine-rich repeat	615	669	7.7e-07	MAAELVGGAFLSASFNLLFEKLASREVVDFIRGKKLNEWPLKKLTIMLLSANTVLNDAEEKQIKNRAVRKWLNELKEAIYDAEDLVYEIEAEALRCKIEGESRTQVLNFLPTAAFNMKVKQRIEEILDKLEFILQKKKFLGLKEGVPDSSGRLPTTSLVEESRVYGRDADKEVIVKLLLTDDSSGNKLSVIPVVGMGGIGKTTLAQIIYNDDKVRKHFDIQAWVFVSDIFDILRITQTILESVTSQKCYSKDLNHLQVKLKDLLLEKKFLFVLDDVWNENYIYWDALKTSFGSGACGSKIIVTTRNEKIASMMGTVPNYYVHIMTEEDCWSLFVIHAFGIVDSIAYPDLEEIGRQIVRKCKGLPLAVKSLGGLLHCELNPRKWENVLMNDVWELSVKEC…	1157	8130	https://www.nature.com/articles/ncomms6315	https://www.ncbi.nlm.nih.gov/genome/15586?genome_assembly_id=219393
PlantKGA_124	Rosales	Rhamnaceae	Ziziphus	jujuba	Ziziphus jujuba	jujube	枣	chromosome	Yes	转录本	rna-XM_0250739031	rna-XM_02507390311288xxPlantKGA_124	gene-LOC107417455	CNL	full-length	NC_029683.1	146717	154846	-	Pfam	PF00931	NB-ARC domain	NB-ARC	171	387	1.3e-54	MAAELVGGAFLSASFNLLFEKLASREVVDFIRGKKLNEWPLKKLTIMLLSANTVLNDAEEKQIKNRAVRKWLNELKEAIYDAEDLVYEIEAEALRCKIEGESRTQVLNFLPTAAFNMKVKQRIEEILDKLEFILQKKKFLGLKEGVPDSSGRLPTTSLVEESRVYGRDADKEVIVKLLLTDDSSGNKLSVIPVVGMGGIGKTTLAQIIYNDDKVRKHFDIQAWVFVSDIFDILRITQTILESVTSQKCYSKDLNHLQVKLKDLLLEKKFLFVLDDVWNENYIYWDALKTSFGSGACGSKIIVTTRNEKIASMMGTVPNYYVHIMTEEDCWSLFVIHAFGIVDSIAYPDLEEIGRQIVRKCKGLPLAVKSLGGLLHCELNPRKWENVLMNDVWELSVKEC…	1157	8130	https://www.nature.com/articles/ncomms6315	https://www.ncbi.nlm.nih.gov/genome/15586?genome_assembly_id=219393
PlantKGA_124	Rosales	Rhamnaceae	Ziziphus	jujuba	Ziziphus jujuba	jujube	枣	chromosome	Yes	转录本	rna-XM_0250739031	rna-XM_02507390311288xxPlantKGA_124	gene-LOC107417455	CNL	full-length	NC_029683.1	146717	154846	-	Pfam	PF18052	Rx N-terminal domain	Rx	N-terminal	10	103	8e-18	MAAELVGGAFLSASFNLLFEKLASREVVDFIRGKKLNEWPLKKLTIMLLSANTVLNDAEEKQIKNRAVRKWLNELKEAIYDAEDLVYEIEAEALRCKIEGESRTQVLNFLPTAAFNMKVKQRIEEILDKLEFILQKKKFLGLKEGVPDSSGRLPTTSLVEESRVYGRDADKEVIVKLLLTDDSSGNKLSVIPVVGMGGIGKTTLAQIIYNDDKVRKHFDIQAWVFVSDIFDILRITQTILESVTSQKCYSKDLNHLQVKLKDLLLEKKFLFVLDDVWNENYIYWDALKTSFGSGACGSKIIVTTRNEKIASMMGTVPNYYVHIMTEEDCWSLFVIHAFGIVDSIAYPDLEEIGRQIVRKCKGLPLAVKSLGGLLHCELNPRKWENVLMNDVWELSVKEC…	1157	8130	https://www.nature.com/articles/ncomms6315	https://www.ncbi.nlm.nih.gov/genome/15586?genome_assembly_id=219393
PlantKGA_124	Rosales	Rhamnaceae	Ziziphus	jujuba	Ziziphus jujuba	jujube	枣	chromosome	Yes	转录本	rna-XM_0250739031	rna-XM_02507390311288xxPlantKGA_124	gene-LOC107417455	CNL	full-length	NC_029683.1	146717	154846	-	Pfam	PF13855	Leucine rich repeat	Leucine-rich repeat	615	669	7.7e-07	MAAELVGGAFLSASFNLLFEKLASREVVDFIRGKKLNEWPLKKLTIMLLSANTVLNDAEEKQIKNRAVRKWLNELKEAIYDAEDLVYEIEAEALRCKIEGESRTQVLNFLPTAAFNMKVKQRIEEILDKLEFILQKKKFLGLKEGVPDSSGRLPTTSLVEESRVYGRDADKEVIVKLLLTDDSSGNKLSVIPVVGMGGIGKTTLAQIIYNDDKVRKHFDIQAWVFVSDIFDILRITQTILESVTSQKCYSKDLNHLQVKLKDLLLEKKFLFVLDDVWNENYIYWDALKTSFGSGACGSKIIVTTRNEKIASMMGTVPNYYVHIMTEEDCWSLFVIHAFGIVDSIAYPDLEEIGRQIVRKCKGLPLAVKSLGGLLHCELNPRKWENVLMNDVWELSVKEC…	1157	8130	https://www.nature.com/articles/ncomms6315	https://www.ncbi.nlm.nih.gov/genome/15586?genome_assembly_id=219393
PlantKGA_124	Rosales	Rhamnaceae	Ziziphus	jujuba	Ziziphus jujuba	jujube	枣	chromosome	Yes	转录本	rna-XM_0250739041	rna-XM_02507390411288xxPlantKGA_124	gene-LOC107417455	CNL	full-length	NC_029683.1	146717	154846	-	Pfam	PF00931	NB-ARC domain	NB-ARC	171	387	1.3e-54	MAAELVGGAFLSASFNLLFEKLASREVVDFIRGKKLNEWPLKKLTIMLLSANTVLNDAEEKQIKNRAVRKWLNELKEAIYDAEDLVYEIEAEALRCKIEGESRTQVLNFLPTAAFNMKVKQRIEEILDKLEFILQKKKFLGLKEGVPDSSGRLPTTSLVEESRVYGRDADKEVIVKLLLTDDSSGNKLSVIPVVGMGGIGKTTLAQIIYNDDKVRKHFDIQAWVFVSDIFDILRITQTILESVTSQKCYSKDLNHLQVKLKDLLLEKKFLFVLDDVWNENYIYWDALKTSFGSGACGSKIIVTTRNEKIASMMGTVPNYYVHIMTEEDCWSLFVIHAFGIVDSIAYPDLEEIGRQIVRKCKGLPLAVKSLGGLLHCELNPRKWENVLMNDVWELSVKEC…	1157	8130	https://www.nature.com/articles/ncomms6315	https://www.ncbi.nlm.nih.gov/genome/15586?genome_assembly_id=219393
PlantKGA_124	Rosales	Rhamnaceae	Ziziphus	jujuba	Ziziphus jujuba	jujube	枣	chromosome	Yes	转录本	rna-XM_0250739041	rna-XM_02507390411288xxPlantKGA_124	gene-LOC107417455	CNL	full-length	NC_029683.1	146717	154846	-	Pfam	PF18052	Rx N-terminal domain	Rx	N-terminal	10	103	8e-18	MAAELVGGAFLSASFNLLFEKLASREVVDFIRGKKLNEWPLKKLTIMLLSANTVLNDAEEKQIKNRAVRKWLNELKEAIYDAEDLVYEIEAEALRCKIEGESRTQVLNFLPTAAFNMKVKQRIEEILDKLEFILQKKKFLGLKEGVPDSSGRLPTTSLVEESRVYGRDADKEVIVKLLLTDDSSGNKLSVIPVVGMGGIGKTTLAQIIYNDDKVRKHFDIQAWVFVSDIFDILRITQTILESVTSQKCYSKDLNHLQVKLKDLLLEKKFLFVLDDVWNENYIYWDALKTSFGSGACGSKIIVTTRNEKIASMMGTVPNYYVHIMTEEDCWSLFVIHAFGIVDSIAYPDLEEIGRQIVRKCKGLPLAVKSLGGLLHCELNPRKWENVLMNDVWELSVKEC…	1157	8130	https://www.nature.com/articles/ncomms6315	https://www.ncbi.nlm.nih.gov/genome/15586?genome_assembly_id=219393
PlantKGA_124	Rosales	Rhamnaceae	Ziziphus	jujuba	Ziziphus jujuba	jujube	枣	chromosome	Yes	转录本	rna-XM_0250739041	rna-XM_02507390411288xxPlantKGA_124	gene-LOC107417455	CNL	full-length	NC_029683.1	146717	154846	-	Pfam	PF13855	Leucine rich repeat	Leucine-rich repeat	615	669	7.7e-07	MAAELVGGAFLSASFNLLFEKLASREVVDFIRGKKLNEWPLKKLTIMLLSANTVLNDAEEKQIKNRAVRKWLNELKEAIYDAEDLVYEIEAEALRCKIEGESRTQVLNFLPTAAFNMKVKQRIEEILDKLEFILQKKKFLGLKEGVPDSSGRLPTTSLVEESRVYGRDADKEVIVKLLLTDDSSGNKLSVIPVVGMGGIGKTTLAQIIYNDDKVRKHFDIQAWVFVSDIFDILRITQTILESVTSQKCYSKDLNHLQVKLKDLLLEKKFLFVLDDVWNENYIYWDALKTSFGSGACGSKIIVTTRNEKIASMMGTVPNYYVHIMTEEDCWSLFVIHAFGIVDSIAYPDLEEIGRQIVRKCKGLPLAVKSLGGLLHCELNPRKWENVLMNDVWELSVKEC…	1157	8130	https://www.nature.com/articles/ncomms6315	https://www.ncbi.nlm.nih.gov/genome/15586?genome_assembly_id=219393
PlantKGA_124	Rosales	Rhamnaceae	Ziziphus	jujuba	Ziziphus jujuba	jujube	枣	chromosome	Yes	转录本	rna-XM_0250739051	rna-XM_02507390511288xxPlantKGA_124	gene-LOC107417455	CNL	full-length	NC_029683.1	145864	154846	-	Pfam	PF00931	NB-ARC domain	NB-ARC	171	387	1.3e-54	MAAELVGGAFLSASFNLLFEKLASREVVDFIRGKKLNEWPLKKLTIMLLSANTVLNDAEEKQIKNRAVRKWLNELKEAIYDAEDLVYEIEAEALRCKIEGESRTQVLNFLPTAAFNMKVKQRIEEILDKLEFILQKKKFLGLKEGVPDSSGRLPTTSLVEESRVYGRDADKEVIVKLLLTDDSSGNKLSVIPVVGMGGIGKTTLAQIIYNDDKVRKHFDIQAWVFVSDIFDILRITQTILESVTSQKCYSKDLNHLQVKLKDLLLEKKFLFVLDDVWNENYIYWDALKTSFGSGACGSKIIVTTRNEKIASMMGTVPNYYVHIMTEEDCWSLFVIHAFGIVDSIAYPDLEEIGRQIVRKCKGLPLAVKSLGGLLHCELNPRKWENVLMNDVWELSVKEC…	1157	8983	https://www.nature.com/articles/ncomms6315	https://www.ncbi.nlm.nih.gov/genome/15586?genome_assembly_id=219393
PlantKGA_124	Rosales	Rhamnaceae	Ziziphus	jujuba	Ziziphus jujuba	jujube	枣	chromosome	Yes	转录本	rna-XM_0250739051	rna-XM_02507390511288xxPlantKGA_124	gene-LOC107417455	CNL	full-length	NC_029683.1	145864	154846	-	Pfam	PF18052	Rx N-terminal domain	Rx	N-terminal	10	103	8e-18	MAAELVGGAFLSASFNLLFEKLASREVVDFIRGKKLNEWPLKKLTIMLLSANTVLNDAEEKQIKNRAVRKWLNELKEAIYDAEDLVYEIEAEALRCKIEGESRTQVLNFLPTAAFNMKVKQRIEEILDKLEFILQKKKFLGLKEGVPDSSGRLPTTSLVEESRVYGRDADKEVIVKLLLTDDSSGNKLSVIPVVGMGGIGKTTLAQIIYNDDKVRKHFDIQAWVFVSDIFDILRITQTILESVTSQKCYSKDLNHLQVKLKDLLLEKKFLFVLDDVWNENYIYWDALKTSFGSGACGSKIIVTTRNEKIASMMGTVPNYYVHIMTEEDCWSLFVIHAFGIVDSIAYPDLEEIGRQIVRKCKGLPLAVKSLGGLLHCELNPRKWENVLMNDVWELSVKEC…	1157	8983	https://www.nature.com/articles/ncomms6315	https://www.ncbi.nlm.nih.gov/genome/15586?genome_assembly_id=219393
PlantKGA_124	Rosales	Rhamnaceae	Ziziphus	jujuba	Ziziphus jujuba	jujube	枣	chromosome	Yes	转录本	rna-XM_0250739051	rna-XM_02507390511288xxPlantKGA_124	gene-LOC107417455	CNL	full-length	NC_029683.1	145864	154846	-	Pfam	PF13855	Leucine rich repeat	Leucine-rich repeat	615	669	7.7e-07	MAAELVGGAFLSASFNLLFEKLASREVVDFIRGKKLNEWPLKKLTIMLLSANTVLNDAEEKQIKNRAVRKWLNELKEAIYDAEDLVYEIEAEALRCKIEGESRTQVLNFLPTAAFNMKVKQRIEEILDKLEFILQKKKFLGLKEGVPDSSGRLPTTSLVEESRVYGRDADKEVIVKLLLTDDSSGNKLSVIPVVGMGGIGKTTLAQIIYNDDKVRKHFDIQAWVFVSDIFDILRITQTILESVTSQKCYSKDLNHLQVKLKDLLLEKKFLFVLDDVWNENYIYWDALKTSFGSGACGSKIIVTTRNEKIASMMGTVPNYYVHIMTEEDCWSLFVIHAFGIVDSIAYPDLEEIGRQIVRKCKGLPLAVKSLGGLLHCELNPRKWENVLMNDVWELSVKEC…	1157	8983	https://www.nature.com/articles/ncomms6315	https://www.ncbi.nlm.nih.gov/genome/15586?genome_assembly_id=219393
PlantKGA_124	Rosales	Rhamnaceae	Ziziphus	jujuba	Ziziphus jujuba	jujube	枣	chromosome	Yes	转录本	rna-XM_0250739061	rna-XM_02507390611288xxPlantKGA_124	gene-LOC107417455	CNL	full-length	NC_029683.1	145864	154846	-	Pfam	PF00931	NB-ARC domain	NB-ARC	171	387	1.3e-54	MAAELVGGAFLSASFNLLFEKLASREVVDFIRGKKLNEWPLKKLTIMLLSANTVLNDAEEKQIKNRAVRKWLNELKEAIYDAEDLVYEIEAEALRCKIEGESRTQVLNFLPTAAFNMKVKQRIEEILDKLEFILQKKKFLGLKEGVPDSSGRLPTTSLVEESRVYGRDADKEVIVKLLLTDDSSGNKLSVIPVVGMGGIGKTTLAQIIYNDDKVRKHFDIQAWVFVSDIFDILRITQTILESVTSQKCYSKDLNHLQVKLKDLLLEKKFLFVLDDVWNENYIYWDALKTSFGSGACGSKIIVTTRNEKIASMMGTVPNYYVHIMTEEDCWSLFVIHAFGIVDSIAYPDLEEIGRQIVRKCKGLPLAVKSLGGLLHCELNPRKWENVLMNDVWELSVKEC…	1157	8983	https://www.nature.com/articles/ncomms6315	https://www.ncbi.nlm.nih.gov/genome/15586?genome_assembly_id=219393
PlantKGA_124	Rosales	Rhamnaceae	Ziziphus	jujuba	Ziziphus jujuba	jujube	枣	chromosome	Yes	转录本	rna-XM_0250739061	rna-XM_02507390611288xxPlantKGA_124	gene-LOC107417455	CNL	full-length	NC_029683.1	145864	154846	-	Pfam	PF18052	Rx N-terminal domain	Rx	N-terminal	10	103	8e-18	MAAELVGGAFLSASFNLLFEKLASREVVDFIRGKKLNEWPLKKLTIMLLSANTVLNDAEEKQIKNRAVRKWLNELKEAIYDAEDLVYEIEAEALRCKIEGESRTQVLNFLPTAAFNMKVKQRIEEILDKLEFILQKKKFLGLKEGVPDSSGRLPTTSLVEESRVYGRDADKEVIVKLLLTDDSSGNKLSVIPVVGMGGIGKTTLAQIIYNDDKVRKHFDIQAWVFVSDIFDILRITQTILESVTSQKCYSKDLNHLQVKLKDLLLEKKFLFVLDDVWNENYIYWDALKTSFGSGACGSKIIVTTRNEKIASMMGTVPNYYVHIMTEEDCWSLFVIHAFGIVDSIAYPDLEEIGRQIVRKCKGLPLAVKSLGGLLHCELNPRKWENVLMNDVWELSVKEC…	1157	8983	https://www.nature.com/articles/ncomms6315	https://www.ncbi.nlm.nih.gov/genome/15586?genome_assembly_id=219393
PlantKGA_124	Rosales	Rhamnaceae	Ziziphus	jujuba	Ziziphus jujuba	jujube	枣	chromosome	Yes	转录本	rna-XM_0250739061	rna-XM_02507390611288xxPlantKGA_124	gene-LOC107417455	CNL	full-length	NC_029683.1	145864	154846	-	Pfam	PF13855	Leucine rich repeat	Leucine-rich repeat	615	669	7.7e-07	MAAELVGGAFLSASFNLLFEKLASREVVDFIRGKKLNEWPLKKLTIMLLSANTVLNDAEEKQIKNRAVRKWLNELKEAIYDAEDLVYEIEAEALRCKIEGESRTQVLNFLPTAAFNMKVKQRIEEILDKLEFILQKKKFLGLKEGVPDSSGRLPTTSLVEESRVYGRDADKEVIVKLLLTDDSSGNKLSVIPVVGMGGIGKTTLAQIIYNDDKVRKHFDIQAWVFVSDIFDILRITQTILESVTSQKCYSKDLNHLQVKLKDLLLEKKFLFVLDDVWNENYIYWDALKTSFGSGACGSKIIVTTRNEKIASMMGTVPNYYVHIMTEEDCWSLFVIHAFGIVDSIAYPDLEEIGRQIVRKCKGLPLAVKSLGGLLHCELNPRKWENVLMNDVWELSVKEC…	1157	8983	https://www.nature.com/articles/ncomms6315	https://www.ncbi.nlm.nih.gov/genome/15586?genome_assembly_id=219393
PlantKGA_124	Rosales	Rhamnaceae	Ziziphus	jujuba	Ziziphus jujuba	jujube	枣	chromosome	Yes	转录本	rna-XM_0250739071	rna-XM_02507390711288xxPlantKGA_124	gene-LOC107417455	CNL	full-length	NC_029683.1	146717	154845	-	Pfam	PF13855	Leucine rich repeat	Leucine-rich repeat	615	669	7.4e-07	MAAELVGGAFLSASFNLLFEKLASREVVDFIRGKKLNEWPLKKLTIMLLSANTVLNDAEEKQIKNRAVRKWLNELKEAIYDAEDLVYEIEAEALRCKIEGESRTQVLNFLPTAAFNMKVKQRIEEILDKLEFILQKKKFLGLKEGVPDSSGRLPTTSLVEESRVYGRDADKEVIVKLLLTDDSSGNKLSVIPVVGMGGIGKTTLAQIIYNDDKVRKHFDIQAWVFVSDIFDILRITQTILESVTSQKCYSKDLNHLQVKLKDLLLEKKFLFVLDDVWNENYIYWDALKTSFGSGACGSKIIVTTRNEKIASMMGTVPNYYVHIMTEEDCWSLFVIHAFGIVDSIAYPDLEEIGRQIVRKCKGLPLAVKSLGGLLHCELNPRKWENVLMNDVWELSVKEC…	1134	8129	https://www.nature.com/articles/ncomms6315	https://www.ncbi.nlm.nih.gov/genome/15586?genome_assembly_id=219393
PlantKGA_124	Rosales	Rhamnaceae	Ziziphus	jujuba	Ziziphus jujuba	jujube	枣	chromosome	Yes	转录本	rna-XM_0250739071	rna-XM_02507390711288xxPlantKGA_124	gene-LOC107417455	CNL	full-length	NC_029683.1	146717	154845	-	Pfam	PF00931	NB-ARC domain	NB-ARC	171	387	1.2e-54	MAAELVGGAFLSASFNLLFEKLASREVVDFIRGKKLNEWPLKKLTIMLLSANTVLNDAEEKQIKNRAVRKWLNELKEAIYDAEDLVYEIEAEALRCKIEGESRTQVLNFLPTAAFNMKVKQRIEEILDKLEFILQKKKFLGLKEGVPDSSGRLPTTSLVEESRVYGRDADKEVIVKLLLTDDSSGNKLSVIPVVGMGGIGKTTLAQIIYNDDKVRKHFDIQAWVFVSDIFDILRITQTILESVTSQKCYSKDLNHLQVKLKDLLLEKKFLFVLDDVWNENYIYWDALKTSFGSGACGSKIIVTTRNEKIASMMGTVPNYYVHIMTEEDCWSLFVIHAFGIVDSIAYPDLEEIGRQIVRKCKGLPLAVKSLGGLLHCELNPRKWENVLMNDVWELSVKEC…	1134	8129	https://www.nature.com/articles/ncomms6315	https://www.ncbi.nlm.nih.gov/genome/15586?genome_assembly_id=219393
PlantKGA_124	Rosales	Rhamnaceae	Ziziphus	jujuba	Ziziphus jujuba	jujube	枣	chromosome	Yes	转录本	rna-XM_0250739071	rna-XM_02507390711288xxPlantKGA_124	gene-LOC107417455	CNL	full-length	NC_029683.1	146717	154845	-	Pfam	PF18052	Rx N-terminal domain	Rx	N-terminal	10	103	8.6e-18	MAAELVGGAFLSASFNLLFEKLASREVVDFIRGKKLNEWPLKKLTIMLLSANTVLNDAEEKQIKNRAVRKWLNELKEAIYDAEDLVYEIEAEALRCKIEGESRTQVLNFLPTAAFNMKVKQRIEEILDKLEFILQKKKFLGLKEGVPDSSGRLPTTSLVEESRVYGRDADKEVIVKLLLTDDSSGNKLSVIPVVGMGGIGKTTLAQIIYNDDKVRKHFDIQAWVFVSDIFDILRITQTILESVTSQKCYSKDLNHLQVKLKDLLLEKKFLFVLDDVWNENYIYWDALKTSFGSGACGSKIIVTTRNEKIASMMGTVPNYYVHIMTEEDCWSLFVIHAFGIVDSIAYPDLEEIGRQIVRKCKGLPLAVKSLGGLLHCELNPRKWENVLMNDVWELSVKEC…	1134	8129	https://www.nature.com/articles/ncomms6315	https://www.ncbi.nlm.nih.gov/genome/15586?genome_assembly_id=219393
PlantKGA_124	Rosales	Rhamnaceae	Ziziphus	jujuba	Ziziphus jujuba	jujube	枣	chromosome	Yes	转录本	rna-XM_0250739081	rna-XM_02507390811288xxPlantKGA_124	gene-LOC107417455	CNL	full-length	NC_029683.1	149816	154845	-	Pfam	PF13855	Leucine rich repeat	Leucine-rich repeat	615	669	7.4e-07	MAAELVGGAFLSASFNLLFEKLASREVVDFIRGKKLNEWPLKKLTIMLLSANTVLNDAEEKQIKNRAVRKWLNELKEAIYDAEDLVYEIEAEALRCKIEGESRTQVLNFLPTAAFNMKVKQRIEEILDKLEFILQKKKFLGLKEGVPDSSGRLPTTSLVEESRVYGRDADKEVIVKLLLTDDSSGNKLSVIPVVGMGGIGKTTLAQIIYNDDKVRKHFDIQAWVFVSDIFDILRITQTILESVTSQKCYSKDLNHLQVKLKDLLLEKKFLFVLDDVWNENYIYWDALKTSFGSGACGSKIIVTTRNEKIASMMGTVPNYYVHIMTEEDCWSLFVIHAFGIVDSIAYPDLEEIGRQIVRKCKGLPLAVKSLGGLLHCELNPRKWENVLMNDVWELSVKEC…	1134	5030	https://www.nature.com/articles/ncomms6315	https://www.ncbi.nlm.nih.gov/genome/15586?genome_assembly_id=219393
PlantKGA_124	Rosales	Rhamnaceae	Ziziphus	jujuba	Ziziphus jujuba	jujube	枣	chromosome	Yes	转录本	rna-XM_0250739081	rna-XM_02507390811288xxPlantKGA_124	gene-LOC107417455	CNL	full-length	NC_029683.1	149816	154845	-	Pfam	PF00931	NB-ARC domain	NB-ARC	171	387	1.2e-54	MAAELVGGAFLSASFNLLFEKLASREVVDFIRGKKLNEWPLKKLTIMLLSANTVLNDAEEKQIKNRAVRKWLNELKEAIYDAEDLVYEIEAEALRCKIEGESRTQVLNFLPTAAFNMKVKQRIEEILDKLEFILQKKKFLGLKEGVPDSSGRLPTTSLVEESRVYGRDADKEVIVKLLLTDDSSGNKLSVIPVVGMGGIGKTTLAQIIYNDDKVRKHFDIQAWVFVSDIFDILRITQTILESVTSQKCYSKDLNHLQVKLKDLLLEKKFLFVLDDVWNENYIYWDALKTSFGSGACGSKIIVTTRNEKIASMMGTVPNYYVHIMTEEDCWSLFVIHAFGIVDSIAYPDLEEIGRQIVRKCKGLPLAVKSLGGLLHCELNPRKWENVLMNDVWELSVKEC…	1134	5030	https://www.nature.com/articles/ncomms6315	https://www.ncbi.nlm.nih.gov/genome/15586?genome_assembly_id=219393
PlantKGA_124	Rosales	Rhamnaceae	Ziziphus	jujuba	Ziziphus jujuba	jujube	枣	chromosome	Yes	转录本	rna-XM_0250739081	rna-XM_02507390811288xxPlantKGA_124	gene-LOC107417455	CNL	full-length	NC_029683.1	149816	154845	-	Pfam	PF18052	Rx N-terminal domain	Rx	N-terminal	10	103	8.6e-18	MAAELVGGAFLSASFNLLFEKLASREVVDFIRGKKLNEWPLKKLTIMLLSANTVLNDAEEKQIKNRAVRKWLNELKEAIYDAEDLVYEIEAEALRCKIEGESRTQVLNFLPTAAFNMKVKQRIEEILDKLEFILQKKKFLGLKEGVPDSSGRLPTTSLVEESRVYGRDADKEVIVKLLLTDDSSGNKLSVIPVVGMGGIGKTTLAQIIYNDDKVRKHFDIQAWVFVSDIFDILRITQTILESVTSQKCYSKDLNHLQVKLKDLLLEKKFLFVLDDVWNENYIYWDALKTSFGSGACGSKIIVTTRNEKIASMMGTVPNYYVHIMTEEDCWSLFVIHAFGIVDSIAYPDLEEIGRQIVRKCKGLPLAVKSLGGLLHCELNPRKWENVLMNDVWELSVKEC…	1134	5030	https://www.nature.com/articles/ncomms6315	https://www.ncbi.nlm.nih.gov/genome/15586?genome_assembly_id=219393
PlantKGA_124	Rosales	Rhamnaceae	Ziziphus	jujuba	Ziziphus jujuba	jujube	枣	chromosome	Yes	转录本	rna-XM_0160265032	rna-XM_01602650321288xxPlantKGA_124	gene-LOC107417847	N	partial	NC_029683.1	5115729	5120194	+	Pfam	PF00931	NB-ARC domain	NB-ARC	49	291	3.3e-54	MEAAQPIRLEFILDQKDSLGLKGDVQTKPSRRLLTTSSVEESGVYGRNNDKEAIIELLLTDNGSGNDNMSVIPIVGMGGIGKTTLAQLVYNDERVKKCFELKAWVFVSEEFDVFKITKTIKERVTSIIFKGQDLDLLQVQLEKALRDKKFLLVLDDIWNEDYFMWEVVKKPFECGAYGSKIIVTTRNESVASVMCNNVQSYQLATISDENCWKLFVKHVFNNVHPYVHPKLEEIGRQIVIKCKGLPLAVKSLGSLLRNQLNPDEWEKILQSDMWELPKEKNSILPALWLSYHYLPSHLKRCFAYCSVFPKNHEIDKEDLIKLWMAEDLLKAQKDKRIEEVGEESIKDLVSRSLFRQVLREPWYEKSPICYTMHDLVHDLATFVAGEFCLSLDVNNSNKF…	1058	4466	https://www.nature.com/articles/ncomms6315	https://www.ncbi.nlm.nih.gov/genome/15586?genome_assembly_id=219393
PlantKGA_124	Rosales	Rhamnaceae	Ziziphus	jujuba	Ziziphus jujuba	jujube	枣	chromosome	Yes	转录本	rna-XM_0250738631	rna-XM_02507386311288xxPlantKGA_124	gene-LOC107418501	N	partial	NC_029683.1	10996252	11000534	-	Pfam	PF00931	NB-ARC domain	NB-ARC	82	322	9.2e-50	MPGNEFSQQVCTFFSTLKQLAFRLKMVHKMKDVRKKLAGISANRKDFCLEERREETRVVSRVMEQTHSFVPEEQVIGREKDRIEIVESLLDDKVDETLSIISIVGIGGLGKTALAQLVFNDEKVQQHFELKMWVCVSDVFDLKIIVENIIKSATNESPNNLEMDQLQYILRRVLFGKQYLLVLDDVWNENRKKWLSLKNLLAHSEKGSRILITTRSKMVAEITSTVQPFQLGILDEENSWSLFEKMAFKEGKEETKSSNIVKTGMEIVKICRGIPLAIRTIGSMLYFKNPKTEWPSFSKKELFEISQEEDGGILPTLKLSYDHLPSHLKHCFAYCRLFPKYHKIDVQTLINLWMAQGFIKLKDSSQCPEDIGYEYFMDLLWRSFFQEVEKDEFDNVTAC…	719	4283	https://www.nature.com/articles/ncomms6315	https://www.ncbi.nlm.nih.gov/genome/15586?genome_assembly_id=219393
PlantKGA_124	Rosales	Rhamnaceae	Ziziphus	jujuba	Ziziphus jujuba	jujube	枣	chromosome	Yes	转录本	rna-XM_0250765661	rna-XM_02507656611288xxPlantKGA_124	gene-LOC107424113	N	partial	NC_029686.1	4146529	4151109	+	Pfam	PF00931	NB-ARC domain	NB-ARC	73	291	1e-29	MLLYLQSISQLSWMIINLREGIKFHQRLGKQSMNPRFGPECKLVQRIVEDVLLKLPKYISNEHFYGHLIGIGKKVEEIELSLSIGSTDVHIVGIWGMGGIGKTTLASVVYQRLSYSQFKGCCFIWNVREEYARHGANHLRKKLLSELLNDEAILKMDSPFVASPCILDRLRHTKVLIVLDDVDSSNQLEALVEGYYRLAPGSRIIVTTRNMQVLKKVTDRFYKVELLNHAESLELFRLHAFGKNSPVIDDEMVLEVTRYANGNPLALKVLGSFLHSKSKEEWKIALNKLKIIPNREIQDVLKISYEGLDDKEIQSIFLDIACLFDQSFTRDHVESILKASDPFVKIAISVLIDRSLIENRVSPIGNKLWMHDLIRQMGRTIVCDEHKEPGNRSRLWDPK…	1070	4581	https://www.nature.com/articles/ncomms6315	https://www.ncbi.nlm.nih.gov/genome/15586?genome_assembly_id=219393
PlantKGA_124	Rosales	Rhamnaceae	Ziziphus	jujuba	Ziziphus jujuba	jujube	枣	chromosome	Yes	转录本	rna-XM_0250792671	rna-XM_02507926711288xxPlantKGA_124	gene-LOC107431191	N	partial	NC_029689.1	16363362	16369307	-	Pfam	PF00931	NB-ARC domain	NB-ARC	5	212	4.1e-29	MDVRTIGLYGMGGIGKTTLSLAVFQKLSHHFESHCFLRNVRGEYEKHGIMELRKQLLSHLFYHDKTIQSLESHHLQERLCRTKVLIVLDDLDDAISQLNELLPKGYRFGAGSRIIVTTRDAQLVKSKTDKVYEVKRLNDVEALKLFCLHAFENNCDLKGYLALSKSAANYADGNPLALEVLGSSLRSKSVEEWKSALDELQTEPNPKIEKVLRISFDQLGKKDKKGFTPIQDVFLDIACFHDNGVDRKFVESITHYSGATKKISDLIDKCLIIEDYNRLSMHSLIRQMGQAIVCDENNEPGNRSRLWKAKDVCNVLERNTGSCKIEGILLDQSKLQKTVKVTRTAFSKMCHLRFLRFYEDEAYHGRALDSKMHLPSKGIKYLSDELRYLHWDLYPSKYL…	1063	5946	https://www.nature.com/articles/ncomms6315	https://www.ncbi.nlm.nih.gov/genome/15586?genome_assembly_id=219393
PlantKGA_123	Poales	Poaceae	Zea	mays	Zea mays	maize	玉米	chromosome	Yes	转录本	Zm00004b023810_T002	Zm00004b023810_T0021288xxPlantKGA_123	Zm00004b023810	L	partial	chr4	225033119	225043167	-	Pfam	PF13855	Leucine rich repeat	Leucine-rich repeat	123	179	2.3e-06	MHDLVHDLAMLVADDELLVINQECVVFKSDSPRYAMVFACKLENLHKNKLLAGLRALHIKDSDGLKFKWYNFSFVKCLRIMDISGLCTEKLPSSIGNMMQLRYLNASGIQCEVLPEAIGSLSKLQYLNLHGSRISALPDSVTKLGQLMHLDISDCVHLQTLPNSFCNLESLCFLSLKNCCRLSSLPDDLARLENLEKLNLSGCSCLDTLPKSLGELDSLKLLDLSGCMKLTMLPKSFISLTSLQYLNISSCSELDIPVDALNKLTKLNYIDMSCCPKLVGLPQEFCSLKHLHTLNLSDCSKLAYLPEKLGKMESIKFILLDGCTESVRKPILKHRLGAGLQSLPAFVVERKVDSIRSNIFQLEQEKFSELELYRLENIHTVDEAKALKMPDRSGLRSLG…	1209	10049	https://www.nature.com/articles/s41588-018-0158-0	https://download.maizegdb.org/Zm-W22-REFERENCE-NRGENE-2.0/
PlantKGA_123	Poales	Poaceae	Zea	mays	Zea mays	maize	玉米	chromosome	Yes	转录本	Zm00004b023810_T001	Zm00004b023810_T0011288xxPlantKGA_123	Zm00004b023810	CN	partial	chr4	225033119	225043167	-	Pfam	PF00931	NB-ARC domain	NB-ARC	191	408	6e-24	MVHVGEMLASAVIKEVVRRLPALLQAPVKGPAKMIRSFREDLDEMKMTLESIKATMAEAEQRSINDETARLWLKRLKRAAYDISDMFDEFEHGSPPGKKLQGPSWFEIMFSRDMAKKMKKMNKRLKEIAEQWKNYGGIGRVSCEPKNDAAEEQETTSSSSSAVVVGRRAEKQAVINILLSSNNTYPQETISHCTVIHGLGGVGKSELATSVFNDERIKEAFPQRAWVWLGQNFREKDIGRAIISIVECGSCNLEILESIYQHLRKVLLGRCLIVLDNLWDSVHLAKLQGELGSNVSILVTSRREIQLNMPRSTLFRLDPLSERFSLDLVKEVASSYFPAGDIPETAMEEIVKMCGGVPLALKSVASQLRPERSVKELLSLIRAISPPKSDYGTTDIQDR…	1693	10049	https://www.nature.com/articles/s41588-018-0158-0	https://download.maizegdb.org/Zm-W22-REFERENCE-NRGENE-2.0/
PlantKGA_123	Poales	Poaceae	Zea	mays	Zea mays	maize	玉米	chromosome	Yes	转录本	Zm00004b023810_T001	Zm00004b023810_T0011288xxPlantKGA_123	Zm00004b023810	CN	partial	chr4	225033119	225043167	-	Pfam	PF18052	Rx N-terminal domain	Rx	N-terminal	13	94	4.3e-17	MVHVGEMLASAVIKEVVRRLPALLQAPVKGPAKMIRSFREDLDEMKMTLESIKATMAEAEQRSINDETARLWLKRLKRAAYDISDMFDEFEHGSPPGKKLQGPSWFEIMFSRDMAKKMKKMNKRLKEIAEQWKNYGGIGRVSCEPKNDAAEEQETTSSSSSAVVVGRRAEKQAVINILLSSNNTYPQETISHCTVIHGLGGVGKSELATSVFNDERIKEAFPQRAWVWLGQNFREKDIGRAIISIVECGSCNLEILESIYQHLRKVLLGRCLIVLDNLWDSVHLAKLQGELGSNVSILVTSRREIQLNMPRSTLFRLDPLSERFSLDLVKEVASSYFPAGDIPETAMEEIVKMCGGVPLALKSVASQLRPERSVKELLSLIRAISPPKSDYGTTDIQDR…	1693	10049	https://www.nature.com/articles/s41588-018-0158-0	https://download.maizegdb.org/Zm-W22-REFERENCE-NRGENE-2.0/
PlantKGA_123	Poales	Poaceae	Zea	mays	Zea mays	maize	玉米	chromosome	Yes	转录本	Zm00004b023810_T003	Zm00004b023810_T0031288xxPlantKGA_123	Zm00004b023810	CN	partial	chr4	225037035	225043167	-	Pfam	PF18052	Rx N-terminal domain	Rx	N-terminal	13	94	3.7e-17	MVHVGEMLASAVIKEVVRRLPALLQAPVKGPAKMIRSFREDLDEMKMTLESIKATMAEAEQRSINDETARLWLKRLKRAAYDISDMFDEFEHGSPPGKKLQGPSWFEIMFSRDMAKKMKKMNKRLKEIAEQWKNYGGIGRVSCEPKNDAAEEQETTSSSSSAVVVGRRAEKQAVINILLSSNNTYPQETISHCTVIHGLGGVGKSELATSVFNDERIKEAFPQRAWVWLGQNFREKDIGRAIISIVECGSCNLEILESIYQHLRKVLLGRCLIVLDNLWDSVHLAKLQGELGSNVSILVTSRREIQLNMPRSTLFRLDPLSERFSLDLVKEVASSYFPAGDIPETAMEEIVKMCGGVPLALKSVASQLRPERSVKELLSLIRAISPPKSDYGTTDIQDR…	1519	6133	https://www.nature.com/articles/s41588-018-0158-0	https://download.maizegdb.org/Zm-W22-REFERENCE-NRGENE-2.0/
PlantKGA_123	Poales	Poaceae	Zea	mays	Zea mays	maize	玉米	chromosome	Yes	转录本	Zm00004b023810_T003	Zm00004b023810_T0031288xxPlantKGA_123	Zm00004b023810	CN	partial	chr4	225037035	225043167	-	Pfam	PF00931	NB-ARC domain	NB-ARC	191	408	5.2e-24	MVHVGEMLASAVIKEVVRRLPALLQAPVKGPAKMIRSFREDLDEMKMTLESIKATMAEAEQRSINDETARLWLKRLKRAAYDISDMFDEFEHGSPPGKKLQGPSWFEIMFSRDMAKKMKKMNKRLKEIAEQWKNYGGIGRVSCEPKNDAAEEQETTSSSSSAVVVGRRAEKQAVINILLSSNNTYPQETISHCTVIHGLGGVGKSELATSVFNDERIKEAFPQRAWVWLGQNFREKDIGRAIISIVECGSCNLEILESIYQHLRKVLLGRCLIVLDNLWDSVHLAKLQGELGSNVSILVTSRREIQLNMPRSTLFRLDPLSERFSLDLVKEVASSYFPAGDIPETAMEEIVKMCGGVPLALKSVASQLRPERSVKELLSLIRAISPPKSDYGTTDIQDR…	1519	6133	https://www.nature.com/articles/s41588-018-0158-0	https://download.maizegdb.org/Zm-W22-REFERENCE-NRGENE-2.0/
PlantKGA_123	Poales	Poaceae	Zea	mays	Zea mays	maize	玉米	chromosome	Yes	转录本	Zm00004b023810_T004	Zm00004b023810_T0041288xxPlantKGA_123	Zm00004b023810	CN	partial	chr4	225041207	225043167	-	Pfam	PF18052	Rx N-terminal domain	Rx	N-terminal	13	94	9.4e-18	MVHVGEMLASAVIKEVVRRLPALLQAPVKGPAKMIRSFREDLDEMKMTLESIKATMAEAEQRSINDETARLWLKRLKRAAYDISDMFDEFEHGSPPGKKLQGPSWFEIMFSRDMAKKMKKMNKRLKEIAEQWKNYGGIGRVSCEPKNDAAEEQETTSSSSSAVVVGRRAEKQAVINILLSSNNTYPQETISHCTVIHGLGGVGKSELATSVFNDERIKEAFPQRAWVWLGQNFREKDIGRAIISIVECGSCNLEILESIYQHLRKVLLGRCLIVLDNLWDSVHLAKLQGELGSNVSILVTSRREIQLNMPRSTLFRLDPLSERFSLDLVKEVASSYFPAGDIPETAMEEIVKMCGGVPLALKSVASQLRPERSVKELLSLIRAISPPKSDYGTTDIQDR…	479	1961	https://www.nature.com/articles/s41588-018-0158-0	https://download.maizegdb.org/Zm-W22-REFERENCE-NRGENE-2.0/
PlantKGA_123	Poales	Poaceae	Zea	mays	Zea mays	maize	玉米	chromosome	Yes	转录本	Zm00004b023810_T004	Zm00004b023810_T0041288xxPlantKGA_123	Zm00004b023810	CN	partial	chr4	225041207	225043167	-	Pfam	PF00931	NB-ARC domain	NB-ARC	191	408	5.9e-25	MVHVGEMLASAVIKEVVRRLPALLQAPVKGPAKMIRSFREDLDEMKMTLESIKATMAEAEQRSINDETARLWLKRLKRAAYDISDMFDEFEHGSPPGKKLQGPSWFEIMFSRDMAKKMKKMNKRLKEIAEQWKNYGGIGRVSCEPKNDAAEEQETTSSSSSAVVVGRRAEKQAVINILLSSNNTYPQETISHCTVIHGLGGVGKSELATSVFNDERIKEAFPQRAWVWLGQNFREKDIGRAIISIVECGSCNLEILESIYQHLRKVLLGRCLIVLDNLWDSVHLAKLQGELGSNVSILVTSRREIQLNMPRSTLFRLDPLSERFSLDLVKEVASSYFPAGDIPETAMEEIVKMCGGVPLALKSVASQLRPERSVKELLSLIRAISPPKSDYGTTDIQDR…	479	1961	https://www.nature.com/articles/s41588-018-0158-0	https://download.maizegdb.org/Zm-W22-REFERENCE-NRGENE-2.0/
PlantKGA_122	Vitales	Vitaceae	Vitis	vinifera	Vitis vinifera	grape	葡萄	chromosome	Yes	转录本	VITVvi_vCabSauv08_v11_Haplotig000015F_008ver10g091390t01	VITVvi_vCabSauv08_v11_Haplotig000015F_008ver10g091390t011288xxPlantKGA_122	VITVvi_vCabSauv08_v1.1_Haplotig000015F_008.ver1.0.g091390	TN	partial	VITVvi_vCabSauv08_v1.1.hap2.chr12	17252917	17260965	+	Pfam	PF00931	NB-ARC domain	NB-ARC	269	479	3.5e-21	MSFQSFCRVPRCFLSFSFLNVQPWSYLLFVYLVFSHSYHLEVTILWIDHSSYPSSNHSSSKLQMASSSTSLSVASSFSTHPWKYEVFLSFRGEDTRKNFTDHLHEALRRNGIHAFIDDQLRRGEQISSALLRAIEESRFSIIIFSEHYASSSWCLDELTKILECVKVGGHTAFPVFYNVDPSHVRKQTGSYGVAFTKHEQVYRDNMEKVSKWREALTAVSGLSGWDSRNEHESEFIKEIVSKIWKELNDASSCNMEALVGMDSHIQKMFSLLRIGSDDVRMVGIWGMAGIGKTTIAEAVYQKIRTQFEGCCFLSNVREKSQNNDPAVIQMKLLSQIFEKGNLNTGLLSGGINVIEKTLHSMRVLIVLDDVDCPQQLEVLAGNHNWFGPGSRIIITTREK…	1006	8049	https://www.nature.com/articles/s41467-020-16700-z	http://www.grapegenomics.com/pages/VvCabSauv/download.php
PlantKGA_122	Vitales	Vitaceae	Vitis	vinifera	Vitis vinifera	grape	葡萄	chromosome	Yes	转录本	VITVvi_vCabSauv08_v11_Haplotig000015F_008ver10g091390t01	VITVvi_vCabSauv08_v11_Haplotig000015F_008ver10g091390t011288xxPlantKGA_122	VITVvi_vCabSauv08_v1.1_Haplotig000015F_008.ver1.0.g091390	TN	partial	VITVvi_vCabSauv08_v1.1.hap2.chr12	17252917	17260965	+	Pfam	PF01582	TIR domain	Toll/interleukin-1 receptor homology (TIR) domain	83	259	1.1e-50	MSFQSFCRVPRCFLSFSFLNVQPWSYLLFVYLVFSHSYHLEVTILWIDHSSYPSSNHSSSKLQMASSSTSLSVASSFSTHPWKYEVFLSFRGEDTRKNFTDHLHEALRRNGIHAFIDDQLRRGEQISSALLRAIEESRFSIIIFSEHYASSSWCLDELTKILECVKVGGHTAFPVFYNVDPSHVRKQTGSYGVAFTKHEQVYRDNMEKVSKWREALTAVSGLSGWDSRNEHESEFIKEIVSKIWKELNDASSCNMEALVGMDSHIQKMFSLLRIGSDDVRMVGIWGMAGIGKTTIAEAVYQKIRTQFEGCCFLSNVREKSQNNDPAVIQMKLLSQIFEKGNLNTGLLSGGINVIEKTLHSMRVLIVLDDVDCPQQLEVLAGNHNWFGPGSRIIITTREK…	1006	8049	https://www.nature.com/articles/s41467-020-16700-z	http://www.grapegenomics.com/pages/VvCabSauv/download.php
PlantKGA_122	Vitales	Vitaceae	Vitis	vinifera	Vitis vinifera	grape	葡萄	chromosome	Yes	转录本	VITVvi_vCabSauv08_v11_Haplotig000015F_008ver10g091390t02	VITVvi_vCabSauv08_v11_Haplotig000015F_008ver10g091390t021288xxPlantKGA_122	VITVvi_vCabSauv08_v1.1_Haplotig000015F_008.ver1.0.g091390	TN	partial	VITVvi_vCabSauv08_v1.1.hap2.chr12	17252917	17260965	+	Pfam	PF00931	NB-ARC domain	NB-ARC	269	479	3.5e-21	MSFQSFCRVPRCFLSFSFLNVQPWSYLLFVYLVFSHSYHLEVTILWIDHSSYPSSNHSSSKLQMASSSTSLSVASSFSTHPWKYEVFLSFRGEDTRKNFTDHLHEALRRNGIHAFIDDQLRRGEQISSALLRAIEESRFSIIIFSEHYASSSWCLDELTKILECVKVGGHTAFPVFYNVDPSHVRKQTGSYGVAFTKHEQVYRDNMEKVSKWREALTAVSGLSGWDSRNEHESEFIKEIVSKIWKELNDASSCNMEALVGMDSHIQKMFSLLRIGSDDVRMVGIWGMAGIGKTTIAEAVYQKIRTQFEGCCFLSNVREKSQNNDPAVIQMKLLSQIFEKGNLNTGLLSGGINVIEKTLHSMRVLIVLDDVDCPQQLEVLAGNHNWFGPGSRIIITTREK…	1006	8049	https://www.nature.com/articles/s41467-020-16700-z	http://www.grapegenomics.com/pages/VvCabSauv/download.php
PlantKGA_122	Vitales	Vitaceae	Vitis	vinifera	Vitis vinifera	grape	葡萄	chromosome	Yes	转录本	VITVvi_vCabSauv08_v11_Haplotig000015F_008ver10g091390t02	VITVvi_vCabSauv08_v11_Haplotig000015F_008ver10g091390t021288xxPlantKGA_122	VITVvi_vCabSauv08_v1.1_Haplotig000015F_008.ver1.0.g091390	TN	partial	VITVvi_vCabSauv08_v1.1.hap2.chr12	17252917	17260965	+	Pfam	PF01582	TIR domain	Toll/interleukin-1 receptor homology (TIR) domain	83	259	1.1e-50	MSFQSFCRVPRCFLSFSFLNVQPWSYLLFVYLVFSHSYHLEVTILWIDHSSYPSSNHSSSKLQMASSSTSLSVASSFSTHPWKYEVFLSFRGEDTRKNFTDHLHEALRRNGIHAFIDDQLRRGEQISSALLRAIEESRFSIIIFSEHYASSSWCLDELTKILECVKVGGHTAFPVFYNVDPSHVRKQTGSYGVAFTKHEQVYRDNMEKVSKWREALTAVSGLSGWDSRNEHESEFIKEIVSKIWKELNDASSCNMEALVGMDSHIQKMFSLLRIGSDDVRMVGIWGMAGIGKTTIAEAVYQKIRTQFEGCCFLSNVREKSQNNDPAVIQMKLLSQIFEKGNLNTGLLSGGINVIEKTLHSMRVLIVLDDVDCPQQLEVLAGNHNWFGPGSRIIITTREK…	1006	8049	https://www.nature.com/articles/s41467-020-16700-z	http://www.grapegenomics.com/pages/VvCabSauv/download.php
PlantKGA_122	Vitales	Vitaceae	Vitis	vinifera	Vitis vinifera	grape	葡萄	chromosome	Yes	转录本	VITVvi_vCabSauv08_v11_Haplotig000015F_008ver10g091390t04	VITVvi_vCabSauv08_v11_Haplotig000015F_008ver10g091390t041288xxPlantKGA_122	VITVvi_vCabSauv08_v1.1_Haplotig000015F_008.ver1.0.g091390	TN	partial	VITVvi_vCabSauv08_v1.1.hap2.chr12	17252917	17260965	+	Pfam	PF00931	NB-ARC domain	NB-ARC	269	479	3.5e-21	MSFQSFCRVPRCFLSFSFLNVQPWSYLLFVYLVFSHSYHLEVTILWIDHSSYPSSNHSSSKLQMASSSTSLSVASSFSTHPWKYEVFLSFRGEDTRKNFTDHLHEALRRNGIHAFIDDQLRRGEQISSALLRAIEESRFSIIIFSEHYASSSWCLDELTKILECVKVGGHTAFPVFYNVDPSHVRKQTGSYGVAFTKHEQVYRDNMEKVSKWREALTAVSGLSGWDSRNEHESEFIKEIVSKIWKELNDASSCNMEALVGMDSHIQKMFSLLRIGSDDVRMVGIWGMAGIGKTTIAEAVYQKIRTQFEGCCFLSNVREKSQNNDPAVIQMKLLSQIFEKGNLNTGLLSGGINVIEKTLHSMRVLIVLDDVDCPQQLEVLAGNHNWFGPGSRIIITTREK…	1006	8049	https://www.nature.com/articles/s41467-020-16700-z	http://www.grapegenomics.com/pages/VvCabSauv/download.php
PlantKGA_122	Vitales	Vitaceae	Vitis	vinifera	Vitis vinifera	grape	葡萄	chromosome	Yes	转录本	VITVvi_vCabSauv08_v11_Haplotig000015F_008ver10g091390t04	VITVvi_vCabSauv08_v11_Haplotig000015F_008ver10g091390t041288xxPlantKGA_122	VITVvi_vCabSauv08_v1.1_Haplotig000015F_008.ver1.0.g091390	TN	partial	VITVvi_vCabSauv08_v1.1.hap2.chr12	17252917	17260965	+	Pfam	PF01582	TIR domain	Toll/interleukin-1 receptor homology (TIR) domain	83	259	1.1e-50	MSFQSFCRVPRCFLSFSFLNVQPWSYLLFVYLVFSHSYHLEVTILWIDHSSYPSSNHSSSKLQMASSSTSLSVASSFSTHPWKYEVFLSFRGEDTRKNFTDHLHEALRRNGIHAFIDDQLRRGEQISSALLRAIEESRFSIIIFSEHYASSSWCLDELTKILECVKVGGHTAFPVFYNVDPSHVRKQTGSYGVAFTKHEQVYRDNMEKVSKWREALTAVSGLSGWDSRNEHESEFIKEIVSKIWKELNDASSCNMEALVGMDSHIQKMFSLLRIGSDDVRMVGIWGMAGIGKTTIAEAVYQKIRTQFEGCCFLSNVREKSQNNDPAVIQMKLLSQIFEKGNLNTGLLSGGINVIEKTLHSMRVLIVLDDVDCPQQLEVLAGNHNWFGPGSRIIITTREK…	1006	8049	https://www.nature.com/articles/s41467-020-16700-z	http://www.grapegenomics.com/pages/VvCabSauv/download.php
PlantKGA_122	Vitales	Vitaceae	Vitis	vinifera	Vitis vinifera	grape	葡萄	chromosome	Yes	转录本	VITVvi_vCabSauv08_v11_Haplotig000159F_003ver10g234560t03	VITVvi_vCabSauv08_v11_Haplotig000159F_003ver10g234560t031288xxPlantKGA_122	VITVvi_vCabSauv08_v1.1_Haplotig000159F_003.ver1.0.g234560	TN	partial	VITVvi_vCabSauv08_v1.1.hap1.chr15	5771863	5780181	-	Pfam	PF01582	TIR domain	Toll/interleukin-1 receptor homology (TIR) domain	22	193	1e-50	MASSTTQIFSSSTSTSNPQFTYDVFLSFRGEDTRSTFTDHLYSALVSNGIHTFRDDEELEKGGVIAGELLNAIEESRIFIIIFSKDYANSSWCLNELEKITECMATNDQQIILPIFYHVDPSEVRKQTGTYGEAFADHEKDADQEKKEKIQKWRIALTEASNLAGYDRQKYQYESKLIMEIIDDILKKLNPKVLYVNEDICGKELRLKELKSLLSIELIDDVRMIGIYGIGGIGKTTIAKMVYNDVLCHFKGSSFLEDVKERSKCHHGRLQLLQEFLHGTLMVKDLKLSNIDEGINMIKNRLCRKRILLILDDVDHLDQLKLLVGSCEWFGPGSRIIITTRDKHLLNVHRVDAVYEVKELDHKEAIQLFSRHAFKQNIPPKNYEDLSNCVINYAKGLPL…	1254	8319	https://www.nature.com/articles/s41467-020-16700-z	http://www.grapegenomics.com/pages/VvCabSauv/download.php
PlantKGA_122	Vitales	Vitaceae	Vitis	vinifera	Vitis vinifera	grape	葡萄	chromosome	Yes	转录本	VITVvi_vCabSauv08_v11_Haplotig000159F_003ver10g234560t03	VITVvi_vCabSauv08_v11_Haplotig000159F_003ver10g234560t031288xxPlantKGA_122	VITVvi_vCabSauv08_v1.1_Haplotig000159F_003.ver1.0.g234560	TN	partial	VITVvi_vCabSauv08_v1.1.hap1.chr15	5771863	5780181	-	Pfam	PF00931	NB-ARC domain	NB-ARC	220	428	9.4e-29	MASSTTQIFSSSTSTSNPQFTYDVFLSFRGEDTRSTFTDHLYSALVSNGIHTFRDDEELEKGGVIAGELLNAIEESRIFIIIFSKDYANSSWCLNELEKITECMATNDQQIILPIFYHVDPSEVRKQTGTYGEAFADHEKDADQEKKEKIQKWRIALTEASNLAGYDRQKYQYESKLIMEIIDDILKKLNPKVLYVNEDICGKELRLKELKSLLSIELIDDVRMIGIYGIGGIGKTTIAKMVYNDVLCHFKGSSFLEDVKERSKCHHGRLQLLQEFLHGTLMVKDLKLSNIDEGINMIKNRLCRKRILLILDDVDHLDQLKLLVGSCEWFGPGSRIIITTRDKHLLNVHRVDAVYEVKELDHKEAIQLFSRHAFKQNIPPKNYEDLSNCVINYAKGLPL…	1254	8319	https://www.nature.com/articles/s41467-020-16700-z	http://www.grapegenomics.com/pages/VvCabSauv/download.php
PlantKGA_122	Vitales	Vitaceae	Vitis	vinifera	Vitis vinifera	grape	葡萄	chromosome	Yes	转录本	VITVvi_vCabSauv08_v11_Haplotig000175F_001ver10g237630t01	VITVvi_vCabSauv08_v11_Haplotig000175F_001ver10g237630t011288xxPlantKGA_122	VITVvi_vCabSauv08_v1.1_Haplotig000175F_001.ver1.0.g237630	TN	partial	VITVvi_vCabSauv08_v1.1.hap2.chr18	26510647	26515717	+	Pfam	PF00931	NB-ARC domain	NB-ARC	202	438	2.1e-27	MASANRRRASSSSTPVRPWDYEVFLSFRGEDTRTNFTDHLYAALIRKGIVTFRDDEGLSRGEEIAPSLLTAIEKSRCALVILSEHYADSKWCLKELAKIIECRAEKGLMVYPVFYHVDPADVRHQRGSYGDAFDNHERNGLDPRQTQRWRDALMEVDNLAGWHLQSGYESELVNDITRAILTRFTRKHLHVDKNLIGMDDHSEEIISQMIDPLSNDVRMIGIYGLGGIGKTTIAKVVYNQIASLFMITSFIANVREDSKSRGLLYLQKQLLHNILPSRKNFISTVDEGIHMIKNRLCFKKVLLVLDDVNELEQLEALAGDCNWFGPGSRIIVTTRDRHLLNVHKMNSFYEVKVLKHEEAVELFSWHAFGQGHPKEGYETLSHSMVRCVDRLPLGLKVLG…	973	5071	https://www.nature.com/articles/s41467-020-16700-z	http://www.grapegenomics.com/pages/VvCabSauv/download.php
PlantKGA_122	Vitales	Vitaceae	Vitis	vinifera	Vitis vinifera	grape	葡萄	chromosome	Yes	转录本	VITVvi_vCabSauv08_v11_Haplotig000175F_001ver10g237630t01	VITVvi_vCabSauv08_v11_Haplotig000175F_001ver10g237630t011288xxPlantKGA_122	VITVvi_vCabSauv08_v1.1_Haplotig000175F_001.ver1.0.g237630	TN	partial	VITVvi_vCabSauv08_v1.1.hap2.chr18	26510647	26515717	+	Pfam	PF01582	TIR domain	Toll/interleukin-1 receptor homology (TIR) domain	21	183	1.7e-45	MASANRRRASSSSTPVRPWDYEVFLSFRGEDTRTNFTDHLYAALIRKGIVTFRDDEGLSRGEEIAPSLLTAIEKSRCALVILSEHYADSKWCLKELAKIIECRAEKGLMVYPVFYHVDPADVRHQRGSYGDAFDNHERNGLDPRQTQRWRDALMEVDNLAGWHLQSGYESELVNDITRAILTRFTRKHLHVDKNLIGMDDHSEEIISQMIDPLSNDVRMIGIYGLGGIGKTTIAKVVYNQIASLFMITSFIANVREDSKSRGLLYLQKQLLHNILPSRKNFISTVDEGIHMIKNRLCFKKVLLVLDDVNELEQLEALAGDCNWFGPGSRIIVTTRDRHLLNVHKMNSFYEVKVLKHEEAVELFSWHAFGQGHPKEGYETLSHSMVRCVDRLPLGLKVLG…	973	5071	https://www.nature.com/articles/s41467-020-16700-z	http://www.grapegenomics.com/pages/VvCabSauv/download.php
PlantKGA_122	Vitales	Vitaceae	Vitis	vinifera	Vitis vinifera	grape	葡萄	chromosome	Yes	转录本	VITVvi_vCabSauv08_v11_Primary000015Fver10g343780t02	VITVvi_vCabSauv08_v11_Primary000015Fver10g343780t021288xxPlantKGA_122	VITVvi_vCabSauv08_v1.1_Primary000015F.ver1.0.g343780	TN	partial	VITVvi_vCabSauv08_v1.1.hap1.chr12	20873918	20881958	+	Pfam	PF00931	NB-ARC domain	NB-ARC	269	479	5.5e-21	MSFQSFCRVPRCFLSFSFLNVQPWSYLLFVYLVFSHSYHLEVTILWIDHSSYPSSNHSSSKLQMASSSTSLSVASSSSTHPWKYEVFLSFRGEDTRKNFTDHLHEALRRNGIHAFIDDQLRRGEQISSALLRAIEESRFSIIIFSEHYASSSWCLDELTKILECVKVGGHTAFPVFYNVDPSHVRKQTGSYGVAFTKHEQVYRDNMEKVSKWREALTAVSGLSGWDSRNEHESEFIKEIVSKIWKELNDASSCNMEALVGMDSHIQKMFSLLRIGSDDVRMVGIWGMAGIGKTTIAEAVYQKIRTQFEGCCFLSNVREKSQNNDPAVIQMKLLSQIFEKGNLNTGLLSGGINVIEKTLHSMRVLIVLDDVDCPQQLEVLAGNHNWFGPGSRIIITTREK…	1316	8041	https://www.nature.com/articles/s41467-020-16700-z	http://www.grapegenomics.com/pages/VvCabSauv/download.php
PlantKGA_122	Vitales	Vitaceae	Vitis	vinifera	Vitis vinifera	grape	葡萄	chromosome	Yes	转录本	VITVvi_vCabSauv08_v11_Primary000015Fver10g343780t02	VITVvi_vCabSauv08_v11_Primary000015Fver10g343780t021288xxPlantKGA_122	VITVvi_vCabSauv08_v1.1_Primary000015F.ver1.0.g343780	TN	partial	VITVvi_vCabSauv08_v1.1.hap1.chr12	20873918	20881958	+	Pfam	PF01582	TIR domain	Toll/interleukin-1 receptor homology (TIR) domain	83	259	1.6e-50	MSFQSFCRVPRCFLSFSFLNVQPWSYLLFVYLVFSHSYHLEVTILWIDHSSYPSSNHSSSKLQMASSSTSLSVASSSSTHPWKYEVFLSFRGEDTRKNFTDHLHEALRRNGIHAFIDDQLRRGEQISSALLRAIEESRFSIIIFSEHYASSSWCLDELTKILECVKVGGHTAFPVFYNVDPSHVRKQTGSYGVAFTKHEQVYRDNMEKVSKWREALTAVSGLSGWDSRNEHESEFIKEIVSKIWKELNDASSCNMEALVGMDSHIQKMFSLLRIGSDDVRMVGIWGMAGIGKTTIAEAVYQKIRTQFEGCCFLSNVREKSQNNDPAVIQMKLLSQIFEKGNLNTGLLSGGINVIEKTLHSMRVLIVLDDVDCPQQLEVLAGNHNWFGPGSRIIITTREK…	1316	8041	https://www.nature.com/articles/s41467-020-16700-z	http://www.grapegenomics.com/pages/VvCabSauv/download.php
PlantKGA_122	Vitales	Vitaceae	Vitis	vinifera	Vitis vinifera	grape	葡萄	chromosome	Yes	转录本	VITVvi_vCabSauv08_v11_Primary000015Fver10g343780t03	VITVvi_vCabSauv08_v11_Primary000015Fver10g343780t031288xxPlantKGA_122	VITVvi_vCabSauv08_v1.1_Primary000015F.ver1.0.g343780	TN	partial	VITVvi_vCabSauv08_v1.1.hap1.chr12	20873918	20881958	+	Pfam	PF00931	NB-ARC domain	NB-ARC	269	479	5.5e-21	MSFQSFCRVPRCFLSFSFLNVQPWSYLLFVYLVFSHSYHLEVTILWIDHSSYPSSNHSSSKLQMASSSTSLSVASSSSTHPWKYEVFLSFRGEDTRKNFTDHLHEALRRNGIHAFIDDQLRRGEQISSALLRAIEESRFSIIIFSEHYASSSWCLDELTKILECVKVGGHTAFPVFYNVDPSHVRKQTGSYGVAFTKHEQVYRDNMEKVSKWREALTAVSGLSGWDSRNEHESEFIKEIVSKIWKELNDASSCNMEALVGMDSHIQKMFSLLRIGSDDVRMVGIWGMAGIGKTTIAEAVYQKIRTQFEGCCFLSNVREKSQNNDPAVIQMKLLSQIFEKGNLNTGLLSGGINVIEKTLHSMRVLIVLDDVDCPQQLEVLAGNHNWFGPGSRIIITTREK…	1316	8041	https://www.nature.com/articles/s41467-020-16700-z	http://www.grapegenomics.com/pages/VvCabSauv/download.php
PlantKGA_122	Vitales	Vitaceae	Vitis	vinifera	Vitis vinifera	grape	葡萄	chromosome	Yes	转录本	VITVvi_vCabSauv08_v11_Primary000015Fver10g343780t03	VITVvi_vCabSauv08_v11_Primary000015Fver10g343780t031288xxPlantKGA_122	VITVvi_vCabSauv08_v1.1_Primary000015F.ver1.0.g343780	TN	partial	VITVvi_vCabSauv08_v1.1.hap1.chr12	20873918	20881958	+	Pfam	PF01582	TIR domain	Toll/interleukin-1 receptor homology (TIR) domain	83	259	1.6e-50	MSFQSFCRVPRCFLSFSFLNVQPWSYLLFVYLVFSHSYHLEVTILWIDHSSYPSSNHSSSKLQMASSSTSLSVASSSSTHPWKYEVFLSFRGEDTRKNFTDHLHEALRRNGIHAFIDDQLRRGEQISSALLRAIEESRFSIIIFSEHYASSSWCLDELTKILECVKVGGHTAFPVFYNVDPSHVRKQTGSYGVAFTKHEQVYRDNMEKVSKWREALTAVSGLSGWDSRNEHESEFIKEIVSKIWKELNDASSCNMEALVGMDSHIQKMFSLLRIGSDDVRMVGIWGMAGIGKTTIAEAVYQKIRTQFEGCCFLSNVREKSQNNDPAVIQMKLLSQIFEKGNLNTGLLSGGINVIEKTLHSMRVLIVLDDVDCPQQLEVLAGNHNWFGPGSRIIITTREK…	1316	8041	https://www.nature.com/articles/s41467-020-16700-z	http://www.grapegenomics.com/pages/VvCabSauv/download.php
PlantKGA_122	Vitales	Vitaceae	Vitis	vinifera	Vitis vinifera	grape	葡萄	chromosome	Yes	转录本	VITVvi_vCabSauv08_v11_Primary000015Fver10g343780t04	VITVvi_vCabSauv08_v11_Primary000015Fver10g343780t041288xxPlantKGA_122	VITVvi_vCabSauv08_v1.1_Primary000015F.ver1.0.g343780	TN	partial	VITVvi_vCabSauv08_v1.1.hap1.chr12	20874068	20881048	+	Pfam	PF00931	NB-ARC domain	NB-ARC	206	416	5e-21	MASSSTSLSVASSSSTHPWKYEVFLSFRGEDTRKNFTDHLHEALRRNGIHAFIDDQLRRGEQISSALLRAIEESRFSIIIFSEHYASSSWCLDELTKILECVKVGGHTAFPVFYNVDPSHVRKQTGSYGVAFTKHEQVYRDNMEKVSKWREALTAVSGLSGWDSRNEHESEFIKEIVSKIWKELNDASSCNMEALVGMDSHIQKMFSLLRIGSDDVRMVGIWGMAGIGKTTIAEAVYQKIRTQFEGCCFLSNVREKSQNNDPAVIQMKLLSQIFEKGNLNTGLLSGGINVIEKTLHSMRVLIVLDDVDCPQQLEVLAGNHNWFGPGSRIIITTREKHLLDEKVEIYIVKELNKDEARKLFYQHAFKYKPPAGDFVQLCDRALNYTKGIPLALKILGRFL…	1248	6981	https://www.nature.com/articles/s41467-020-16700-z	http://www.grapegenomics.com/pages/VvCabSauv/download.php
PlantKGA_122	Vitales	Vitaceae	Vitis	vinifera	Vitis vinifera	grape	葡萄	chromosome	Yes	转录本	VITVvi_vCabSauv08_v11_Primary000015Fver10g343780t04	VITVvi_vCabSauv08_v11_Primary000015Fver10g343780t041288xxPlantKGA_122	VITVvi_vCabSauv08_v1.1_Primary000015F.ver1.0.g343780	TN	partial	VITVvi_vCabSauv08_v1.1.hap1.chr12	20874068	20881048	+	Pfam	PF01582	TIR domain	Toll/interleukin-1 receptor homology (TIR) domain	20	196	1.5e-50	MASSSTSLSVASSSSTHPWKYEVFLSFRGEDTRKNFTDHLHEALRRNGIHAFIDDQLRRGEQISSALLRAIEESRFSIIIFSEHYASSSWCLDELTKILECVKVGGHTAFPVFYNVDPSHVRKQTGSYGVAFTKHEQVYRDNMEKVSKWREALTAVSGLSGWDSRNEHESEFIKEIVSKIWKELNDASSCNMEALVGMDSHIQKMFSLLRIGSDDVRMVGIWGMAGIGKTTIAEAVYQKIRTQFEGCCFLSNVREKSQNNDPAVIQMKLLSQIFEKGNLNTGLLSGGINVIEKTLHSMRVLIVLDDVDCPQQLEVLAGNHNWFGPGSRIIITTREKHLLDEKVEIYIVKELNKDEARKLFYQHAFKYKPPAGDFVQLCDRALNYTKGIPLALKILGRFL…	1248	6981	https://www.nature.com/articles/s41467-020-16700-z	http://www.grapegenomics.com/pages/VvCabSauv/download.php
PlantKGA_122	Vitales	Vitaceae	Vitis	vinifera	Vitis vinifera	grape	葡萄	chromosome	Yes	转录本	VITVvi_vCabSauv08_v11_Primary000071Fver10g452580t01	VITVvi_vCabSauv08_v11_Primary000071Fver10g452580t011288xxPlantKGA_122	VITVvi_vCabSauv08_v1.1_Primary000071F.ver1.0.g452580	TN	partial	VITVvi_vCabSauv08_v1.1.hap2.chr18	32531515	32538838	+	Pfam	PF01582	TIR domain	Toll/interleukin-1 receptor homology (TIR) domain	19	188	5.9e-46	MASTSAQKASSSPSTPHSYEVFISFRGEDTRKNFTDHLYTTLVANGIHTFRDDEELEKGGDIASDLLRAIEESKIFIIIFSTNYANSRWCLNELVKIFECTTQKQSTILPIFYHVNPSDVRKQSGSYGDAFVDHEKDADEKKMEVIQKWRTALNQVASLCGLHVDEQYETLVVKEITDDIIRRLNRKPLNVGKNIVGMDFHLEKLKSLMNIELNEVRVVGIYGIGGIGKTTIAKAVYNDISYQFDGSSFLNNVRERSKDNALQLQQELLHGILKGKSPKVSNMDEGIQMIKRSLSSKRVLVVFDDVDDLMQIENLAEEHSWFGPRSRIIITTRHKHFLTQYGVKESYEVPILHDAEAIELFSWWAFKQNLPNEIYKNLSYQVVDYAKGLPLALEVLGSF…	953	7324	https://www.nature.com/articles/s41467-020-16700-z	http://www.grapegenomics.com/pages/VvCabSauv/download.php
PlantKGA_122	Vitales	Vitaceae	Vitis	vinifera	Vitis vinifera	grape	葡萄	chromosome	Yes	转录本	VITVvi_vCabSauv08_v11_Primary000071Fver10g452580t01	VITVvi_vCabSauv08_v11_Primary000071Fver10g452580t011288xxPlantKGA_122	VITVvi_vCabSauv08_v1.1_Primary000071F.ver1.0.g452580	TN	partial	VITVvi_vCabSauv08_v1.1.hap2.chr18	32531515	32538838	+	Pfam	PF00931	NB-ARC domain	NB-ARC	207	428	1e-30	MASTSAQKASSSPSTPHSYEVFISFRGEDTRKNFTDHLYTTLVANGIHTFRDDEELEKGGDIASDLLRAIEESKIFIIIFSTNYANSRWCLNELVKIFECTTQKQSTILPIFYHVNPSDVRKQSGSYGDAFVDHEKDADEKKMEVIQKWRTALNQVASLCGLHVDEQYETLVVKEITDDIIRRLNRKPLNVGKNIVGMDFHLEKLKSLMNIELNEVRVVGIYGIGGIGKTTIAKAVYNDISYQFDGSSFLNNVRERSKDNALQLQQELLHGILKGKSPKVSNMDEGIQMIKRSLSSKRVLVVFDDVDDLMQIENLAEEHSWFGPRSRIIITTRHKHFLTQYGVKESYEVPILHDAEAIELFSWWAFKQNLPNEIYKNLSYQVVDYAKGLPLALEVLGSF…	953	7324	https://www.nature.com/articles/s41467-020-16700-z	http://www.grapegenomics.com/pages/VvCabSauv/download.php
PlantKGA_122	Vitales	Vitaceae	Vitis	vinifera	Vitis vinifera	grape	葡萄	chromosome	Yes	转录本	VITVvi_vCabSauv08_v11_Primary000253Fver10g580570t02	VITVvi_vCabSauv08_v11_Primary000253Fver10g580570t021288xxPlantKGA_122	VITVvi_vCabSauv08_v1.1_Primary000253F.ver1.0.g580570	TN	partial	VITVvi_vCabSauv08_v1.1.hap1.chr18	33910043	33920018	-	Pfam	PF01582	TIR domain	Toll/interleukin-1 receptor homology (TIR) domain	20	187	8.7e-52	MAPSSTQKPSSSSAPTPKCNYDVFLSFRGEDTRYSFIDHLFVSLDRMGINTFRDNKLDRGGKIAQELLSTIEGSRYSIIVFSERYADSKWCLDELTKIMECKKEMDQVVLPVFYHVDPSDVRKQTGSFGKAFAKHGKTVDEEKVQRWRAAMTEAGSLSGWHVIKDHEYESKPIEEIINHILKRLNPKFLPIKEHMVGMDVHLEELKSLLKMQLDDVRMVGIYGIGGIGKTTIAKMVYNDILCQFNGASFLEGVKNRSKCYNDQLQLLQELLHGIMEGGHLESIYDGMNMIKGRLGSKKVLVVFDDVDDSNEVQSFVRSYERFGPGSRIIITTRDKHLLDEYGVDASYEAKGMEQVEAISYDLSRSKEMQVNKQVFESMKNLRFLKLHWGGYLGFMTKTN…	1120	9976	https://www.nature.com/articles/s41467-020-16700-z	http://www.grapegenomics.com/pages/VvCabSauv/download.php
PlantKGA_122	Vitales	Vitaceae	Vitis	vinifera	Vitis vinifera	grape	葡萄	chromosome	Yes	转录本	VITVvi_vCabSauv08_v11_Primary000253Fver10g580570t02	VITVvi_vCabSauv08_v11_Primary000253Fver10g580570t021288xxPlantKGA_122	VITVvi_vCabSauv08_v1.1_Primary000253F.ver1.0.g580570	TN	partial	VITVvi_vCabSauv08_v1.1.hap1.chr18	33910043	33920018	-	Pfam	PF00931	NB-ARC domain	NB-ARC	202	369	5.8e-15	MAPSSTQKPSSSSAPTPKCNYDVFLSFRGEDTRYSFIDHLFVSLDRMGINTFRDNKLDRGGKIAQELLSTIEGSRYSIIVFSERYADSKWCLDELTKIMECKKEMDQVVLPVFYHVDPSDVRKQTGSFGKAFAKHGKTVDEEKVQRWRAAMTEAGSLSGWHVIKDHEYESKPIEEIINHILKRLNPKFLPIKEHMVGMDVHLEELKSLLKMQLDDVRMVGIYGIGGIGKTTIAKMVYNDILCQFNGASFLEGVKNRSKCYNDQLQLLQELLHGIMEGGHLESIYDGMNMIKGRLGSKKVLVVFDDVDDSNEVQSFVRSYERFGPGSRIIITTRDKHLLDEYGVDASYEAKGMEQVEAISYDLSRSKEMQVNKQVFESMKNLRFLKLHWGGYLGFMTKTN…	1120	9976	https://www.nature.com/articles/s41467-020-16700-z	http://www.grapegenomics.com/pages/VvCabSauv/download.php
PlantKGA_122	Vitales	Vitaceae	Vitis	vinifera	Vitis vinifera	grape	葡萄	chromosome	Yes	转录本	VITVvi_vCabSauv08_v11_Primary000253Fver10g580570t03	VITVvi_vCabSauv08_v11_Primary000253Fver10g580570t031288xxPlantKGA_122	VITVvi_vCabSauv08_v1.1_Primary000253F.ver1.0.g580570	TN	partial	VITVvi_vCabSauv08_v1.1.hap1.chr18	33910064	33919964	-	Pfam	PF01582	TIR domain	Toll/interleukin-1 receptor homology (TIR) domain	20	187	1.1e-51	MAPSSTQKPSSSSAPTPKCNYDVFLSFRGEDTRYSFIDHLFVSLDRMGINTFRDNKLDRGGKIAQELLSTIEGSRYSIIVFSERYADSKWCLDELTKIMECKKEMDQVVLPVFYHVDPSDVRKQTGSFGKAFAKHGKTVDEEKVQRWRAAMTEAGSLSGWHVIKDHEYESKPIEEIINHILKRLNPKFLPIKEHMVGMDVHLEELKSLLKMQLDDVRMVGIYGIGGIGKTTIAKMVYNDILCQFNGASFLEGVKNRSKCYNDQLQLLQELLHGIMEGGHLESIYDGMNMIKGRLGSKKVLVVFDDVDDSNEVQSFVRSYERFGPGSRIIITTRDKHLLDEYGVDASYEAKVLQGKEAIELFSWHAFKVQNIREDYVDMSNRLVDYAKGLPLALEVLGSS…	1294	9901	https://www.nature.com/articles/s41467-020-16700-z	http://www.grapegenomics.com/pages/VvCabSauv/download.php
PlantKGA_122	Vitales	Vitaceae	Vitis	vinifera	Vitis vinifera	grape	葡萄	chromosome	Yes	转录本	VITVvi_vCabSauv08_v11_Primary000253Fver10g580570t03	VITVvi_vCabSauv08_v11_Primary000253Fver10g580570t031288xxPlantKGA_122	VITVvi_vCabSauv08_v1.1_Primary000253F.ver1.0.g580570	TN	partial	VITVvi_vCabSauv08_v1.1.hap1.chr18	33910064	33919964	-	Pfam	PF00931	NB-ARC domain	NB-ARC	202	421	1.4e-28	MAPSSTQKPSSSSAPTPKCNYDVFLSFRGEDTRYSFIDHLFVSLDRMGINTFRDNKLDRGGKIAQELLSTIEGSRYSIIVFSERYADSKWCLDELTKIMECKKEMDQVVLPVFYHVDPSDVRKQTGSFGKAFAKHGKTVDEEKVQRWRAAMTEAGSLSGWHVIKDHEYESKPIEEIINHILKRLNPKFLPIKEHMVGMDVHLEELKSLLKMQLDDVRMVGIYGIGGIGKTTIAKMVYNDILCQFNGASFLEGVKNRSKCYNDQLQLLQELLHGIMEGGHLESIYDGMNMIKGRLGSKKVLVVFDDVDDSNEVQSFVRSYERFGPGSRIIITTRDKHLLDEYGVDASYEAKVLQGKEAIELFSWHAFKVQNIREDYVDMSNRLVDYAKGLPLALEVLGSS…	1294	9901	https://www.nature.com/articles/s41467-020-16700-z	http://www.grapegenomics.com/pages/VvCabSauv/download.php
PlantKGA_122	Vitales	Vitaceae	Vitis	vinifera	Vitis vinifera	grape	葡萄	chromosome	Yes	转录本	VITVvi_vCabSauv08_v11_Primary000253Fver10g580570t04	VITVvi_vCabSauv08_v11_Primary000253Fver10g580570t041288xxPlantKGA_122	VITVvi_vCabSauv08_v1.1_Primary000253F.ver1.0.g580570	TN	partial	VITVvi_vCabSauv08_v1.1.hap1.chr18	33910064	33920080	-	Pfam	PF00931	NB-ARC domain	NB-ARC	202	372	7.6e-16	MAPSSTQKPSSSSAPTPKCNYDVFLSFRGEDTRYSFIDHLFVSLDRMGINTFRDNKLDRGGKIAQELLSTIEGSRYSIIVFSERYADSKWCLDELTKIMECKKEMDQVVLPVFYHVDPSDVRKQTGSFGKAFAKHGKTVDEEKVQRWRAAMTEAGSLSGWHVIKDHEYESKPIEEIINHILKRLNPKFLPIKEHMVGMDVHLEELKSLLKMQLDDVRMVGIYGIGGIGKTTIAKMVYNDILCQFNGASFLEGVKNRSKCYNDQLQLLQELLHGIMEGGHLESIYDGMNMIKGRLGSKKVLVVFDDVDDSNEVQSFVRSYERFGPGSRIIITTRDKHLLDEYGVDASYEAKVLQVEAISYDLSRSKEMQVNKQVFESMKNLRFLKLHWGGYLGFMTKTNK…	1119	10017	https://www.nature.com/articles/s41467-020-16700-z	http://www.grapegenomics.com/pages/VvCabSauv/download.php
PlantKGA_122	Vitales	Vitaceae	Vitis	vinifera	Vitis vinifera	grape	葡萄	chromosome	Yes	转录本	VITVvi_vCabSauv08_v11_Primary000253Fver10g580570t04	VITVvi_vCabSauv08_v11_Primary000253Fver10g580570t041288xxPlantKGA_122	VITVvi_vCabSauv08_v1.1_Primary000253F.ver1.0.g580570	TN	partial	VITVvi_vCabSauv08_v1.1.hap1.chr18	33910064	33920080	-	Pfam	PF01582	TIR domain	Toll/interleukin-1 receptor homology (TIR) domain	20	187	8.7e-52	MAPSSTQKPSSSSAPTPKCNYDVFLSFRGEDTRYSFIDHLFVSLDRMGINTFRDNKLDRGGKIAQELLSTIEGSRYSIIVFSERYADSKWCLDELTKIMECKKEMDQVVLPVFYHVDPSDVRKQTGSFGKAFAKHGKTVDEEKVQRWRAAMTEAGSLSGWHVIKDHEYESKPIEEIINHILKRLNPKFLPIKEHMVGMDVHLEELKSLLKMQLDDVRMVGIYGIGGIGKTTIAKMVYNDILCQFNGASFLEGVKNRSKCYNDQLQLLQELLHGIMEGGHLESIYDGMNMIKGRLGSKKVLVVFDDVDDSNEVQSFVRSYERFGPGSRIIITTRDKHLLDEYGVDASYEAKVLQVEAISYDLSRSKEMQVNKQVFESMKNLRFLKLHWGGYLGFMTKTNK…	1119	10017	https://www.nature.com/articles/s41467-020-16700-z	http://www.grapegenomics.com/pages/VvCabSauv/download.php
PlantKGA_122	Vitales	Vitaceae	Vitis	vinifera	Vitis vinifera	grape	葡萄	chromosome	Yes	转录本	VITVvi_vCabSauv08_v11_Primary000423Fver10g607920t02	VITVvi_vCabSauv08_v11_Primary000423Fver10g607920t021288xxPlantKGA_122	VITVvi_vCabSauv08_v1.1_Primary000423F.ver1.0.g607920	TN	partial	VITVvi_vCabSauv08_v1.1.hap1.chr12	19307291	19313988	+	Pfam	PF01582	TIR domain	Toll/interleukin-1 receptor homology (TIR) domain	3	47	1.9e-06	MIGEDTRYNFTDHLYSALGRRGIRTFRDDKLRRGEAIAPELLKAIENQDHGVPQRSGTCCFPNFLVHPCRKARRSFGEAFDGYEENWKDKIPRWRTALTEAANLSGWHLLDGYESDNIKKITDDIFRQLNCKRLDVGDNLVGIDSRLKEMDLRLDMESDVVRIVGIYGIGGIGKTTIARVIYNNLSSKFECMSFLENIRGRGLPHLQNQLLGDIGEGIQNINCVSHRASMIKSILPSKRAFIVLDDVDNLVQLEYLLRNRGWLGKGSRVIITTRNKHLLNVQGVDDLYEVEQLNFNEAYELFSWYAFKQNHPKSGFMNLSDSAVRYCQHLPLALKVLGSLLFSKTIPQWESELHKLERVPEAEIHNVLKRSYDGLDCTEKNIFLDIACLFKDEDRDSVL…	1549	6698	https://www.nature.com/articles/s41467-020-16700-z	http://www.grapegenomics.com/pages/VvCabSauv/download.php
PlantKGA_122	Vitales	Vitaceae	Vitis	vinifera	Vitis vinifera	grape	葡萄	chromosome	Yes	转录本	VITVvi_vCabSauv08_v11_Primary000423Fver10g607920t02	VITVvi_vCabSauv08_v11_Primary000423Fver10g607920t021288xxPlantKGA_122	VITVvi_vCabSauv08_v1.1_Primary000423F.ver1.0.g607920	TN	partial	VITVvi_vCabSauv08_v1.1.hap1.chr12	19307291	19313988	+	Pfam	PF00931	NB-ARC domain	NB-ARC	153	372	1.6e-29	MIGEDTRYNFTDHLYSALGRRGIRTFRDDKLRRGEAIAPELLKAIENQDHGVPQRSGTCCFPNFLVHPCRKARRSFGEAFDGYEENWKDKIPRWRTALTEAANLSGWHLLDGYESDNIKKITDDIFRQLNCKRLDVGDNLVGIDSRLKEMDLRLDMESDVVRIVGIYGIGGIGKTTIARVIYNNLSSKFECMSFLENIRGRGLPHLQNQLLGDIGEGIQNINCVSHRASMIKSILPSKRAFIVLDDVDNLVQLEYLLRNRGWLGKGSRVIITTRNKHLLNVQGVDDLYEVEQLNFNEAYELFSWYAFKQNHPKSGFMNLSDSAVRYCQHLPLALKVLGSLLFSKTIPQWESELHKLERVPEAEIHNVLKRSYDGLDCTEKNIFLDIACLFKDEDRDSVL…	1549	6698	https://www.nature.com/articles/s41467-020-16700-z	http://www.grapegenomics.com/pages/VvCabSauv/download.php
PlantKGA_122	Vitales	Vitaceae	Vitis	vinifera	Vitis vinifera	grape	葡萄	chromosome	Yes	转录本	VITVvi_vCabSauv08_v11_Primary000522Fver10g615600t02	VITVvi_vCabSauv08_v11_Primary000522Fver10g615600t021288xxPlantKGA_122	VITVvi_vCabSauv08_v1.1_Primary000522F.ver1.0.g615600	TN	partial	VITVvi_vCabSauv08_v1.1.hap1.chr18	33385215	33405811	+	Pfam	PF00931	NB-ARC domain	NB-ARC	203	422	1.5e-25	MASPSIQRSSSSFTSRSQWSYDVFLSFRGEDTRKSFTDHLYSALIRNNIHTFRDDEELPRGEEIAQELLKAIEESRSAIIVFSKTYAHSKWCLEELVKIMKCKEEREQMVVIPIFYHVDPSELRNQTEIYGEAFTHHEKNADEERKEKIRKWKIALRQASNLAGYDAKDRYETELIDKIIENVPRSFPKTLAVTENIVGMDYRLERLISLLEIGLNDVRMVGVYGLGGIGKTTIINALYNRISNQFESVSLLTDVRKESTENSGGLLKLQQQLLNDILGTTRKIVLRNVHEGIKEIRDKLSSKRVLVFLDDVDELTQLEHLIGKHNWFGPGSRIIITTRKKDLLTRHEMKMYEVEKLNFHEALQLFCLYAFKQHHLKEGYGDLSHQVVRYADGLPLALK…	2539	20597	https://www.nature.com/articles/s41467-020-16700-z	http://www.grapegenomics.com/pages/VvCabSauv/download.php
PlantKGA_122	Vitales	Vitaceae	Vitis	vinifera	Vitis vinifera	grape	葡萄	chromosome	Yes	转录本	VITVvi_vCabSauv08_v11_Primary000522Fver10g615600t02	VITVvi_vCabSauv08_v11_Primary000522Fver10g615600t021288xxPlantKGA_122	VITVvi_vCabSauv08_v1.1_Primary000522F.ver1.0.g615600	TN	partial	VITVvi_vCabSauv08_v1.1.hap1.chr18	33385215	33405811	+	Pfam	PF01582	TIR domain	Toll/interleukin-1 receptor homology (TIR) domain	21	186	1.8e-46	MASPSIQRSSSSFTSRSQWSYDVFLSFRGEDTRKSFTDHLYSALIRNNIHTFRDDEELPRGEEIAQELLKAIEESRSAIIVFSKTYAHSKWCLEELVKIMKCKEEREQMVVIPIFYHVDPSELRNQTEIYGEAFTHHEKNADEERKEKIRKWKIALRQASNLAGYDAKDRYETELIDKIIENVPRSFPKTLAVTENIVGMDYRLERLISLLEIGLNDVRMVGVYGLGGIGKTTIINALYNRISNQFESVSLLTDVRKESTENSGGLLKLQQQLLNDILGTTRKIVLRNVHEGIKEIRDKLSSKRVLVFLDDVDELTQLEHLIGKHNWFGPGSRIIITTRKKDLLTRHEMKMYEVEKLNFHEALQLFCLYAFKQHHLKEGYGDLSHQVVRYADGLPLALK…	2539	20597	https://www.nature.com/articles/s41467-020-16700-z	http://www.grapegenomics.com/pages/VvCabSauv/download.php
PlantKGA_122	Vitales	Vitaceae	Vitis	vinifera	Vitis vinifera	grape	葡萄	chromosome	Yes	转录本	VITVvi_vCabSauv08_v11_Haplotig000006F_034ver10g062490t03	VITVvi_vCabSauv08_v11_Haplotig000006F_034ver10g062490t031288xxPlantKGA_122	VITVvi_vCabSauv08_v1.1_Haplotig000006F_034.ver1.0.g062490	L	partial	VITVvi_vCabSauv08_v1.1.hap1.chr05	10622775	10627984	-	Pfam	PF13855	Leucine rich repeat	Leucine-rich repeat	456	512	1.6e-07	MSTAFRCTRFKSHFIKSPVFAIAFSGQLLPGTGMVFMSHTSFMQTLYLHGALVQDWKSTSFRDSSYHGKGTCIVLPGSDGIPEWILNPGDNFSSVTELPQNWHQINEFLGFAICCIYVPLADESEDILEKESAHGPDNESDNKSEDESTHTWENETDDKSVAESFCENEHKHTHSCHLRCFLSALGDRFDFQFVDRATFQSTCFCYKEDKDEDDESVSGQTWVVCYSKAAIPEMFHSYQLTEILARFHNYSEKALKVKEYGVRLIYSQDLQQSHEDADVRICRECRQDGTLRRKCCFKGSDMNEVPIIENLLELDSLCLRDCKNLTSLPSSIFGFKSLATLSCSGCSQLESFPEIPQDMESLRKLFLDGTAIKEIPSSIQHLRGLQYLHLRNCKNLVNL…	565	5210	https://www.nature.com/articles/s41467-020-16700-z	http://www.grapegenomics.com/pages/VvCabSauv/download.php
PlantKGA_122	Vitales	Vitaceae	Vitis	vinifera	Vitis vinifera	grape	葡萄	chromosome	Yes	转录本	VITVvi_vCabSauv08_v11_Haplotig000073F_006ver10g181330t02	VITVvi_vCabSauv08_v11_Haplotig000073F_006ver10g181330t021288xxPlantKGA_122	VITVvi_vCabSauv08_v1.1_Haplotig000073F_006.ver1.0.g181330	L	partial	VITVvi_vCabSauv08_v1.1.hap1.chr18	27782529	27792236	-	Pfam	PF13855	Leucine rich repeat	Leucine-rich repeat	280	337	3.7e-07	MPNLRRLILKGCTSLVEVHPSIGALKKLMFLNLEGCKKLKSFSSSIHMESLQILTLSGCSKLKKFPEVQGNMEHLPNLSLEGTAIKGLPLSFENLTGLALLNLKECKSLESLPRSIFKLKSLKTLILSNCTRLKKLPEIQENMESLMELFLDGSGITELPSSIGCLNRLVLLNLKNCKKLASLPQSICELTSLGTLTLCGCSELKELPDDLGSLQCLAELNADGSGIQEVPPSITLLTNLQELSLAGCKGGESKSRNMVFSFHSSPTEGLRLPSLSGLYSLKVLILQRCNLSEGALPSDLGSLPSLERLDLSRNSFITIPASLSGLSRLQSLKLEYCKSLQSLPELPSSIQRLNAHSCTSLENFSCSSSAYTSKMMGGLRFNFTNCFRLGENQGSDIVG…	633	9708	https://www.nature.com/articles/s41467-020-16700-z	http://www.grapegenomics.com/pages/VvCabSauv/download.php
PlantKGA_122	Vitales	Vitaceae	Vitis	vinifera	Vitis vinifera	grape	葡萄	chromosome	Yes	转录本	VITVvi_vCabSauv08_v11_Haplotig000159F_003ver10g234560t01	VITVvi_vCabSauv08_v11_Haplotig000159F_003ver10g234560t011288xxPlantKGA_122	VITVvi_vCabSauv08_v1.1_Haplotig000159F_003.ver1.0.g234560	L	partial	VITVvi_vCabSauv08_v1.1.hap1.chr15	5771863	5780181	-	Pfam	PF13855	Leucine rich repeat	Leucine-rich repeat	109	164	1.4e-06	MHIKHELTKFYIFVFPSLLVFIFQGMKKIEAISLDFSRLKEIQLSTKVFSRMKKLRLLKVYWSDHSSFTKKESKVFIPKDFEIPSHELRYLYWEGYSLNCLPSNFHGENLVELELRYSTIKRLWKGSKGLEKLKFINLSHSEKLTKISKFSGMPNLERLNLEGCTSLRKVHSSLGVLKKLTSLQLKDCQKLESFPSSIELESLEVLDISGCSNFEKFPEIHGNMRHLRKIYLNQSGIKELPTSIEFLESLEMLQLANCSNFEKFPEIQRDMKSLHWLVLGGTAIKELPSSIYHLTGLRELSLYRCKNLRRLPSSICRLEFLHGIYLHGCSNLEAFPDIIKDMENIGRLELMGTSLKELPPSIEHLKGLEELDLTNCENLVTLPSSICNIRSLERLVLQN…	740	8319	https://www.nature.com/articles/s41467-020-16700-z	http://www.grapegenomics.com/pages/VvCabSauv/download.php
PlantKGA_122	Vitales	Vitaceae	Vitis	vinifera	Vitis vinifera	grape	葡萄	chromosome	Yes	转录本	VITVvi_vCabSauv08_v11_Haplotig000159F_003ver10g234560t02	VITVvi_vCabSauv08_v11_Haplotig000159F_003ver10g234560t021288xxPlantKGA_122	VITVvi_vCabSauv08_v1.1_Haplotig000159F_003.ver1.0.g234560	L	partial	VITVvi_vCabSauv08_v1.1.hap1.chr15	5771863	5780181	-	Pfam	PF00560	Leucine Rich Repeat	Leucine-rich repeat	216	236	1.2	MPNLERLNLEGCTSLRKVHSSLGVLKKLTSLQLKDCQKLESFPSSIELESLEVLDISGCSNFEKFPEIHGNMRHLRKIYLNQSGIKELPTSIEFLESLEMLQLANCSNFEKFPEIQRDMKSLHWLVLGGTAIKELPSSIYHLTGLRELSLYRCKNLRRLPSSICRLEFLHGIYLHGCSNLEAFPDIIKDMENIGRLELMGTSLKELPPSIEHLKGLEELDLTNCENLVTLPSSICNIRSLERLVLQNCSKLQELPKNPMTLQCSDMIGLCSLMDLNLSGCNLMGGAIPSDLWCLSSLRRLNLSGSNIRCIPSGISQLRILQLNHCKMLESITELPSSLRVLDAHDCTRLDTLSSLSSLLQCSLFSCFKSAIQELEHGIESSKSIGINIVIPGSRGIPEW…	588	8319	https://www.nature.com/articles/s41467-020-16700-z	http://www.grapegenomics.com/pages/VvCabSauv/download.php
PlantKGA_122	Vitales	Vitaceae	Vitis	vinifera	Vitis vinifera	grape	葡萄	chromosome	Yes	转录本	VITVvi_vCabSauv08_v11_Haplotig000225F_002ver10g243410t01	VITVvi_vCabSauv08_v11_Haplotig000225F_002ver10g243410t011288xxPlantKGA_122	VITVvi_vCabSauv08_v1.1_Haplotig000225F_002.ver1.0.g243410	L	partial	VITVvi_vCabSauv08_v1.1.hap2.chr18	25067277	25071985	-	Pfam	PF13855	Leucine rich repeat	Leucine-rich repeat	203	263	7.9e-09	MIEYVDGLPLALKLLGASLFGKKISEWESALYKLKRIPHMEINKVLRISFDGLDDMDKKIFLDVACFFKEKDKYFVSRILGPHAEYGIATLNDKCLITISKNMIDMHDLIQQMGREIIRQECPEDLGRRSRIWDFDAYHVLTRNMGTRAIEGLFLDICKFDPIQFAKESFKQMDRLRLLKIHKGDEYDLISLKRFPEIKGNMRKLRELDLSGTAIKVLPSSLFEHLKALEILSFRMSSKLNKIPIDICCLSSLEVLDLSYCNIMEGGIPSDICHLSSLKELNLKSNDFRSIPATINQLSRLQVLNLSHCQNLQHIPELPSSLRLLDAHGSNPTSSRASFLPVHSLVNCFNSEIQDLNCSSRNEVWSENSVSTYGSKGICIVLPGSSGVPEWIMDDQGIA…	789	4709	https://www.nature.com/articles/s41467-020-16700-z	http://www.grapegenomics.com/pages/VvCabSauv/download.php
PlantKGA_122	Vitales	Vitaceae	Vitis	vinifera	Vitis vinifera	grape	葡萄	chromosome	Yes	转录本	VITVvi_vCabSauv08_v11_Primary000307Fver10g592260t02	VITVvi_vCabSauv08_v11_Primary000307Fver10g592260t021288xxPlantKGA_122	VITVvi_vCabSauv08_v1.1_Primary000307F.ver1.0.g592260	L	partial	VITVvi_vCabSauv08_v1.1.hap1.chr12	24737253	24746407	-	Pfam	PF13855	Leucine rich repeat	Leucine-rich repeat	198	257	1.8e-08	MHSSGIQRLAINVVEKCCGHLLAVVIMARALKDVNDVLIWEYASYTLGLQHRSQTKDRVLFNALAFMWGRSGSTNKYLQYCVDMENWGQMEKVHLIEEWITSSLVGTFDEGEQIVGDLVNAFLLESFQYGDSDFVRMRREIHEELLNFLRFESCSPFLRLGGWGLIEPPKDEAWEKANEMHLMNNKLLELPTSPHGSQLKVLFLQSNHHLRAIPPMFFECLPVLQILDLSYTRIRSLPQSLFKLFELRIFFLRGCELLMELPPEVGKLGNLEVLNLEGTKIINLPIDVERLTKLKCLNVSFHGYRKNQSSTLIPRNVIQQLFQLQELRIDVNPDDEQWNATMEDIVKEVCSLKQLEALKIYLPQVAPLDHFMRNGTSSVYTSLVHFRFVVGSHHSRIIS…	819	9155	https://www.nature.com/articles/s41467-020-16700-z	http://www.grapegenomics.com/pages/VvCabSauv/download.php
PlantKGA_122	Vitales	Vitaceae	Vitis	vinifera	Vitis vinifera	grape	葡萄	chromosome	Yes	转录本	VITVvi_vCabSauv08_v11_Primary000345Fver10g598610t01	VITVvi_vCabSauv08_v11_Primary000345Fver10g598610t011288xxPlantKGA_122	VITVvi_vCabSauv08_v1.1_Primary000345F.ver1.0.g598610	L	partial	VITVvi_vCabSauv08_v1.1.hap1.chr07	14601567	14609423	+	Pfam	PF13855	Leucine rich repeat	Leucine-rich repeat	179	231	9.2e-07	MENVETISLDLSRSKEKWFTTKIFAQMKKVFAKMKKLRLLKVYYSLGDEHKMSLPKDFEFPPNLNYLHWEGLASLPSNFHGEKLVAINLKSSNIKELFKGEKCLAELKFIDLSNSQRLIKIPKLSRMPKLEKLNLEGCVSFNKLHSSIGTFSEMKFLRELNFSESGIRELPSSIGSLISLKTLNLSKCSKFEKFPDNFFVNMRHLESLQLSDSGIKELPTSIECLEALKRLLYLYVSKCKNLRSVPTSILQLESLELCYLNDCSNLEIFPEIMEDMEHSKGLSLRAKHLGELDLSNCENLETLPNSIGNLTCFRSLVVRNCPKLHKLPDSLRSMQRCLEDLDVSGCNLMAGAIPDDLWCLFSLKSLNVSGNNIDCIPGGIISLSRLHSLKMNRCLMLKE…	645	7857	https://www.nature.com/articles/s41467-020-16700-z	http://www.grapegenomics.com/pages/VvCabSauv/download.php
PlantKGA_122	Vitales	Vitaceae	Vitis	vinifera	Vitis vinifera	grape	葡萄	chromosome	Yes	转录本	VITVvi_vCabSauv08_v11_Primary000031Fver10g393420t02	VITVvi_vCabSauv08_v11_Primary000031Fver10g393420t021288xxPlantKGA_122	VITVvi_vCabSauv08_v1.1_Primary000031F.ver1.0.g393420	RN	partial	VITVvi_vCabSauv08_v1.1.hap1.chr10	21466413	21470432	-	Pfam	PF05659	Arabidopsis broad-spectrum mildew resistance protein RPW8	Powdery mildew resistance protein	RPW8 domain	2	128	8.6e-15	MEFLGEAVLEKVIGELIKPIFDVGKKAASFDEILKQVRSILKLIEPIVHEIRKRDHPKQESEKQLIQLYEEGDKLIQKYYRAHWSINKWKYKGKITAFYQSLIFLFKFRMPLEQFNTIREILALLQSQLKSGTGEVSGQIGYLGSGDCYAPEPPDFTVGLDVPLRQVKELLVKESVVVVSAPGGCGKTTLVQKLCQDADVKGKFKDNIFFVTVSKAPNIKLMVRELFEHNDRLVPEFQTDQHAIKELKRLLTEQAEKAPVLLVLDDVWGSPDIRVEPEFPLQEFKKFEIPEFRILVTSRYKFPGFGSAYKLNLLHGEEAMKLFRHLAFPTDGDFTLDEDFDEDLVKEIVKRCGGFPLALQVVARSLCGLPVEIWKSRLLEWSEGQSILESGAGLLDCLQ…	809	4020	https://www.nature.com/articles/s41467-020-16700-z	http://www.grapegenomics.com/pages/VvCabSauv/download.php
PlantKGA_122	Vitales	Vitaceae	Vitis	vinifera	Vitis vinifera	grape	葡萄	chromosome	Yes	转录本	VITVvi_vCabSauv08_v11_Primary000031Fver10g393420t02	VITVvi_vCabSauv08_v11_Primary000031Fver10g393420t021288xxPlantKGA_122	VITVvi_vCabSauv08_v1.1_Primary000031F.ver1.0.g393420	RN	partial	VITVvi_vCabSauv08_v1.1.hap1.chr10	21466413	21470432	-	Pfam	PF00931	NB-ARC domain	NB-ARC	166	365	1.2e-21	MEFLGEAVLEKVIGELIKPIFDVGKKAASFDEILKQVRSILKLIEPIVHEIRKRDHPKQESEKQLIQLYEEGDKLIQKYYRAHWSINKWKYKGKITAFYQSLIFLFKFRMPLEQFNTIREILALLQSQLKSGTGEVSGQIGYLGSGDCYAPEPPDFTVGLDVPLRQVKELLVKESVVVVSAPGGCGKTTLVQKLCQDADVKGKFKDNIFFVTVSKAPNIKLMVRELFEHNDRLVPEFQTDQHAIKELKRLLTEQAEKAPVLLVLDDVWGSPDIRVEPEFPLQEFKKFEIPEFRILVTSRYKFPGFGSAYKLNLLHGEEAMKLFRHLAFPTDGDFTLDEDFDEDLVKEIVKRCGGFPLALQVVARSLCGLPVEIWKSRLLEWSEGQSILESGAGLLDCLQ…	809	4020	https://www.nature.com/articles/s41467-020-16700-z	http://www.grapegenomics.com/pages/VvCabSauv/download.php
PlantKGA_122	Vitales	Vitaceae	Vitis	vinifera	Vitis vinifera	grape	葡萄	chromosome	Yes	转录本	VITVvi_vCabSauv08_v11_Primary000345Fver10g598610t04	VITVvi_vCabSauv08_v11_Primary000345Fver10g598610t041288xxPlantKGA_122	VITVvi_vCabSauv08_v1.1_Primary000345F.ver1.0.g598610	TL	partial	VITVvi_vCabSauv08_v1.1.hap1.chr07	14601873	14609423	+	Pfam	PF13855	Leucine rich repeat	Leucine-rich repeat	277	329	1.7e-06	MECSRKYGQIVLPIFYHVDPSDVRKQTGRFGEAFTRYEENWKNKVQSWREALTEAGNLSGWHVKEGNIVREQHPKDHSKWSRLWNPNDIYCAFISEEGMENVETISLDLSRSKEKWFTTKIFAQMKKVFAKMKKLRLLKVYYSLGDEHKMSLPKDFEFPPNLNYLHWEGLASLPSNFHGEKLVAINLKSSNIKELFKGEKCLAELKFIDLSNSQRLIKIPKLSRMPKLEKLNLEGCVSFNKLHSSIGTFSEMKFLRELNFSESGIRELPSSIGSLISLKTLNLSKCSKFEKFPDNFFVNMRHLESLQLSDSGIKELPTSIECLEALKRLLYLYVSKCKNLRSVPTSILQLESLELCYLNDCSNLEIFPEIMEDMEHSKGLSLRAKHLGELDLSNCENLE…	743	7551	https://www.nature.com/articles/s41467-020-16700-z	http://www.grapegenomics.com/pages/VvCabSauv/download.php
PlantKGA_122	Vitales	Vitaceae	Vitis	vinifera	Vitis vinifera	grape	葡萄	chromosome	Yes	转录本	VITVvi_vCabSauv08_v11_Primary000345Fver10g598610t04	VITVvi_vCabSauv08_v11_Primary000345Fver10g598610t041288xxPlantKGA_122	VITVvi_vCabSauv08_v1.1_Primary000345F.ver1.0.g598610	TL	partial	VITVvi_vCabSauv08_v1.1.hap1.chr07	14601873	14609423	+	Pfam	PF01582	TIR domain	Toll/interleukin-1 receptor homology (TIR) domain	1	84	7.4e-13	MECSRKYGQIVLPIFYHVDPSDVRKQTGRFGEAFTRYEENWKNKVQSWREALTEAGNLSGWHVKEGNIVREQHPKDHSKWSRLWNPNDIYCAFISEEGMENVETISLDLSRSKEKWFTTKIFAQMKKVFAKMKKLRLLKVYYSLGDEHKMSLPKDFEFPPNLNYLHWEGLASLPSNFHGEKLVAINLKSSNIKELFKGEKCLAELKFIDLSNSQRLIKIPKLSRMPKLEKLNLEGCVSFNKLHSSIGTFSEMKFLRELNFSESGIRELPSSIGSLISLKTLNLSKCSKFEKFPDNFFVNMRHLESLQLSDSGIKELPTSIECLEALKRLLYLYVSKCKNLRSVPTSILQLESLELCYLNDCSNLEIFPEIMEDMEHSKGLSLRAKHLGELDLSNCENLE…	743	7551	https://www.nature.com/articles/s41467-020-16700-z	http://www.grapegenomics.com/pages/VvCabSauv/download.php
PlantKGA_122	Vitales	Vitaceae	Vitis	vinifera	Vitis vinifera	grape	葡萄	chromosome	Yes	转录本	VITVvi_vCabSauv08_v11_Primary000423Fver10g607920t01	VITVvi_vCabSauv08_v11_Primary000423Fver10g607920t011288xxPlantKGA_122	VITVvi_vCabSauv08_v1.1_Primary000423F.ver1.0.g607920	TL	partial	VITVvi_vCabSauv08_v1.1.hap1.chr12	19307291	19313988	+	Pfam	PF01582	TIR domain	Toll/interleukin-1 receptor homology (TIR) domain	3	47	1.6e-06	MIGEDTRYNFTDHLYSALGRRGIRTFRDDKLRRGEAIAPELLKAIENQDHGVPQRSGTCCFPNFLVHPCRKARRSFGEAFDGYEENWKDKIPRWRTALTEAANLSGWHLLDGYESDNIKKITDDIFRQLNCKRLDVGDNLVGIDSRLKEMDLRLDMESDVVRIVGIYGIGGIERGIKNLIDKCLITLRYNRIHLHDLIQQMGWEIVRENFPNKPDKWSRLWDPHDIERALTTYEGIKRVETINLDLSKLKRVRFNSNVFSKMTSLRLLKVHSNVNLDQDFYVDGKKGCSWFYKIEGIHLNRNSDTLRLHKVHSDHDSEEDIMACKDYHDYEVERVYDSVMKIASKMQLGLDFEIPSYEYLCWDGYPLDSLPSNFDGENLVELHLKCSNIKQLWQENKVQ…	1312	6698	https://www.nature.com/articles/s41467-020-16700-z	http://www.grapegenomics.com/pages/VvCabSauv/download.php
PlantKGA_122	Vitales	Vitaceae	Vitis	vinifera	Vitis vinifera	grape	葡萄	chromosome	Yes	转录本	VITVvi_vCabSauv08_v11_Primary000423Fver10g607920t01	VITVvi_vCabSauv08_v11_Primary000423Fver10g607920t011288xxPlantKGA_122	VITVvi_vCabSauv08_v1.1_Primary000423F.ver1.0.g607920	TL	partial	VITVvi_vCabSauv08_v1.1.hap1.chr12	19307291	19313988	+	Pfam	PF13855	Leucine rich repeat	Leucine-rich repeat	741	777	2.7e-06	MIGEDTRYNFTDHLYSALGRRGIRTFRDDKLRRGEAIAPELLKAIENQDHGVPQRSGTCCFPNFLVHPCRKARRSFGEAFDGYEENWKDKIPRWRTALTEAANLSGWHLLDGYESDNIKKITDDIFRQLNCKRLDVGDNLVGIDSRLKEMDLRLDMESDVVRIVGIYGIGGIERGIKNLIDKCLITLRYNRIHLHDLIQQMGWEIVRENFPNKPDKWSRLWDPHDIERALTTYEGIKRVETINLDLSKLKRVRFNSNVFSKMTSLRLLKVHSNVNLDQDFYVDGKKGCSWFYKIEGIHLNRNSDTLRLHKVHSDHDSEEDIMACKDYHDYEVERVYDSVMKIASKMQLGLDFEIPSYEYLCWDGYPLDSLPSNFDGENLVELHLKCSNIKQLWQENKVQ…	1312	6698	https://www.nature.com/articles/s41467-020-16700-z	http://www.grapegenomics.com/pages/VvCabSauv/download.php
PlantKGA_122	Vitales	Vitaceae	Vitis	vinifera	Vitis vinifera	grape	葡萄	chromosome	Yes	转录本	VITVvi_vCabSauv08_v11_Haplotig000005F_021ver10g057800t02	VITVvi_vCabSauv08_v11_Haplotig000005F_021ver10g057800t021288xxPlantKGA_122	VITVvi_vCabSauv08_v1.1_Haplotig000005F_021.ver1.0.g057800	NL	full-length	VITVvi_vCabSauv08_v1.1.hap2.chr13	4181265	4185450	+	Pfam	PF13855	Leucine rich repeat	Leucine-rich repeat	267	322	1.1e-06	MAGSDNYHYVKALSYDDCWSVFVQHAFENRNICAHPSLEVIGKKIVQKCGGLPLAAKTLGGLLRSKSKDDEWEDVLYSKIWNFPDKESDILPALRLSYHYLPSHLKRCFAYCSIFPKDYEFDKKELVLLWMAEGLIQQSPKGKKQMEDMGSDYFCELISRSFFQLSSCNGSRFVMHDLINDLAQYVSEEICFHLEDSLDSNQKHTFSGSVRHSSFARCKYEVFRKFEDFYKAKNLRTFLALPIHMQYYDFFHLTDKVSHDLLPKLRYLRVLSLSHYEIRELPNSIGDLKHLRYLNLSCTIIQELPDSLSDLHNLQTLVLFRCRRLNRLPRGFKNLINLRHLDIAHTHQLEVMPPQMGKLKSLQTLSKFIVGKSKELGIKELGDLLHLRGKLSILDLQNV…	1087	4186	https://www.nature.com/articles/s41467-020-16700-z	http://www.grapegenomics.com/pages/VvCabSauv/download.php
PlantKGA_122	Vitales	Vitaceae	Vitis	vinifera	Vitis vinifera	grape	葡萄	chromosome	Yes	转录本	VITVvi_vCabSauv08_v11_Haplotig000005F_021ver10g057800t02	VITVvi_vCabSauv08_v11_Haplotig000005F_021ver10g057800t021288xxPlantKGA_122	VITVvi_vCabSauv08_v1.1_Haplotig000005F_021.ver1.0.g057800	NL	full-length	VITVvi_vCabSauv08_v1.1.hap2.chr13	4181265	4185450	+	Pfam	PF00931	NB-ARC domain	NB-ARC	4	76	4.2e-13	MAGSDNYHYVKALSYDDCWSVFVQHAFENRNICAHPSLEVIGKKIVQKCGGLPLAAKTLGGLLRSKSKDDEWEDVLYSKIWNFPDKESDILPALRLSYHYLPSHLKRCFAYCSIFPKDYEFDKKELVLLWMAEGLIQQSPKGKKQMEDMGSDYFCELISRSFFQLSSCNGSRFVMHDLINDLAQYVSEEICFHLEDSLDSNQKHTFSGSVRHSSFARCKYEVFRKFEDFYKAKNLRTFLALPIHMQYYDFFHLTDKVSHDLLPKLRYLRVLSLSHYEIRELPNSIGDLKHLRYLNLSCTIIQELPDSLSDLHNLQTLVLFRCRRLNRLPRGFKNLINLRHLDIAHTHQLEVMPPQMGKLKSLQTLSKFIVGKSKELGIKELGDLLHLRGKLSILDLQNV…	1087	4186	https://www.nature.com/articles/s41467-020-16700-z	http://www.grapegenomics.com/pages/VvCabSauv/download.php
PlantKGA_122	Vitales	Vitaceae	Vitis	vinifera	Vitis vinifera	grape	葡萄	chromosome	Yes	转录本	VITVvi_vCabSauv08_v11_Haplotig000129F_009ver10bg222460t01	VITVvi_vCabSauv08_v11_Haplotig000129F_009ver10bg222460t011288xxPlantKGA_122	VITVvi_vCabSauv08_v1.1_Haplotig000129F_009.ver1.0b.g222460	NL	full-length	VITVvi_vCabSauv08_v1.1.hap2.chr13	21361025	21368357	-	Pfam	PF00931	NB-ARC domain	NB-ARC	4	202	3.1e-41	MKQPRVENRFEKRVWVCVSDDFDVVRITKAILESFTKRPCKFKTLESLQENLKNEMKEKRFFLVLDDVWNENPNHWDVLQAPFNVEAQGSVVLVTTRNENVASIMRTTASSYQLGQLTDEQCWLLFAQQAFTNLNSDACQNLESIGRQIAKKCKGLPLAAKTLAGLLRSKQDNTDWNEVLNNEIWDLTNDQSSILPALNLSYCYLPTKLKRCFAYCSIFPKGYIFRKEKLVLLWMAEGFFDGSKREETMEEFGSVCFNNLLSRSFFQRYHDDDSVFVMHDLIHDLAQFISGREDEKQNQIFKEIRDFSYSWQQGKASKKFKSFLNDHNLRTFLPLSPNGFSTPMFYLSKEVSHCLMSTFMCLRVLSLCFYGIKDLPHSIGNLKHLRYLDLSHTSIRTLP…	1094	7333	https://www.nature.com/articles/s41467-020-16700-z	http://www.grapegenomics.com/pages/VvCabSauv/download.php
PlantKGA_122	Vitales	Vitaceae	Vitis	vinifera	Vitis vinifera	grape	葡萄	chromosome	Yes	转录本	VITVvi_vCabSauv08_v11_Haplotig000129F_009ver10bg222460t01	VITVvi_vCabSauv08_v11_Haplotig000129F_009ver10bg222460t011288xxPlantKGA_122	VITVvi_vCabSauv08_v1.1_Haplotig000129F_009.ver1.0b.g222460	NL	full-length	VITVvi_vCabSauv08_v1.1.hap2.chr13	21361025	21368357	-	Pfam	PF13855	Leucine rich repeat	Leucine-rich repeat	362	416	1.8e-06	MKQPRVENRFEKRVWVCVSDDFDVVRITKAILESFTKRPCKFKTLESLQENLKNEMKEKRFFLVLDDVWNENPNHWDVLQAPFNVEAQGSVVLVTTRNENVASIMRTTASSYQLGQLTDEQCWLLFAQQAFTNLNSDACQNLESIGRQIAKKCKGLPLAAKTLAGLLRSKQDNTDWNEVLNNEIWDLTNDQSSILPALNLSYCYLPTKLKRCFAYCSIFPKGYIFRKEKLVLLWMAEGFFDGSKREETMEEFGSVCFNNLLSRSFFQRYHDDDSVFVMHDLIHDLAQFISGREDEKQNQIFKEIRDFSYSWQQGKASKKFKSFLNDHNLRTFLPLSPNGFSTPMFYLSKEVSHCLMSTFMCLRVLSLCFYGIKDLPHSIGNLKHLRYLDLSHTSIRTLP…	1094	7333	https://www.nature.com/articles/s41467-020-16700-z	http://www.grapegenomics.com/pages/VvCabSauv/download.php
PlantKGA_122	Vitales	Vitaceae	Vitis	vinifera	Vitis vinifera	grape	葡萄	chromosome	Yes	转录本	VITVvi_vCabSauv08_v11_Haplotig000129F_009ver10g222460t01	VITVvi_vCabSauv08_v11_Haplotig000129F_009ver10g222460t011288xxPlantKGA_122	VITVvi_vCabSauv08_v1.1_Haplotig000129F_009.ver1.0.g222460	NL	full-length	VITVvi_vCabSauv08_v1.1.hap1.chr13	25450017	25457349	-	Pfam	PF00931	NB-ARC domain	NB-ARC	4	202	3.1e-41	MKQPRVENRFEKRVWVCVSDDFDVVRITKAILESFTKRPCKFKTLESLQENLKNEMKEKRFFLVLDDVWNENPNHWDVLQAPFNVEAQGSVVLVTTRNENVASIMRTTASSYQLGQLTDEQCWLLFAQQAFTNLNSDACQNLESIGRQIAKKCKGLPLAAKTLAGLLRSKQDNTDWNEVLNNEIWDLTNDQSSILPALNLSYCYLPTKLKRCFAYCSIFPKGYIFRKEKLVLLWMAEGFFDGSKREETMEEFGSVCFNNLLSRSFFQRYHDDDSVFVMHDLIHDLAQFISGREDEKQNQIFKEIRDFSYSWQQGKASKKFKSFLNDHNLRTFLPLSPNGFSTPMFYLSKEVSHCLMSTFMCLRVLSLCFYGIKDLPHSIGNLKHLRYLDLSHTSIRTLP…	1094	7333	https://www.nature.com/articles/s41467-020-16700-z	http://www.grapegenomics.com/pages/VvCabSauv/download.php
PlantKGA_122	Vitales	Vitaceae	Vitis	vinifera	Vitis vinifera	grape	葡萄	chromosome	Yes	转录本	VITVvi_vCabSauv08_v11_Haplotig000129F_009ver10g222460t01	VITVvi_vCabSauv08_v11_Haplotig000129F_009ver10g222460t011288xxPlantKGA_122	VITVvi_vCabSauv08_v1.1_Haplotig000129F_009.ver1.0.g222460	NL	full-length	VITVvi_vCabSauv08_v1.1.hap1.chr13	25450017	25457349	-	Pfam	PF13855	Leucine rich repeat	Leucine-rich repeat	362	416	1.8e-06	MKQPRVENRFEKRVWVCVSDDFDVVRITKAILESFTKRPCKFKTLESLQENLKNEMKEKRFFLVLDDVWNENPNHWDVLQAPFNVEAQGSVVLVTTRNENVASIMRTTASSYQLGQLTDEQCWLLFAQQAFTNLNSDACQNLESIGRQIAKKCKGLPLAAKTLAGLLRSKQDNTDWNEVLNNEIWDLTNDQSSILPALNLSYCYLPTKLKRCFAYCSIFPKGYIFRKEKLVLLWMAEGFFDGSKREETMEEFGSVCFNNLLSRSFFQRYHDDDSVFVMHDLIHDLAQFISGREDEKQNQIFKEIRDFSYSWQQGKASKKFKSFLNDHNLRTFLPLSPNGFSTPMFYLSKEVSHCLMSTFMCLRVLSLCFYGIKDLPHSIGNLKHLRYLDLSHTSIRTLP…	1094	7333	https://www.nature.com/articles/s41467-020-16700-z	http://www.grapegenomics.com/pages/VvCabSauv/download.php
PlantKGA_122	Vitales	Vitaceae	Vitis	vinifera	Vitis vinifera	grape	葡萄	chromosome	Yes	转录本	VITVvi_vCabSauv08_v11_Haplotig000211F_008ver10g242160t02	VITVvi_vCabSauv08_v11_Haplotig000211F_008ver10g242160t021288xxPlantKGA_122	VITVvi_vCabSauv08_v1.1_Haplotig000211F_008.ver1.0.g242160	NL	full-length	VITVvi_vCabSauv08_v1.1.hap2.chr15	3856233	3861398	-	Pfam	PF00931	NB-ARC domain	NB-ARC	1	139	9e-19	MIKNTLGSKKVLIVTDDVDRREQLESLVGSRNWFGAGTTIIVTTRDQLLLRYYGVDVTYEVKKLDNVEAIELFNKHAFKQNAPKEDYVTLSNSMVAYAQGLPLALKVLGSSLHGMTIDEWKSASNKLKNNPKKEINDVLRISYDMLDGSEKKVFLDIACFFEGEDKAFVSKILDGCNLHATYNIRVLCDKCLITISDSMIQMHNLIQQMGWAIIREEYPEDPSKWSRLWDLNDIYDAFSRQKGMKNIETISLELSRSKEIWFTSKIFAQMKRVFAKMKKLRLLKVYYSDHHSLMRKKYKISLPEGFEFPPELRYLHWEGLESLPSNFEGENLVAINLKSSNIKKLWKGKKHHEKLKFVDVSDSEQLIKMPKFSSMPNLERMNLGGCTSFRKLRSSIGAF…	1073	5166	https://www.nature.com/articles/s41467-020-16700-z	http://www.grapegenomics.com/pages/VvCabSauv/download.php
PlantKGA_122	Vitales	Vitaceae	Vitis	vinifera	Vitis vinifera	grape	葡萄	chromosome	Yes	转录本	VITVvi_vCabSauv08_v11_Haplotig000211F_008ver10g242160t02	VITVvi_vCabSauv08_v11_Haplotig000211F_008ver10g242160t021288xxPlantKGA_122	VITVvi_vCabSauv08_v1.1_Haplotig000211F_008.ver1.0.g242160	NL	full-length	VITVvi_vCabSauv08_v1.1.hap2.chr15	3856233	3861398	-	Pfam	PF13855	Leucine rich repeat	Leucine-rich repeat	427	483	2.6e-07	MIKNTLGSKKVLIVTDDVDRREQLESLVGSRNWFGAGTTIIVTTRDQLLLRYYGVDVTYEVKKLDNVEAIELFNKHAFKQNAPKEDYVTLSNSMVAYAQGLPLALKVLGSSLHGMTIDEWKSASNKLKNNPKKEINDVLRISYDMLDGSEKKVFLDIACFFEGEDKAFVSKILDGCNLHATYNIRVLCDKCLITISDSMIQMHNLIQQMGWAIIREEYPEDPSKWSRLWDLNDIYDAFSRQKGMKNIETISLELSRSKEIWFTSKIFAQMKRVFAKMKKLRLLKVYYSDHHSLMRKKYKISLPEGFEFPPELRYLHWEGLESLPSNFEGENLVAINLKSSNIKKLWKGKKHHEKLKFVDVSDSEQLIKMPKFSSMPNLERMNLGGCTSFRKLRSSIGAF…	1073	5166	https://www.nature.com/articles/s41467-020-16700-z	http://www.grapegenomics.com/pages/VvCabSauv/download.php
PlantKGA_122	Vitales	Vitaceae	Vitis	vinifera	Vitis vinifera	grape	葡萄	chromosome	Yes	转录本	VITVvi_vCabSauv08_v11_Haplotig000225F_002ver10g243410t02	VITVvi_vCabSauv08_v11_Haplotig000225F_002ver10g243410t021288xxPlantKGA_122	VITVvi_vCabSauv08_v1.1_Haplotig000225F_002.ver1.0.g243410	NL	full-length	VITVvi_vCabSauv08_v1.1.hap2.chr18	25067277	25071951	-	Pfam	PF13855	Leucine rich repeat	Leucine-rich repeat	377	437	1e-08	MMNTELNKVNVIGICGTGGIGKTTIAKAIYNEISYQYDGSSFLRNMRERSKGDILQLQKELLHGILKGKGFRISNVDEGVNMIKRCLNSKRVLVIFYDVDDLTQLEYLAEEKDWFDVKSTIIITSRDKQVLAHYGVHISYEVSKFNNKEAIELFSLWAFKQNLPKEAYKNLSYNMIEYVDGLPLALKLLGASLFGKKISEWESALYKLKRIPHMEINKVLRISFDGLDDMDKKIFLDVACFFKEKDKYFVSRILGPHAEYGIATLNDKCLITISKNMIDMHDLIQQMGREIIRQECPEDLGRRSRIWDFDAYHVLTRNMGTRAIEGLFLDICKFDPIQFAKESFKQMDRLRLLKIHKGDEYDLISLKRFPEIKGNMRKLRELDLSGTAIKVLPSSLFEH…	963	4675	https://www.nature.com/articles/s41467-020-16700-z	http://www.grapegenomics.com/pages/VvCabSauv/download.php
PlantKGA_122	Vitales	Vitaceae	Vitis	vinifera	Vitis vinifera	grape	葡萄	chromosome	Yes	转录本	VITVvi_vCabSauv08_v11_Haplotig000225F_002ver10g243410t02	VITVvi_vCabSauv08_v11_Haplotig000225F_002ver10g243410t021288xxPlantKGA_122	VITVvi_vCabSauv08_v1.1_Haplotig000225F_002.ver1.0.g243410	NL	full-length	VITVvi_vCabSauv08_v1.1.hap2.chr18	25067277	25071951	-	Pfam	PF00931	NB-ARC domain	NB-ARC	9	213	4.8e-25	MMNTELNKVNVIGICGTGGIGKTTIAKAIYNEISYQYDGSSFLRNMRERSKGDILQLQKELLHGILKGKGFRISNVDEGVNMIKRCLNSKRVLVIFYDVDDLTQLEYLAEEKDWFDVKSTIIITSRDKQVLAHYGVHISYEVSKFNNKEAIELFSLWAFKQNLPKEAYKNLSYNMIEYVDGLPLALKLLGASLFGKKISEWESALYKLKRIPHMEINKVLRISFDGLDDMDKKIFLDVACFFKEKDKYFVSRILGPHAEYGIATLNDKCLITISKNMIDMHDLIQQMGREIIRQECPEDLGRRSRIWDFDAYHVLTRNMGTRAIEGLFLDICKFDPIQFAKESFKQMDRLRLLKIHKGDEYDLISLKRFPEIKGNMRKLRELDLSGTAIKVLPSSLFEH…	963	4675	https://www.nature.com/articles/s41467-020-16700-z	http://www.grapegenomics.com/pages/VvCabSauv/download.php
PlantKGA_122	Vitales	Vitaceae	Vitis	vinifera	Vitis vinifera	grape	葡萄	chromosome	Yes	转录本	VITVvi_vCabSauv08_v11_Primary000000Fver10g256660t02	VITVvi_vCabSauv08_v11_Primary000000Fver10g256660t021288xxPlantKGA_122	VITVvi_vCabSauv08_v1.1_Primary000000F.ver1.0.g256660	NL	full-length	VITVvi_vCabSauv08_v1.1.hap1.chr01	9313923	9323076	+	Pfam	PF13855	Leucine rich repeat	Leucine-rich repeat	685	743	7.2e-08	MFSDGRSSDEEPNLIQTLVKRVLAELNNTPLSVAAYTVGLDSRIEELLNLLDLKSNCTRVLGFHGMGGVGKTTLAKALYNKLVAHFECRSFISNVKETLAQQDEDSLLSLHNKLINDLSMSEASPVSEVNAGLVAIRRIMHEKRVLLVMDDVDDASQLEVVIGRRKWRQFFYGGSRIIITTRDRGVLRDLHENELFEVQGLNFSESLQLFSYHALRREKPTEDFWNLSNEIVSLTGGLPLALEVFGSFLYDKRIIKEWEDALQKLKQIRPSNLQDVLKISFDGLDEQEKDIFLDIACFFVKMRLKREDAIDILKGCGFRADITIKVLTEKSLIKTYEDGILWMHDQLRDMGKQIVQHENPSDPGSRSRLWDHNEVMSVLQDQTGTRSIQGIVPEFKKKD…	1080	9154	https://www.nature.com/articles/s41467-020-16700-z	http://www.grapegenomics.com/pages/VvCabSauv/download.php
PlantKGA_122	Vitales	Vitaceae	Vitis	vinifera	Vitis vinifera	grape	葡萄	chromosome	Yes	转录本	VITVvi_vCabSauv08_v11_Primary000000Fver10g256660t02	VITVvi_vCabSauv08_v11_Primary000000Fver10g256660t021288xxPlantKGA_122	VITVvi_vCabSauv08_v1.1_Primary000000F.ver1.0.g256660	NL	full-length	VITVvi_vCabSauv08_v1.1.hap1.chr01	9313923	9323076	+	Pfam	PF00931	NB-ARC domain	NB-ARC	43	268	2.5e-33	MFSDGRSSDEEPNLIQTLVKRVLAELNNTPLSVAAYTVGLDSRIEELLNLLDLKSNCTRVLGFHGMGGVGKTTLAKALYNKLVAHFECRSFISNVKETLAQQDEDSLLSLHNKLINDLSMSEASPVSEVNAGLVAIRRIMHEKRVLLVMDDVDDASQLEVVIGRRKWRQFFYGGSRIIITTRDRGVLRDLHENELFEVQGLNFSESLQLFSYHALRREKPTEDFWNLSNEIVSLTGGLPLALEVFGSFLYDKRIIKEWEDALQKLKQIRPSNLQDVLKISFDGLDEQEKDIFLDIACFFVKMRLKREDAIDILKGCGFRADITIKVLTEKSLIKTYEDGILWMHDQLRDMGKQIVQHENPSDPGSRSRLWDHNEVMSVLQDQTGTRSIQGIVPEFKKKD…	1080	9154	https://www.nature.com/articles/s41467-020-16700-z	http://www.grapegenomics.com/pages/VvCabSauv/download.php
PlantKGA_122	Vitales	Vitaceae	Vitis	vinifera	Vitis vinifera	grape	葡萄	chromosome	Yes	转录本	VITVvi_vCabSauv08_v11_Primary000005Fver10g295180t02	VITVvi_vCabSauv08_v11_Primary000005Fver10g295180t021288xxPlantKGA_122	VITVvi_vCabSauv08_v1.1_Primary000005F.ver1.0.g295180	NL	full-length	VITVvi_vCabSauv08_v1.1.hap1.chr13	7827359	7831552	+	Pfam	PF13855	Leucine rich repeat	Leucine-rich repeat	267	322	1.1e-06	MAGSDNYHYVKALSYDDCWSVFVQHAFENRNICAHPSLEVIGKKIVQKCGGLPLAAKTLGGLLRSKSKDDEWEDVLYSKIWNFPDKESDILPALRLSYHYLPSHLKRCFAYCSIFPKDYEFDKKELVLLWMAEGLIQQSPKGKKQMEDMGSDYFCELISRSFFQLSSCNGSRFVMHDLINDLAQYVSEEICFHLEDSLDSNQKHTFSGSVRHSSFARCKYEVFRKFEDFYKAKNLRTFLALPIHMQYYDFFHLTDKVSHDLLPKLRYLRVLSLSHYEIRELPNSIGDLKHLRYLNLSCTIIQELPDSLSDLHNLQTLVLFRCRRLNRLPRGFKNLINLRHLDIAHTHQLEVMPPQMGKLKSLQTLSKFIVGKSKELGIKELGDLLHLRGKLSILDLQNV…	1087	4194	https://www.nature.com/articles/s41467-020-16700-z	http://www.grapegenomics.com/pages/VvCabSauv/download.php
PlantKGA_122	Vitales	Vitaceae	Vitis	vinifera	Vitis vinifera	grape	葡萄	chromosome	Yes	转录本	VITVvi_vCabSauv08_v11_Primary000005Fver10g295180t02	VITVvi_vCabSauv08_v11_Primary000005Fver10g295180t021288xxPlantKGA_122	VITVvi_vCabSauv08_v1.1_Primary000005F.ver1.0.g295180	NL	full-length	VITVvi_vCabSauv08_v1.1.hap1.chr13	7827359	7831552	+	Pfam	PF00931	NB-ARC domain	NB-ARC	4	76	4.2e-13	MAGSDNYHYVKALSYDDCWSVFVQHAFENRNICAHPSLEVIGKKIVQKCGGLPLAAKTLGGLLRSKSKDDEWEDVLYSKIWNFPDKESDILPALRLSYHYLPSHLKRCFAYCSIFPKDYEFDKKELVLLWMAEGLIQQSPKGKKQMEDMGSDYFCELISRSFFQLSSCNGSRFVMHDLINDLAQYVSEEICFHLEDSLDSNQKHTFSGSVRHSSFARCKYEVFRKFEDFYKAKNLRTFLALPIHMQYYDFFHLTDKVSHDLLPKLRYLRVLSLSHYEIRELPNSIGDLKHLRYLNLSCTIIQELPDSLSDLHNLQTLVLFRCRRLNRLPRGFKNLINLRHLDIAHTHQLEVMPPQMGKLKSLQTLSKFIVGKSKELGIKELGDLLHLRGKLSILDLQNV…	1087	4194	https://www.nature.com/articles/s41467-020-16700-z	http://www.grapegenomics.com/pages/VvCabSauv/download.php
PlantKGA_122	Vitales	Vitaceae	Vitis	vinifera	Vitis vinifera	grape	葡萄	chromosome	Yes	转录本	VITVvi_vCabSauv08_v11_Primary000039Fver10g409120t01	VITVvi_vCabSauv08_v11_Primary000039Fver10g409120t011288xxPlantKGA_122	VITVvi_vCabSauv08_v1.1_Primary000039F.ver1.0.g409120	NL	full-length	VITVvi_vCabSauv08_v1.1.hap1.chr03	12420300	12425522	+	Pfam	PF00931	NB-ARC domain	NB-ARC	379	614	1.2e-29	MKWLLSFVGGMVAYSFLKMLAEYSTRKQREEVRRMMAEGRNEEAKEMRHRNSTMKMNDTPDWDTIDWAEVDDSKDLLKIVLSRVIEKLCVVLIQEPAVFVGVEEEVQWIQRELMHSRLKYSYVPEQLMDVVYDFEDVIDDLMLRSAAKQRRIGNWERCLLLIRIHKKLELIKSKIPALPHLPRCSQLQSAGPSNYSIEEIVWSDIFLIHGQSVANTVVSPVEEKVSALLAQEAIHPYTKKKAMRVLDKLRSLNGFLKGLESVELDDGGMVWMEELSHVRLSAVVAIEDFINRTQQLTKRSSMGPSKGFLSAFGKFKSQDKLAVEMDKIYAKIQNLSIHRPTAVNPQGQSRNPKSTLGSTARIPRQPTTQEPDLASFGDDVHAMIARLLTDDESFRVIPI…	1094	5223	https://www.nature.com/articles/s41467-020-16700-z	http://www.grapegenomics.com/pages/VvCabSauv/download.php
PlantKGA_122	Vitales	Vitaceae	Vitis	vinifera	Vitis vinifera	grape	葡萄	chromosome	Yes	转录本	VITVvi_vCabSauv08_v11_Primary000039Fver10g409120t01	VITVvi_vCabSauv08_v11_Primary000039Fver10g409120t011288xxPlantKGA_122	VITVvi_vCabSauv08_v1.1_Primary000039F.ver1.0.g409120	NL	full-length	VITVvi_vCabSauv08_v1.1.hap1.chr03	12420300	12425522	+	Pfam	PF13855	Leucine rich repeat	Leucine-rich repeat	811	864	3.4e-07	MKWLLSFVGGMVAYSFLKMLAEYSTRKQREEVRRMMAEGRNEEAKEMRHRNSTMKMNDTPDWDTIDWAEVDDSKDLLKIVLSRVIEKLCVVLIQEPAVFVGVEEEVQWIQRELMHSRLKYSYVPEQLMDVVYDFEDVIDDLMLRSAAKQRRIGNWERCLLLIRIHKKLELIKSKIPALPHLPRCSQLQSAGPSNYSIEEIVWSDIFLIHGQSVANTVVSPVEEKVSALLAQEAIHPYTKKKAMRVLDKLRSLNGFLKGLESVELDDGGMVWMEELSHVRLSAVVAIEDFINRTQQLTKRSSMGPSKGFLSAFGKFKSQDKLAVEMDKIYAKIQNLSIHRPTAVNPQGQSRNPKSTLGSTARIPRQPTTQEPDLASFGDDVHAMIARLLTDDESFRVIPI…	1094	5223	https://www.nature.com/articles/s41467-020-16700-z	http://www.grapegenomics.com/pages/VvCabSauv/download.php
PlantKGA_122	Vitales	Vitaceae	Vitis	vinifera	Vitis vinifera	grape	葡萄	chromosome	Yes	转录本	VITVvi_vCabSauv08_v11_Primary000082Fver10g465710t02	VITVvi_vCabSauv08_v11_Primary000082Fver10g465710t021288xxPlantKGA_122	VITVvi_vCabSauv08_v1.1_Primary000082F.ver1.0.g465710	NL	full-length	VITVvi_vCabSauv08_v1.1.hap1.chr02	15426034	15435258	+	Pfam	PF13855	Leucine rich repeat	Leucine-rich repeat	508	568	1.5e-10	MEPSRSRTSPDSAAEEDLSGFGSKQPVYSDLDAKSDLGKKPSQRMQSRAIIMYEVWELNKKKDVVCFILSYPPFNSRNNETHGGWIRHVLEINHKVREELHTEKEVSISELSSEITRLLHHSIHDIEAHVPSDIIGKMCEWWSPRHTTPKKAMLDLCIDDFMIRQFLQGIQIPEIRRILISEVNDETFLCRLKNLPPIRQMFDLVIQVNVKFCLKIKDIEDRIIEELGFSTSSRGEAEQLLRSQNFLILLDDFDTRRINLHDLGNGWWNSDNTQKIALISFLVHPEVPVDLEIKRNHHLLSWELFSMNVGEVVHSSTIQKLAVHVLKQCSGHLLATVLMARALKEVKDVRIWQHASRVISFLPTSHTEDRILLNALSFVLGHLGSANKYVKYCASYLEI…	1013	9225	https://www.nature.com/articles/s41467-020-16700-z	http://www.grapegenomics.com/pages/VvCabSauv/download.php
PlantKGA_122	Vitales	Vitaceae	Vitis	vinifera	Vitis vinifera	grape	葡萄	chromosome	Yes	转录本	VITVvi_vCabSauv08_v11_Primary000082Fver10g465710t02	VITVvi_vCabSauv08_v11_Primary000082Fver10g465710t021288xxPlantKGA_122	VITVvi_vCabSauv08_v1.1_Primary000082F.ver1.0.g465710	NL	full-length	VITVvi_vCabSauv08_v1.1.hap1.chr02	15426034	15435258	+	Pfam	PF00931	NB-ARC domain	NB-ARC	196	360	1.2e-06	MEPSRSRTSPDSAAEEDLSGFGSKQPVYSDLDAKSDLGKKPSQRMQSRAIIMYEVWELNKKKDVVCFILSYPPFNSRNNETHGGWIRHVLEINHKVREELHTEKEVSISELSSEITRLLHHSIHDIEAHVPSDIIGKMCEWWSPRHTTPKKAMLDLCIDDFMIRQFLQGIQIPEIRRILISEVNDETFLCRLKNLPPIRQMFDLVIQVNVKFCLKIKDIEDRIIEELGFSTSSRGEAEQLLRSQNFLILLDDFDTRRINLHDLGNGWWNSDNTQKIALISFLVHPEVPVDLEIKRNHHLLSWELFSMNVGEVVHSSTIQKLAVHVLKQCSGHLLATVLMARALKEVKDVRIWQHASRVISFLPTSHTEDRILLNALSFVLGHLGSANKYVKYCASYLEI…	1013	9225	https://www.nature.com/articles/s41467-020-16700-z	http://www.grapegenomics.com/pages/VvCabSauv/download.php
PlantKGA_122	Vitales	Vitaceae	Vitis	vinifera	Vitis vinifera	grape	葡萄	chromosome	Yes	转录本	VITVvi_vCabSauv08_v11_Primary000082Fver10g465710t03	VITVvi_vCabSauv08_v11_Primary000082Fver10g465710t031288xxPlantKGA_122	VITVvi_vCabSauv08_v1.1_Primary000082F.ver1.0.g465710	NL	full-length	VITVvi_vCabSauv08_v1.1.hap1.chr02	15426034	15435258	+	Pfam	PF00931	NB-ARC domain	NB-ARC	196	360	1.2e-06	MEPSRSRTSPDSAAEEDLSGFGSKQPVYSDLDAKSDLGKKPSQRMQSRAIIMYEVWELNKKKDVVCFILSYPPFNSRNNETHGGWIRHVLEINHKVREELHTEKEVSISELSSEITRLLHHSIHDIEAHVPSDIIGKMCEWWSPRHTTPKKAMLDLCIDDFMIRQFLQGIQIPEIRRILISEVNDETFLCRLKNLPPIRQMFDLVIQVNVKFCLKIKDIEDRIIEELGFSTSSRGEAEQLLRSQNFLILLDDFDTRRINLHDLGNGWWNSDNTQKIALISFLVHPEVPVDLEIKRNHHLLSWELFSMNVGEVVHSSTIQKLAVHVLKQCSGHLLATVLMARALKEVKDVRIWQHASRVISFLPTSHTEDRILLNALSFVLGHLGSANKYVKYCASYLEI…	1046	9225	https://www.nature.com/articles/s41467-020-16700-z	http://www.grapegenomics.com/pages/VvCabSauv/download.php
PlantKGA_122	Vitales	Vitaceae	Vitis	vinifera	Vitis vinifera	grape	葡萄	chromosome	Yes	转录本	VITVvi_vCabSauv08_v11_Primary000082Fver10g465710t03	VITVvi_vCabSauv08_v11_Primary000082Fver10g465710t031288xxPlantKGA_122	VITVvi_vCabSauv08_v1.1_Primary000082F.ver1.0.g465710	NL	full-length	VITVvi_vCabSauv08_v1.1.hap1.chr02	15426034	15435258	+	Pfam	PF13855	Leucine rich repeat	Leucine-rich repeat	508	568	1.6e-10	MEPSRSRTSPDSAAEEDLSGFGSKQPVYSDLDAKSDLGKKPSQRMQSRAIIMYEVWELNKKKDVVCFILSYPPFNSRNNETHGGWIRHVLEINHKVREELHTEKEVSISELSSEITRLLHHSIHDIEAHVPSDIIGKMCEWWSPRHTTPKKAMLDLCIDDFMIRQFLQGIQIPEIRRILISEVNDETFLCRLKNLPPIRQMFDLVIQVNVKFCLKIKDIEDRIIEELGFSTSSRGEAEQLLRSQNFLILLDDFDTRRINLHDLGNGWWNSDNTQKIALISFLVHPEVPVDLEIKRNHHLLSWELFSMNVGEVVHSSTIQKLAVHVLKQCSGHLLATVLMARALKEVKDVRIWQHASRVISFLPTSHTEDRILLNALSFVLGHLGSANKYVKYCASYLEI…	1046	9225	https://www.nature.com/articles/s41467-020-16700-z	http://www.grapegenomics.com/pages/VvCabSauv/download.php
PlantKGA_122	Vitales	Vitaceae	Vitis	vinifera	Vitis vinifera	grape	葡萄	chromosome	Yes	转录本	VITVvi_vCabSauv08_v11_Primary000082Fver10g465710t04	VITVvi_vCabSauv08_v11_Primary000082Fver10g465710t041288xxPlantKGA_122	VITVvi_vCabSauv08_v1.1_Primary000082F.ver1.0.g465710	NL	full-length	VITVvi_vCabSauv08_v1.1.hap1.chr02	15426041	15434657	+	Pfam	PF13855	Leucine rich repeat	Leucine-rich repeat	508	568	1.5e-10	MEPSRSRTSPDSAAEEDLSGFGSKQPVYSDLDAKSDLGKKPSQRMQSRAIIMYEVWELNKKKDVVCFILSYPPFNSRNNETHGGWIRHVLEINHKVREELHTEKEVSISELSSEITRLLHHSIHDIEAHVPSDIIGKMCEWWSPRHTTPKKAMLDLCIDDFMIRQFLQGIQIPEIRRILISEVNDETFLCRLKNLPPIRQMFDLVIQVNVKFCLKIKDIEDRIIEELGFSTSSRGEAEQLLRSQNFLILLDDFDTRRINLHDLGNGWWNSDNTQKIALISFLVHPEVPVDLEIKRNHHLLSWELFSMNVGEVVHSSTIQKLAVHVLKQCSGHLLATVLMARALKEVKDVRIWQHASRVISFLPTSHTEDRILLNALSFVLGHLGSANKYVKYCASYLEI…	1013	8617	https://www.nature.com/articles/s41467-020-16700-z	http://www.grapegenomics.com/pages/VvCabSauv/download.php
PlantKGA_122	Vitales	Vitaceae	Vitis	vinifera	Vitis vinifera	grape	葡萄	chromosome	Yes	转录本	VITVvi_vCabSauv08_v11_Primary000082Fver10g465710t04	VITVvi_vCabSauv08_v11_Primary000082Fver10g465710t041288xxPlantKGA_122	VITVvi_vCabSauv08_v1.1_Primary000082F.ver1.0.g465710	NL	full-length	VITVvi_vCabSauv08_v1.1.hap1.chr02	15426041	15434657	+	Pfam	PF00931	NB-ARC domain	NB-ARC	196	360	1.2e-06	MEPSRSRTSPDSAAEEDLSGFGSKQPVYSDLDAKSDLGKKPSQRMQSRAIIMYEVWELNKKKDVVCFILSYPPFNSRNNETHGGWIRHVLEINHKVREELHTEKEVSISELSSEITRLLHHSIHDIEAHVPSDIIGKMCEWWSPRHTTPKKAMLDLCIDDFMIRQFLQGIQIPEIRRILISEVNDETFLCRLKNLPPIRQMFDLVIQVNVKFCLKIKDIEDRIIEELGFSTSSRGEAEQLLRSQNFLILLDDFDTRRINLHDLGNGWWNSDNTQKIALISFLVHPEVPVDLEIKRNHHLLSWELFSMNVGEVVHSSTIQKLAVHVLKQCSGHLLATVLMARALKEVKDVRIWQHASRVISFLPTSHTEDRILLNALSFVLGHLGSANKYVKYCASYLEI…	1013	8617	https://www.nature.com/articles/s41467-020-16700-z	http://www.grapegenomics.com/pages/VvCabSauv/download.php
PlantKGA_122	Vitales	Vitaceae	Vitis	vinifera	Vitis vinifera	grape	葡萄	chromosome	Yes	转录本	VITVvi_vCabSauv08_v11_Primary000307Fver10g592260t01	VITVvi_vCabSauv08_v11_Primary000307Fver10g592260t011288xxPlantKGA_122	VITVvi_vCabSauv08_v1.1_Primary000307F.ver1.0.g592260	NL	full-length	VITVvi_vCabSauv08_v1.1.hap1.chr12	24743513	24747146	-	Pfam	PF13855	Leucine rich repeat	Leucine-rich repeat	447	506	2.2e-08	MSLLNGESHKQNQYKWVRDTLKINDVVREMEAPSKKKEIDAFKLENRISTMMTRYMVEIEPLFSQVLITKSFSRIDVQRHGQIMPTPKRIYDLAVDFAIREILQHIEYPKIRKIGISGSHGETVISELWGELQECCIFDHVIDVEVSRCSTIEEIRFSIERDLFPSTSGERKLDETLKGTNFFILLHEVGERVNLYDMGTNWWNSKKIQKIVYTTNSQNVDDVTAVGVEIRMENHLLSWQLFCVNVGEVMHSSGIQRLAINVVEKCCGHLLAVVIMARALKDVNDVLIWEYASYTLGLQHRSQTKDRVLFNALAFMWGRSGSTNKYLQYCVDMENWGQMEKVHLIEEWITSSLVGTFDEGEQIVGDLVNAFLLESFQYGDSDFVRMRREIHEELLNFLR…	967	3634	https://www.nature.com/articles/s41467-020-16700-z	http://www.grapegenomics.com/pages/VvCabSauv/download.php
PlantKGA_122	Vitales	Vitaceae	Vitis	vinifera	Vitis vinifera	grape	葡萄	chromosome	Yes	转录本	VITVvi_vCabSauv08_v11_Primary000307Fver10g592260t01	VITVvi_vCabSauv08_v11_Primary000307Fver10g592260t011288xxPlantKGA_122	VITVvi_vCabSauv08_v1.1_Primary000307F.ver1.0.g592260	NL	full-length	VITVvi_vCabSauv08_v1.1.hap1.chr12	24743513	24747146	-	Pfam	PF00931	NB-ARC domain	NB-ARC	136	301	3.2e-10	MSLLNGESHKQNQYKWVRDTLKINDVVREMEAPSKKKEIDAFKLENRISTMMTRYMVEIEPLFSQVLITKSFSRIDVQRHGQIMPTPKRIYDLAVDFAIREILQHIEYPKIRKIGISGSHGETVISELWGELQECCIFDHVIDVEVSRCSTIEEIRFSIERDLFPSTSGERKLDETLKGTNFFILLHEVGERVNLYDMGTNWWNSKKIQKIVYTTNSQNVDDVTAVGVEIRMENHLLSWQLFCVNVGEVMHSSGIQRLAINVVEKCCGHLLAVVIMARALKDVNDVLIWEYASYTLGLQHRSQTKDRVLFNALAFMWGRSGSTNKYLQYCVDMENWGQMEKVHLIEEWITSSLVGTFDEGEQIVGDLVNAFLLESFQYGDSDFVRMRREIHEELLNFLR…	967	3634	https://www.nature.com/articles/s41467-020-16700-z	http://www.grapegenomics.com/pages/VvCabSauv/download.php
PlantKGA_122	Vitales	Vitaceae	Vitis	vinifera	Vitis vinifera	grape	葡萄	chromosome	Yes	转录本	VITVvi_vCabSauv08_v11_Haplotig000096F_005ver10g199390t01	VITVvi_vCabSauv08_v11_Haplotig000096F_005ver10g199390t011288xxPlantKGA_122	VITVvi_vCabSauv08_v1.1_Haplotig000096F_005.ver1.0.g199390	CN	partial	VITVvi_vCabSauv08_v1.1.hap2.chr13	19163565	19170378	+	Pfam	PF00931	NB-ARC domain	NB-ARC	184	425	1e-48	MAGFVGEAVLSGFIQKLVDMVASPELWKYAREEQVDSELNEWKKILMKIYAVLHDAEDKQMTNPLVKMWLHDLRDLAYDVEDILDEFATQALRRNLIVAQPQPPTGTVQSIFSSLSTSLTLSAAWSNLSMGSKIEEITARLQDISAQKKHLDLRDVSAGWSGRKRLRRLPSTSLVIESRIYGRETEKAAILAMLLKDDPSDDEVCVIPIVGMGGIGKTTLAQLAFNDDKVKDHFNLRAWVCVSDDFDVLRVTKTILQSLSPHTRYANNLNLLQIELREKLYRKKFLLILDDVWNENFDEWDILCMPMRAGASGSKLIVTTRNKGVVSVTGTCSAYPLQELSYDDCLSLFTRQALGARNFDAYPHLKEVGEEIVRRCKGLPLAAKALGGMLRNQLNRRAW…	1319	6814	https://www.nature.com/articles/s41467-020-16700-z	http://www.grapegenomics.com/pages/VvCabSauv/download.php
PlantKGA_122	Vitales	Vitaceae	Vitis	vinifera	Vitis vinifera	grape	葡萄	chromosome	Yes	转录本	VITVvi_vCabSauv08_v11_Haplotig000096F_005ver10g199390t01	VITVvi_vCabSauv08_v11_Haplotig000096F_005ver10g199390t011288xxPlantKGA_122	VITVvi_vCabSauv08_v1.1_Haplotig000096F_005.ver1.0.g199390	CN	partial	VITVvi_vCabSauv08_v1.1.hap2.chr13	19163565	19170378	+	Pfam	PF18052	Rx N-terminal domain	Rx	N-terminal	9	100	3.5e-25	MAGFVGEAVLSGFIQKLVDMVASPELWKYAREEQVDSELNEWKKILMKIYAVLHDAEDKQMTNPLVKMWLHDLRDLAYDVEDILDEFATQALRRNLIVAQPQPPTGTVQSIFSSLSTSLTLSAAWSNLSMGSKIEEITARLQDISAQKKHLDLRDVSAGWSGRKRLRRLPSTSLVIESRIYGRETEKAAILAMLLKDDPSDDEVCVIPIVGMGGIGKTTLAQLAFNDDKVKDHFNLRAWVCVSDDFDVLRVTKTILQSLSPHTRYANNLNLLQIELREKLYRKKFLLILDDVWNENFDEWDILCMPMRAGASGSKLIVTTRNKGVVSVTGTCSAYPLQELSYDDCLSLFTRQALGARNFDAYPHLKEVGEEIVRRCKGLPLAAKALGGMLRNQLNRRAW…	1319	6814	https://www.nature.com/articles/s41467-020-16700-z	http://www.grapegenomics.com/pages/VvCabSauv/download.php
PlantKGA_122	Vitales	Vitaceae	Vitis	vinifera	Vitis vinifera	grape	葡萄	chromosome	Yes	转录本	VITVvi_vCabSauv08_v11_Haplotig000096F_005ver10g199390t02	VITVvi_vCabSauv08_v11_Haplotig000096F_005ver10g199390t021288xxPlantKGA_122	VITVvi_vCabSauv08_v1.1_Haplotig000096F_005.ver1.0.g199390	CN	partial	VITVvi_vCabSauv08_v1.1.hap2.chr13	19163565	19170378	+	Pfam	PF00931	NB-ARC domain	NB-ARC	184	425	1e-48	MAGFVGEAVLSGFIQKLVDMVASPELWKYAREEQVDSELNEWKKILMKIYAVLHDAEDKQMTNPLVKMWLHDLRDLAYDVEDILDEFATQALRRNLIVAQPQPPTGTVQSIFSSLSTSLTLSAAWSNLSMGSKIEEITARLQDISAQKKHLDLRDVSAGWSGRKRLRRLPSTSLVIESRIYGRETEKAAILAMLLKDDPSDDEVCVIPIVGMGGIGKTTLAQLAFNDDKVKDHFNLRAWVCVSDDFDVLRVTKTILQSLSPHTRYANNLNLLQIELREKLYRKKFLLILDDVWNENFDEWDILCMPMRAGASGSKLIVTTRNKGVVSVTGTCSAYPLQELSYDDCLSLFTRQALGARNFDAYPHLKEVGEEIVRRCKGLPLAAKALGGMLRNQLNRRAW…	1346	6814	https://www.nature.com/articles/s41467-020-16700-z	http://www.grapegenomics.com/pages/VvCabSauv/download.php
PlantKGA_122	Vitales	Vitaceae	Vitis	vinifera	Vitis vinifera	grape	葡萄	chromosome	Yes	转录本	VITVvi_vCabSauv08_v11_Haplotig000096F_005ver10g199390t02	VITVvi_vCabSauv08_v11_Haplotig000096F_005ver10g199390t021288xxPlantKGA_122	VITVvi_vCabSauv08_v1.1_Haplotig000096F_005.ver1.0.g199390	CN	partial	VITVvi_vCabSauv08_v1.1.hap2.chr13	19163565	19170378	+	Pfam	PF18052	Rx N-terminal domain	Rx	N-terminal	9	100	3.6e-25	MAGFVGEAVLSGFIQKLVDMVASPELWKYAREEQVDSELNEWKKILMKIYAVLHDAEDKQMTNPLVKMWLHDLRDLAYDVEDILDEFATQALRRNLIVAQPQPPTGTVQSIFSSLSTSLTLSAAWSNLSMGSKIEEITARLQDISAQKKHLDLRDVSAGWSGRKRLRRLPSTSLVIESRIYGRETEKAAILAMLLKDDPSDDEVCVIPIVGMGGIGKTTLAQLAFNDDKVKDHFNLRAWVCVSDDFDVLRVTKTILQSLSPHTRYANNLNLLQIELREKLYRKKFLLILDDVWNENFDEWDILCMPMRAGASGSKLIVTTRNKGVVSVTGTCSAYPLQELSYDDCLSLFTRQALGARNFDAYPHLKEVGEEIVRRCKGLPLAAKALGGMLRNQLNRRAW…	1346	6814	https://www.nature.com/articles/s41467-020-16700-z	http://www.grapegenomics.com/pages/VvCabSauv/download.php
PlantKGA_122	Vitales	Vitaceae	Vitis	vinifera	Vitis vinifera	grape	葡萄	chromosome	Yes	转录本	VITVvi_vCabSauv08_v11_Haplotig000096F_005ver10g199390t03	VITVvi_vCabSauv08_v11_Haplotig000096F_005ver10g199390t031288xxPlantKGA_122	VITVvi_vCabSauv08_v1.1_Haplotig000096F_005.ver1.0.g199390	CN	partial	VITVvi_vCabSauv08_v1.1.hap2.chr13	19163527	19170319	+	Pfam	PF00931	NB-ARC domain	NB-ARC	184	425	1e-48	MAGFVGEAVLSGFIQKLVDMVASPELWKYAREEQVDSELNEWKKILMKIYAVLHDAEDKQMTNPLVKMWLHDLRDLAYDVEDILDEFATQALRRNLIVAQPQPPTGTVQSIFSSLSTSLTLSAAWSNLSMGSKIEEITARLQDISAQKKHLDLRDVSAGWSGRKRLRRLPSTSLVIESRIYGRETEKAAILAMLLKDDPSDDEVCVIPIVGMGGIGKTTLAQLAFNDDKVKDHFNLRAWVCVSDDFDVLRVTKTILQSLSPHTRYANNLNLLQIELREKLYRKKFLLILDDVWNENFDEWDILCMPMRAGASGSKLIVTTRNKGVVSVTGTCSAYPLQELSYDDCLSLFTRQALGARNFDAYPHLKEVGEEIVRRCKGLPLAAKALGGMLRNQLNRRAW…	1346	6793	https://www.nature.com/articles/s41467-020-16700-z	http://www.grapegenomics.com/pages/VvCabSauv/download.php
PlantKGA_122	Vitales	Vitaceae	Vitis	vinifera	Vitis vinifera	grape	葡萄	chromosome	Yes	转录本	VITVvi_vCabSauv08_v11_Haplotig000096F_005ver10g199390t03	VITVvi_vCabSauv08_v11_Haplotig000096F_005ver10g199390t031288xxPlantKGA_122	VITVvi_vCabSauv08_v1.1_Haplotig000096F_005.ver1.0.g199390	CN	partial	VITVvi_vCabSauv08_v1.1.hap2.chr13	19163527	19170319	+	Pfam	PF18052	Rx N-terminal domain	Rx	N-terminal	9	100	3.6e-25	MAGFVGEAVLSGFIQKLVDMVASPELWKYAREEQVDSELNEWKKILMKIYAVLHDAEDKQMTNPLVKMWLHDLRDLAYDVEDILDEFATQALRRNLIVAQPQPPTGTVQSIFSSLSTSLTLSAAWSNLSMGSKIEEITARLQDISAQKKHLDLRDVSAGWSGRKRLRRLPSTSLVIESRIYGRETEKAAILAMLLKDDPSDDEVCVIPIVGMGGIGKTTLAQLAFNDDKVKDHFNLRAWVCVSDDFDVLRVTKTILQSLSPHTRYANNLNLLQIELREKLYRKKFLLILDDVWNENFDEWDILCMPMRAGASGSKLIVTTRNKGVVSVTGTCSAYPLQELSYDDCLSLFTRQALGARNFDAYPHLKEVGEEIVRRCKGLPLAAKALGGMLRNQLNRRAW…	1346	6793	https://www.nature.com/articles/s41467-020-16700-z	http://www.grapegenomics.com/pages/VvCabSauv/download.php
PlantKGA_122	Vitales	Vitaceae	Vitis	vinifera	Vitis vinifera	grape	葡萄	chromosome	Yes	转录本	VITVvi_vCabSauv08_v11_Haplotig000096F_005ver10g199390t04	VITVvi_vCabSauv08_v11_Haplotig000096F_005ver10g199390t041288xxPlantKGA_122	VITVvi_vCabSauv08_v1.1_Haplotig000096F_005.ver1.0.g199390	CN	partial	VITVvi_vCabSauv08_v1.1.hap2.chr13	19163565	19170011	+	Pfam	PF00931	NB-ARC domain	NB-ARC	184	425	7.2e-49	MAGFVGEAVLSGFIQKLVDMVASPELWKYAREEQVDSELNEWKKILMKIYAVLHDAEDKQMTNPLVKMWLHDLRDLAYDVEDILDEFATQALRRNLIVAQPQPPTGTVQSIFSSLSTSLTLSAAWSNLSMGSKIEEITARLQDISAQKKHLDLRDVSAGWSGRKRLRRLPSTSLVIESRIYGRETEKAAILAMLLKDDPSDDEVCVIPIVGMGGIGKTTLAQLAFNDDKVKDHFNLRAWVCVSDDFDVLRVTKTILQSLSPHTRYANNLNLLQIELREKLYRKKFLLILDDVWNENFDEWDILCMPMRAGASGSKLIVTTRNKGVVSVTGTCSAYPLQELSYDDCLSLFTRQALGARNFDAYPHLKEVGEEIVRRCKGLPLAAKALGGMLRNQLNRRAW…	1071	6447	https://www.nature.com/articles/s41467-020-16700-z	http://www.grapegenomics.com/pages/VvCabSauv/download.php
PlantKGA_122	Vitales	Vitaceae	Vitis	vinifera	Vitis vinifera	grape	葡萄	chromosome	Yes	转录本	VITVvi_vCabSauv08_v11_Haplotig000096F_005ver10g199390t04	VITVvi_vCabSauv08_v11_Haplotig000096F_005ver10g199390t041288xxPlantKGA_122	VITVvi_vCabSauv08_v1.1_Haplotig000096F_005.ver1.0.g199390	CN	partial	VITVvi_vCabSauv08_v1.1.hap2.chr13	19163565	19170011	+	Pfam	PF18052	Rx N-terminal domain	Rx	N-terminal	9	101	2.7e-25	MAGFVGEAVLSGFIQKLVDMVASPELWKYAREEQVDSELNEWKKILMKIYAVLHDAEDKQMTNPLVKMWLHDLRDLAYDVEDILDEFATQALRRNLIVAQPQPPTGTVQSIFSSLSTSLTLSAAWSNLSMGSKIEEITARLQDISAQKKHLDLRDVSAGWSGRKRLRRLPSTSLVIESRIYGRETEKAAILAMLLKDDPSDDEVCVIPIVGMGGIGKTTLAQLAFNDDKVKDHFNLRAWVCVSDDFDVLRVTKTILQSLSPHTRYANNLNLLQIELREKLYRKKFLLILDDVWNENFDEWDILCMPMRAGASGSKLIVTTRNKGVVSVTGTCSAYPLQELSYDDCLSLFTRQALGARNFDAYPHLKEVGEEIVRRCKGLPLAAKALGGMLRNQLNRRAW…	1071	6447	https://www.nature.com/articles/s41467-020-16700-z	http://www.grapegenomics.com/pages/VvCabSauv/download.php
PlantKGA_122	Vitales	Vitaceae	Vitis	vinifera	Vitis vinifera	grape	葡萄	chromosome	Yes	转录本	VITVvi_vCabSauv08_v11_Haplotig000096F_005ver10g199390t05	VITVvi_vCabSauv08_v11_Haplotig000096F_005ver10g199390t051288xxPlantKGA_122	VITVvi_vCabSauv08_v1.1_Haplotig000096F_005.ver1.0.g199390	CN	partial	VITVvi_vCabSauv08_v1.1.hap2.chr13	19163565	19168459	+	Pfam	PF00931	NB-ARC domain	NB-ARC	184	425	7.2e-49	MAGFVGEAVLSGFIQKLVDMVASPELWKYAREEQVDSELNEWKKILMKIYAVLHDAEDKQMTNPLVKMWLHDLRDLAYDVEDILDEFATQALRRNLIVAQPQPPTGTVQSIFSSLSTSLTLSAAWSNLSMGSKIEEITARLQDISAQKKHLDLRDVSAGWSGRKRLRRLPSTSLVIESRIYGRETEKAAILAMLLKDDPSDDEVCVIPIVGMGGIGKTTLAQLAFNDDKVKDHFNLRAWVCVSDDFDVLRVTKTILQSLSPHTRYANNLNLLQIELREKLYRKKFLLILDDVWNENFDEWDILCMPMRAGASGSKLIVTTRNKGVVSVTGTCSAYPLQELSYDDCLSLFTRQALGARNFDAYPHLKEVGEEIVRRCKGLPLAAKALGGMLRNQLNRRAW…	1071	4895	https://www.nature.com/articles/s41467-020-16700-z	http://www.grapegenomics.com/pages/VvCabSauv/download.php
PlantKGA_122	Vitales	Vitaceae	Vitis	vinifera	Vitis vinifera	grape	葡萄	chromosome	Yes	转录本	VITVvi_vCabSauv08_v11_Haplotig000096F_005ver10g199390t05	VITVvi_vCabSauv08_v11_Haplotig000096F_005ver10g199390t051288xxPlantKGA_122	VITVvi_vCabSauv08_v1.1_Haplotig000096F_005.ver1.0.g199390	CN	partial	VITVvi_vCabSauv08_v1.1.hap2.chr13	19163565	19168459	+	Pfam	PF18052	Rx N-terminal domain	Rx	N-terminal	9	101	2.7e-25	MAGFVGEAVLSGFIQKLVDMVASPELWKYAREEQVDSELNEWKKILMKIYAVLHDAEDKQMTNPLVKMWLHDLRDLAYDVEDILDEFATQALRRNLIVAQPQPPTGTVQSIFSSLSTSLTLSAAWSNLSMGSKIEEITARLQDISAQKKHLDLRDVSAGWSGRKRLRRLPSTSLVIESRIYGRETEKAAILAMLLKDDPSDDEVCVIPIVGMGGIGKTTLAQLAFNDDKVKDHFNLRAWVCVSDDFDVLRVTKTILQSLSPHTRYANNLNLLQIELREKLYRKKFLLILDDVWNENFDEWDILCMPMRAGASGSKLIVTTRNKGVVSVTGTCSAYPLQELSYDDCLSLFTRQALGARNFDAYPHLKEVGEEIVRRCKGLPLAAKALGGMLRNQLNRRAW…	1071	4895	https://www.nature.com/articles/s41467-020-16700-z	http://www.grapegenomics.com/pages/VvCabSauv/download.php
PlantKGA_122	Vitales	Vitaceae	Vitis	vinifera	Vitis vinifera	grape	葡萄	chromosome	Yes	转录本	VITVvi_vCabSauv08_v11_Primary000080Fver10g461320t02	VITVvi_vCabSauv08_v11_Primary000080Fver10g461320t021288xxPlantKGA_122	VITVvi_vCabSauv08_v1.1_Primary000080F.ver1.0.g461320	CN	partial	VITVvi_vCabSauv08_v1.1.hap2.chr13	23177301	23181982	-	Pfam	PF00931	NB-ARC domain	NB-ARC	176	418	3.7e-51	MAEQIVYGVDNLLMKVGCVAVEEIGLMYGVPKELTKLQETLSTIKDVILDAEEQQQISELGRSRAIESWVRRLKDVVYDADDLFDDLAAEDLRRKTDVRGRFGRRVSEFFSSSNQVAFRVKMGHRVKEVRERMDVIANDISKFNFNPRVITEVRAEHRGRETHSVVEKSHEIVGRDENKREIIDLLMQSSTQENLSIVVIVGMGGLGKTTLAQLVCNDQTVVKYFDLKMWVCVSNDFDVKILVSNIIKSATNKDVENLELDQLQKLLQQNLDGKRYLLVLDDVWNEDVKKWGQLITLLPAGANGSKILATTRSIGVASVMGINFPYVLEAIKEDESWDLFESLAFRKGEEKVHSNLVAIGKDILKMCKGVPLVIETLGRMLYFKTRESQWLSIKNNKNL…	1129	4682	https://www.nature.com/articles/s41467-020-16700-z	http://www.grapegenomics.com/pages/VvCabSauv/download.php
PlantKGA_122	Vitales	Vitaceae	Vitis	vinifera	Vitis vinifera	grape	葡萄	chromosome	Yes	转录本	VITVvi_vCabSauv08_v11_Primary000080Fver10g461320t02	VITVvi_vCabSauv08_v11_Primary000080Fver10g461320t021288xxPlantKGA_122	VITVvi_vCabSauv08_v1.1_Primary000080F.ver1.0.g461320	CN	partial	VITVvi_vCabSauv08_v1.1.hap2.chr13	23177301	23181982	-	Pfam	PF18052	Rx N-terminal domain	Rx	N-terminal	10	107	4.3e-17	MAEQIVYGVDNLLMKVGCVAVEEIGLMYGVPKELTKLQETLSTIKDVILDAEEQQQISELGRSRAIESWVRRLKDVVYDADDLFDDLAAEDLRRKTDVRGRFGRRVSEFFSSSNQVAFRVKMGHRVKEVRERMDVIANDISKFNFNPRVITEVRAEHRGRETHSVVEKSHEIVGRDENKREIIDLLMQSSTQENLSIVVIVGMGGLGKTTLAQLVCNDQTVVKYFDLKMWVCVSNDFDVKILVSNIIKSATNKDVENLELDQLQKLLQQNLDGKRYLLVLDDVWNEDVKKWGQLITLLPAGANGSKILATTRSIGVASVMGINFPYVLEAIKEDESWDLFESLAFRKGEEKVHSNLVAIGKDILKMCKGVPLVIETLGRMLYFKTRESQWLSIKNNKNL…	1129	4682	https://www.nature.com/articles/s41467-020-16700-z	http://www.grapegenomics.com/pages/VvCabSauv/download.php
PlantKGA_122	Vitales	Vitaceae	Vitis	vinifera	Vitis vinifera	grape	葡萄	chromosome	Yes	转录本	VITVvi_vCabSauv08_v11_Haplotig000006F_034ver10g062490t02	VITVvi_vCabSauv08_v11_Haplotig000006F_034ver10g062490t021288xxPlantKGA_122	VITVvi_vCabSauv08_v1.1_Haplotig000006F_034.ver1.0.g062490	TNL	full-length	VITVvi_vCabSauv08_v1.1.hap1.chr05	10622773	10638792	-	Pfam	PF01582	TIR domain	Toll/interleukin-1 receptor homology (TIR) domain	3	141	2.7e-39	MIGSDTRRNFTDHLYTTLTAYGIQTFRDDEELEKGGDIASDLLRAIEESRFFIIIFSKNYAYSRWCLNELVKIIERKSQKESMVLPIFYHVDPSDVRNQRGSFGDALAYHERDANQEKKEMIQKWRIALREAANLSGCHVNDHIVGIYGIGGVGKTTIAKAIYNEISDQYDGRSFLRNIRERSKELLHGILRGKNLKINNVDEGISMIKRCLTSNRVLVIFYDVDELKQVEYLAEEKDWFHAKSTIIITTRDKHVLAQYGEDIPYEVSKLNKEEATELLSLWAFKQNRPQEVYKNLSYNIIDYADGLLLALKVLGASLFGKKISHWESALCKLKIIPHKEIHNVLRISFDGLDDIDKGMFLDVACFFKGDDKDFVSRILGPHAEHVITTLAYRCLITIS…	2599	16020	https://www.nature.com/articles/s41467-020-16700-z	http://www.grapegenomics.com/pages/VvCabSauv/download.php
PlantKGA_122	Vitales	Vitaceae	Vitis	vinifera	Vitis vinifera	grape	葡萄	chromosome	Yes	转录本	VITVvi_vCabSauv08_v11_Haplotig000006F_034ver10g062490t02	VITVvi_vCabSauv08_v11_Haplotig000006F_034ver10g062490t021288xxPlantKGA_122	VITVvi_vCabSauv08_v1.1_Haplotig000006F_034.ver1.0.g062490	TNL	full-length	VITVvi_vCabSauv08_v1.1.hap1.chr05	10622773	10638792	-	Pfam	PF01582	TIR domain	Toll/interleukin-1 receptor homology (TIR) domain	1012	1184	3.1e-46	MIGSDTRRNFTDHLYTTLTAYGIQTFRDDEELEKGGDIASDLLRAIEESRFFIIIFSKNYAYSRWCLNELVKIIERKSQKESMVLPIFYHVDPSDVRNQRGSFGDALAYHERDANQEKKEMIQKWRIALREAANLSGCHVNDHIVGIYGIGGVGKTTIAKAIYNEISDQYDGRSFLRNIRERSKELLHGILRGKNLKINNVDEGISMIKRCLTSNRVLVIFYDVDELKQVEYLAEEKDWFHAKSTIIITTRDKHVLAQYGEDIPYEVSKLNKEEATELLSLWAFKQNRPQEVYKNLSYNIIDYADGLLLALKVLGASLFGKKISHWESALCKLKIIPHKEIHNVLRISFDGLDDIDKGMFLDVACFFKGDDKDFVSRILGPHAEHVITTLAYRCLITIS…	2599	16020	https://www.nature.com/articles/s41467-020-16700-z	http://www.grapegenomics.com/pages/VvCabSauv/download.php
[truncated: 2,822 more rows]
